# Supplementary material for: Coastal bacteria and protists assimilate viral carbon and nitrogen
Source: ISME J. 2024 Nov 13;18(1):wrae231. doi: 10.1093/ismejo/wrae231 (PMC11629701; doi:10.1093/ismejo/wrae231)
Supplement: Virovory_source_data_copy_wrae231 [file virovory_source_data_copy_wrae231.xlsx]

## Sheet: Fig1 AB
							blank corrected
File Name	Sample ID	Dilution	Acquisition time (min)	Flow rate (µl/min)	R1 (EhV) counts	R2 (Bacteria) counts	R1 (EhV) counts	R2 (bacteria) counts	R1 (EhV)/ml	R2 (EhV)/ml
vir180915.001	blank TE+SYBR	1	1	90.84	2	2	0	0
vir180915.002	<0.2A T0	1000	1	90.84	2410	12	2408	10	2.65081e+07	110084
vir180915.003	<0.2A T0	200	1	90.84	10903	50	10901	48	2.40004e+07	105680
vir180915.004	<0.2B T0	1000	1	90.84	2318	14	2316	12	2.54954e+07	132100
vir180915.005	<0.2B T0	200	1	90.84	10514	46	10512	44	2.3144e+07	96873.6
vir180915.006	<0.2C T0	1000	1	90.84	2832	11	2830	9	3.11537e+07	99075.3
vir180915.007	<0.2C T0	200	1	90.84	12894	37	12892	35	2.8384e+07	77058.6
vir180915.008	<100A T0	1000	1	90.84	2396	226	2394	224	2.6354e+07	2.46587e+06
vir180915.009	<100A T0	200	1	90.84	9993	1040	9991	1038	2.19969e+07	2.28534e+06
vir180915.010	<100B T0	1000	1	90.84	2410	221	2408	219	2.65081e+07	2.41083e+06
vir180915.011	<100B T0	200	1	90.84	10091	991	10089	989	2.22127e+07	2.17745e+06
vir180915.012	<100C T0	1000	1	90.84	2403	236	2401	234	2.64311e+07	2.57596e+06
vir180915.013	<100C T0	200	1	90.84	9801	989	9799	987	2.15742e+07	2.17305e+06
vir180915.014	<0.2 T12	1000	1	90.84	2214	9	2212	7	2.43505e+07	77058.6
vir180915.015	<0.2 T12	200	1	90.84	10247	34	10245	32	2.25561e+07	70453.5
vir180915.016	<0.2B T12	1000	1	90.84	2402	22	2400	20	2.64201e+07	220167
vir180915.017	<0.2B T12	200	1	90.84	10321	22	10319	20	2.27191e+07	44033.5
vir180915.018	<0.2C T12	1000	1	90.84	2410	12	2408	10	2.65081e+07	110084
vir180915.019	<0.2C T12	200	1	90.84	10477	37	10475	35	2.30625e+07	77058.6
vir180915.020	<100A T12	1000	1	90.84	2181	320	2179	318	2.39872e+07	3.50066e+06
vir180915.021	<100A T12	200	1	90.84	9390	1356	9388	1354	2.06693e+07	2.98107e+06
vir180915.022	<100B T12	1000	1	90.84	2374	324	2372	322	2.61118e+07	3.54469e+06
vir180915.023	<100B T12	200	1	90.84	9514	1403	9512	1401	2.09423e+07	3.08454e+06
vir180915.024	<100C T12	1000	1	90.84	2414	306	2412	304	2.65522e+07	3.34654e+06
vir180915.025	<100C T12	200	1	90.84	10853	1442	10851	1440	2.38904e+07	3.17041e+06
vir180915.026	<0.2A T20	1000	1	90.84	2644	7	2642	5	2.90841e+07	55041.8
vir180915.027	<0.2A T20	200	1	90.84	12245	47	12243	45	2.69551e+07	99075.3
vir180915.028	<0.2B T20	1000	1	90.84	2540	14	2538	12	2.79392e+07	132100
vir180915.029	<0.2B T20	200	1	90.84	11269	64	11267	62	2.48063e+07	136504
vir180915.030	<0.2C T20	1000	1	90.84	2703	9	2701	7	2.97336e+07	77058.6
vir180915.031	<0.2C T20	200	1	90.84	12562	45	12560	43	2.7653e+07	94672
vir180915.032	<100A T20	1000	1	90.84	3100	567	3098	565	3.41039e+07	6.21973e+06
vir180915.033	<100A T20	200	1	90.84	12906	2616	12904	2614	2.84104e+07	5.75517e+06
vir180915.034	<100B T20	1000	1	90.84	2674	505	2672	503	2.94144e+07	5.53721e+06
vir180915.035	<100B T20	200	1	90.84	11309	2345	11307	2343	2.48943e+07	5.15852e+06
vir180915.036	<100C T20	1000	1	90.84	2301	460	2299	458	2.53082e+07	5.04183e+06
vir180915.037	<100C T20	200	1	90.84	11468	2230	11466	2228	2.52444e+07	4.90533e+06
vir180915.038	<0.2A T40	1000	1	90.84	2676	82	2674	80	2.94364e+07	880669
vir180915.039	<0.2A T40	200	1	90.84	12823	488	12821	486	2.82277e+07	1.07001e+06
vir180915.040	<0.2B T40	1000	1	90.84	2983	105	2981	103	3.28159e+07	1.13386e+06
vir180915.041	<0.2B T40	200	1	90.84	13088	454	13086	452	2.88111e+07	995156
vir180915.042	<0.2C T40	1000	1	90.84	2777	83	2775	81	3.05482e+07	891678
vir180915.043	<0.2C T40	200	1	90.84	12172	429	12170	427	2.67944e+07	940114
vir180915.044	<100A T40	1000	1	90.84	2602	1624	2600	1622	2.86218e+07	1.78556e+07
vir180915.045	<100A T40	200	1	90.84	10254	6494	10252	6492	2.25716e+07	1.42933e+07
vir180915.046	<100B T40	1000	1	90.84	2948	1921	2946	1919	3.24306e+07	2.11251e+07
vir180915.047	<100B T40	200	1	90.84	13706	9201	13704	9199	3.01717e+07	2.02532e+07
vir180915.048	<100C T40	1000	1	90.84	3110	2052	3108	2050	3.4214e+07	2.25672e+07
vir180915.049	<100C T40	200	1	90.84	13506	8583	13504	8581	2.97314e+07	1.88926e+07
vir301015.001	blank TE+SYBR	1	1	90.5	3	1	0	0
vir301015.002	<0.2 A T27d	1000	1	90.5	1535	2113	1532	2112	1.69282e+07	2.3337e+07
vir301015.003	<0.2 A T27d	500	1	90.5	2875	3961	2872	3960	1.58674e+07	2.18785e+07
vir301015.004	<0.2 B T27d	1000	1	90.5	1401	1464	1398	1463	1.54475e+07	1.61657e+07
vir301015.005	<0.2 B T27d	500	1	90.5	2482	2449	2479	2448	1.36961e+07	1.35249e+07
vir301015.006	<0.2 C T27d	500	1	90.5	2558	2774	2555	2773	1.4116e+07	1.53204e+07
vir301015.007	<0.2 C T27d	1000	1	90.5	1357	1462	1354	1461	1.49613e+07	1.61436e+07
vir301015.008	<100 A T27d	1000	1	90.5	654	203	651	202	7.19337e+06	2.23204e+06
vir301015.009	<100 A T27d	500	1	90.5	1200	408	1197	407	6.61326e+06	2.24862e+06
vir301015.010	<100 B T27d	1000	1	90.5	312	107	309	106	3.41436e+06	1.17127e+06
vir301015.011	<100 B T27d	500	1	90.5	639	227	636	226	3.51381e+06	1.24862e+06
vir301015.012	<100 C T27d	1000	1	90.5	239	233	236	232	2.60773e+06	2.56354e+06
vir301015.013	<100 C T27d	500	1	90.5	576	429	573	428	3.16575e+06	2.36464e+06
vir031115.001	TE +SYBR	1	1	90.15	2	3	0	0
vir031115.002	<0.2 A T69d	1000	1	90.15	1296	3479	1294	3476	1.43539e+07	3.8558e+07
vir031115.003	<0.2 A T69d	500	1	90.15	2565	6868	2563	6865	1.42152e+07	3.80754e+07
vir031115.004	<0.2 B T69d	1000	1	90.15	1083	2206	1081	2203	1.19911e+07	2.4437e+07
vir031115.005	<0.2 B T69d	500	1	90.15	2156	4155	2154	4152	1.19468e+07	2.30283e+07
vir031115.006	<0.2 C T69d	1000	1	90.15	1271	1958	1269	1955	1.40765e+07	2.16861e+07
vir031115.007	<0.2 C T69d	500	1	90.15	2097	3349	2095	3346	1.16195e+07	1.8558e+07
vir031115.008	<100 A T69d	1000	1	90.15	63	75	61	72	676650	798669
vir031115.009	<100 A T69d	500	1	90.15	107	173	105	170	582363	942873
vir031115.010	<100 B T69d	1000	1	90.15	111	82	109	79	1.2091e+06	876317
vir031115.011	<100 B T69d	500	1	90.15	230	152	228	149	1.26456e+06	826400
vir031115.012	<100 C T69d	1000	1	90.15	67	141	65	138	721021	1.53078e+06
vir031115.013	<100 C T69d	500	1	90.15	145	249	143	246	793123	1.36439e+06

## Sheet: Fig. 1D
15N APE day 0 100 um	15N APE day 2 100 um	15N APE day 27 100 um
5.64586	5.02683	4.61438
3.7524	7.01892	1.8139
2.98387	35.1852	3.32194
3.33067	7.03578	2.9962
1.86851	20.4697	3.34859
4.91663	15.5946	4.61992
3.52869	11.5305	3.74601
2.01525	12.0652	2.8756
5.94247	15.8939	3.83663
5.80472	34.5276	5.54887
3.26448	8.87845	2.73953
1.06981	9.39131	2.08106
2.05516	18.4811	1.16505
5.94498	10.2964	1.40254
5.52167	11.2509	1.1887
5.23041	9.00143	2.51163
8.56056	28.9152	1.74569
5.42421	13.5961	4.20051
4.90538	11.438	2.48881
4.0913	14.6506	6.12915
5.5807	10.0807	5.47304
2.29407	7.93535	0.805471
4.28246	20.5325	3.85782
3.25239	10.9806	3.40023
6.37484	9.29217	1.14875
4.65465	12.2352	6.41744
8.56072	8.05437	4.52481
5.06749	10.4694	6.54813
7.17199	12.1579	3.76985
4.25436	16.5274	5.66126
13.1431	14.9425	2.57326
6.01904	26.2115	0.815224
4.50463	9.73149	2.84682
4.60285	54.2714	8.18408
3.03566	11.6825	5.24908
5.36456	36.6412	3.78782
7.6074	14.4789	1.51034
5.32536	64.3927	5.7537
3.83968	11.1209	1.13641
6.65185	11.3362	2.25425
2.71069	25.295	3.40531
2.16208	11.6121	8.14494
8.59243	11.1226	1.59328
3.95964	27.666	2.46139
3.62216	18.7723	3.83517
9.31851	13.5498	4.32263
5.3879	18.4115	6.66305
6.92842	11.0245	1.40439
2.7374	22.4161	1.7066
5.80228	6.05268	2.72533
4.0488	12.5001	9.749
5.13199	10.455	4.25335
9.00015	60.8464	5.59175
8.84735	25.7881	6.14048
6.84151	13.4887	5.97056
3.36077	24.5748	32.9676
9.25731	20.4382	1.41538
10.1439	19.378	5.55011
8.91935	15.7025	4.72398
6.87019	20.4093	5.18409
9.42317	25.2136	4.25099
1.22774	63.2097	4.69702
4.25242	12.5627	2.95392
7.34355	14.1861	4.04881
7.49358	12.2126	2.0398
12.4208	5.24779	4.60736
11.8072	9.8516	6.39179
8.77179	51.6447	11.6115
10.4862	34.4954	7.72159
3.94912	8.76747	24.439
8.04551	16.9741	8.40502
19.7073	21.588	5.66516
11.0097	38.0644	7.65374
4.48698	7.56901	16.2178
2.87478	22.7152	13.1343
13.3411	21.7686	22.6461
5.72863	66.8343	4.51496
6.33593	10.0803	1.43001
0.74701	20.8074	15.9704
11.6262	11.7015	6.79833
17.1938	19.4758	3.51086
5.84156	13.1718	3.43732
5.03113	10.7006	9.01846
1.26869	10.641	19.6835
10.8703	8.17704	14.8054
9.87119	18.8473	4.09527
13.9872	51.0981	25.0861
4.86612	4.36504	6.65329
9.04695	34.1413	8.71561
17.0438	20.0646	13.3892
7.73719	31.13	9.37674
9.93683	19.9218	7.82528
10.5434	60.1436	5.09553
4.88235	21.2926	50.5481
10.0748	28.8042	4.36114
9.73691	19.393	19.5944
9.41208	9.00088	7.66119
7.95188	31.0582	4.91906
8.18186	39.3168	11.2635
18.2879	16.9026	21.0629
5.2556	16.5151	22.2777
6.68252	12.0353	64.6632
5.36435	30.2098	19.4068
7.29627	22.0092	6.24022
17.6475	22.3923	56.1247
3.87767	27.5327	9.64676
6.90606	14.1884	31.7298
7.1918	29.6609	27.6297
3.89487	12.6861	8.8761
9.67014	18.4429	58.8669
5.67399	7.28631	10.9508
4.54377	35.4814	32.7929
6.26719	11.0453	22.9676
13.0797	28.1348	32.9256
5.95514	23.202	5.88572
10.5474	50.5085	37.1853
17.2324	33.1312	43.5522
13.8383	7.27545	6.91213
8.97599	74.8977	27.7839
21.5962	33.4066	23.7954
23.118	21.9811	65.2379
14.2356	54.7829	26.3194
8.60185	12.3294	16.075
7.83805	37.3948	10.5144
2.86552	18.5066	20.4854
21.0136	27.7719	33.1179
13.6361	45.0626	30.5151
5.67406	28.339	19.4201
5.74264	70.0755	23.7801
11.7903	13.702	23.728
4.01786	23.9739	20.601
0.426458	57.9501	19.9626
5.08823	21.8325	66.1657
11.567	24.9671	56.0665
7.70276	51.1241	6.92893
9.76861	19.2937	52.4035
8.22483	48.9262	36.1208
5.67408	45.1075	64.5789
11.6031	9.36843	28.8217
5.9497	67.833	22.7812
25.9909	60.9402	37.1343
6.77116	60.7973	36.044
17.1548	26.1232	47.529
17.2814	36.9669	62.8623
15.7874	15.5767	26.7578
29.4619	53.7117	60.9761
5.16865	41.4289	63.2707
9.92068	24.6226	35.9646
27.819	58.2672	33.8312
8.19199	27.9223	13.8179
2.30097	38.3991	11.8848
5.99309	60.1406	27.9852
23.381	19.9495	18.4567
7.50045	19.3373	31.4525
17.46	43.3028	38.8928
7.21447	22.0092	38.8536
21.5243	35.0441	29.4998
9.03471	40.1232	54.5566
22.3616	20.6399	12.6419
13.1874	13.3877	35.8613
6.44998	33.442	20.7125
20.0269	10.4749	10.791
28.4245	11.2416	14.4192
14.2628	8.92405	37.6155
21.8174	26.1586	38.6481
14.8953	28.2175	28.1161
21.0066	36.5418	33.1368
4.81185	41.9393	31.7895
31.1097	26.3315	68.5232
23.8767	27.5158	77.2462
19.0704	36.5125	16.5463
2.01996	48.3084	17.5334
7.56886	25.0991	16.4787
10.5271	39.4206	55.855
11.699	37.6201	14.2989
9.48776	51.8287	10.5487
6.58865	34.8561	23.8438
9.35998	41.2126	36.6439
11.5275	10.7107	38.394
2.827	33.6261	71.1435
17.7496	53.3135	67.0083
14.7904	41.7413	60.7121
11.8294	35.6343	59.5875
14.3812	38.238	35.2159
7.60101	9.78387	29.4156
13.9404	13.6802	34.5393
5.24049	27.1939	32.8643
14.8517	29.9095	71.2343
24.482	31.4862	30.3341
18.3843	36.6258	46.9844
7.02188	42.2321	20.9271
17.3515	42.5544	70.3629
23.8802	38.3057	75.428
19.8072	9.79193	37.4106
7.00162	39.5422	32.4415
9.47572	50.5424	41.1199
6.18613	10.5142	39.2607
16.5379	35.112	39.1816
9.588	11.011	28.6163
16.3268	41.5134	15.8036
19.7654	31.454	73.4993
6.03883	34.6788	29.5517
21.199	13.9407	32.1085
18.9028	68.2664	63.0612
17.3004	49.5306	71.0307
21.3821	16.1239	42.3027
6.18726	53.7713	61.0926
20.9458	25.305	66.301
25.5386	37.5941	21.6249
12.443	17.0813	68.6249
32.5755	38.1427	21.4162
9.81448	40.0283	71.5262
18.6419	34.6408	34.1028
9.11455	67.6161	69.8961
12.4361	71.21	43.1404
7.85152	45.0047	24.9457
14.7361	19.2184	43.7317
11.5908	16.8429	74.6606
6.34356	34.7679	35.4701
29.1362	44.906	44.3761
7.40684	67.8746	69.4894
2.25963	41.6158	42.6261
27.8084	40.0363	49.2614
20.4456	15.1483	49.1689
31.025	26.3162	34.0523
13.658	9.95353	46.62
15.4554	41.2307	23.402
8.00869	77.2968	74.6589
21.9707	32.6989	40.7729
8.22304	13.0318	76.169
5.24417	37.0381	39.5002
37.506	12.7557	66.9039
15.2613	15.8927	74.3721
10.0713	45.4078	42.2742
4.32627	31.9896	64.9201
18.4694	49.2204	67.6309
9.14908	16.4603	73.5237
31.4927	63.652	71.8713
30.2912	17.6952	43.5656
26.907	44.9433	74.1158
14.0673	46.0767	43.3909
26.8679	9.31191	56.6995
13.5584	18.3922	60.036
10.4336	55.41	51.0385
14.3589	47.2348	39.296
50.7321	35.6138	38.1414
11.1503	29.2206	57.4374
10.8225	59.339	64.8355
10.7935	40.2765	35.3315
8.70922	22.532	67.4617
6.3372	18.7031	62.4494
5.98041	41.6588	61.8827
21.2693	29.7451	25.5645
21.9982	48.2802	54.5833
22.0363	52.3817	51.2363
23.0801	51.0095	36.5611
28.5329	41.0947	74.9409
16.0837	61.7064	52.6838
14.702	34.143	49.7695
10.4451	41.5516	47.1049
7.99363	36.1402	71.0957
18.0142	42.1085	71.1932
7.32009	40.1711	75.5602
20.8629	43.5826	72.5718
26.6908	6.49822	33.7481
28.3254	16.1968	65.3821
20.172	33.465	30.5281
24.0354	18.34	53.6151
25.8451	35.8543	74.3228
6.20104	48.2336	52.9125
31.1411	63.3867	29.4777
10.7678	28.6066	44.9999
35.1099	33.8418	64.9855
22.976	23.1523	38.8602
19.1193	50.713	72.4541
21.0357	33.711	77.2165
30.7258	35.5315	58.9
15.1972	50.0384	69.3811
19.4107	34.7815	52.9293
9.96654	21.968	40.5726
18.8911	19.3423	62.8506
16.6143	48.1494	56.8247
18.3398	60.5299	73.4083
19.6343	44.1076	61.0544
27.2075	56.5088	52.2075
21.8481	10.7611	59.5549
14.7441	59.2705	74.3196
28.1782	54.6531	71.8304
26.4152	64.2353	73.1078
27.6418	61.112	36.3303
30.1047	48.6456	73.2793
31.2745	43.4308	54.3627
23.5196	34.1937	57.3592
26.3187	25.2146	56.3546
11.6455	19.9445	73.407
15.6194	39.4014	30.1171
22.9548	52.2845	55.391
22.4096	39.4945	47.3713
21.6227	50.2859	49.4344
8.9402	64.5926	40.7116
7.05884	25.2235	73.2979
14.5123	42.1057	36.5503
26.1049	49.8654	25.284
20.6042	36.2318	54.3767
29.7418	65.444	60.1019
34.714	29.2568	51.9956
23.008	53.869	52.4018
26.7872	46.7532	75.6767
7.24379	37.0985	72.5919
18.8936	43.7128	69.7011
12.6111	31.6617	60.2419
58.2614	38.8102	71.9496
26.868	36.2005	52.1523
24.2485	48.9687	58.1465
30.1267	40.604	72.5251
28.5113	45.1515	65.5383
13.3128	62.8258	74.7612
19.4514	73.2412	46.7891
18.4422	29.6013	35.252
24.4629	54.7841	76.5178
18.7374	23.718	52.0487
23.3888	51.5609	73.7403
38.0958	46.5929	65.1534
8.17246	23.9466	77.5324
10.9544	55.2305	37.0312
32.1833	18.4459	67.771
12.3088	45.2167	51.426
25.2033	49.3209	74.7551
29.1382	37.4281	59.1479
21.5415	33.4608	69.6343
13.0201	23.9005	56.1717
8.46621	35.3829	71.9526
18.7618	37.7811	41.8864
17.8065	58.5384	48.0375
33.4288	32.0357	73.8678
36.2405	54.0512	67.2482
20.3822	69.5526	55.1704
14.6106	47.5169	74.0787
22.499	51.7029	73.2486
10.8815	48.3902	74.5903
25.6016	71.8084	60.6192
43.3999	62.9719	41.7361
20.7534	44.9247	67.628
12.6923	67.4931	74.9815
13.2164	44.1728	63.9482
27.1694	33.831	40.7113
13.8056	41.9351	66.8941
29.3166	45.1515	73.4967
10.1747	48.21	70.979
23.7583	69.119	76.2093
25.4454	47.6271	63.6819
12.4329	31.4826	48.2119
6.36937	67.6349	72.153
4.34771	64.4903	71.0479
40.6976	63.922	67.8684
16.796	41.8679	74.1024
61.0821	43.8448	70.111
18.7017	37.1047	57.7984
7.86075	42.8793	57.0749
23.0826	48.1758	75.0441
27.3834	38.092	64.5359
11.3606	60.3397	43.0895
4.41548	47.6857	68.0657
12.8077	24.6007	58.2809
30.1319	57.0378	53.3599
48.9883	39.2302	61.5661
23.6921	43.29	33.0066
46.7438	32.7726	45.0658
14.0004	44.6019	69.1258
15.7431	33.1463	72.9441
15.504	48.0007	71.8647
62.0938	42.4182	60.8215
18.3904	56.6333	76.3217
40.2003	61.0926	35.2142
14.6092	27.7177	58.0839
31.4934	51.5778	64.9873
20.5258	53.9581	70.0303
6.83504	57.3717	68.1776
32.9394	63.3546	44.6783
6.92175	13.9209	76.4288
13.437	56.0556	66.801
19.0951	17.7289	73.5697
30.8011	47.9678	39.7154
11.813	22.5356	67.1481
31.7829	43.867	54.853
14.1218	41.5978	71.5107
25.4908	37.9669	69.505
40.0343	58.5633	69.3847
23.4494	58.5136	72.3331
9.74332	65.1643	34.257
15.2629	64.7406	73.7652
33.131	37.6224	67.2814
23.157	45.4959	55.4514
31.8496	10.3934	71.6429
13.774	47.7094	63.6021
28.1566	51.932	33.1747
31.4664	62.1804	69.1167
14.083	65.1688	69.7215
4.68529	50.0526	62.6291
6.45908	60.1433	65.6757
14.4543	37.2155	32.5339
17.158	44.6859	70.7994
51.3919	69.006	74.5361
27.8005	60.051	64.7709
18.75	44.0958	65.1568
31.8657	66.7507	68.0512
17.9903	35.4372	61.9894
30.7534	57.2986	52.344
38.7096	60.7635	71.0687
2.0146	41.5289	64.6716
8.54052	73.3274	69.5984
8.67082	55.9539	62.7753
39.0065	31.8216	61.5855
25.0973	37.0545	32.7999
12.9193	24.4195	67.4239
35.6114	14.3434	73.2008
12.6547	39.1837	75.1825
30.6712	52.5123	40.0942
22.3431	57.1619	48.2822
27.3466	45.8375	62.147
24.2497	71.5258	70.0061
14.8327	66.3633	52.7949
20.6602	39.2361	58.092
27.2939	59.3269	52.3189
4.01218	53.8097	70.2686
28.2322	57.8165	73.4067
16.2534	21.1028	72.9959
37.913	37.148	64.0577
32.0892	29.1742	70.796
19.2652	43.2006	71.2388
37.772	58.3265	61.1289
41.0015	40.8359	71.226
52.01	56.5001	66.11
22.8696	17.2707	73.1932
39.7183	50.0151	70.8589
7.39752	17.3475	73.6054
36.5644	43.3064	67.4441
30.7682	57.5722	62.7823
31.3607	43.8909	71.5304
17.6883	67.082	49.9077
31.0006	61.4401	65.0736
19.0656	47.0498	72.2606
11.2189	46.1522	66.6531
11.8114	34.3218	68.3737
19.5462	32.5621	62.3613
42.3078	52.8737	74.0054
27.2034	57.6084	54.136
7.03513	51.2509	75.1989
25.2989	43.0983	71.7134
41.5083	59.7686	62.7277
39.229	52.5231	71.1022
28.3583	46.9511	69.4399
11.9137	73.728	74.1985
31.3911	57.7846	73.6203
32.0093	65.3661	58.3365
23.4329	60.0677	73.6301
35.2414	48.2726	63.7038
41.2877	59.3779	74.3028
18.2886	43.2115	71.9052
16.5362	43.8096	69.8235
18.9608	57.2028	54.1067
26.0607	62.3979	72.1761
15.9155	50.9792	70.8802
13.4274	50.6345	69.18
39.2331	56.1548	67.9232
34.6933	47.0011	65.855
31.6343	76.5274	71.0629
31.0629	49.5084	62.3788
24.3498	61.9101	43.5642
10.7613	48.3811	69.9011
8.19498	72.7793	65.8277
32.8068	55.6281	52.9903
15.0018	57.7447	19.7439
23.0153	45.6482	71.5164
31.4239	40.6269	67.6465
24.9519	48.6601	70.068
19.1858	70.7398	75.1666
36.4522	60.6981	68.7084
33.3462	57.2184	72.8194
9.82081	61.1071	72.8591
30.697	60.8094	68.561
15.125	52.2482	66.7345
32.7571	48.7818	69.145
3.32947	65.5917	69.7169
40.7146	53.002	70.903
22.4621	55.1879	21.6458
50.8645	49.0414	61.3399
18.1435	47.3071	74.2958
49.5923	22.8113	57.2123
40.3525	43.6527	63.3005
44.2508	66.6638	72.2623
35.6815	58.1633	72.1188
17.6314	24.97	44.1758
1.76789	57.6553	59.957
27.9431	59.264	70.6457
31.8123	34.3516	71.6734
16.8003	49.0287	73.843
34.844	52.8584	76.5324
33.9323	38.583	67.1457
17.092	69.2148	73.8951
65.1093	53.8092	71.2296
22.918	55.9636	53.8444
18.6749	70.6278	42.1237
22.1404	53.0427	71.385
58.0205	20.2551	63.1085
27.8193	28.5835	74.1669
25.0967	68.8307	68.2562
10.4222	68.4049	69.9208
40.3175	49.4517	73.2633
37.2348	56.3413	68.6792
43.6316	60.8096	72.9933
42.6317	64.4024	74.1418
36.9215	60.4737	75.4848
16.2213	61.4768	73.2458
11.9846	59.281	73.0259
30.8166	71.0989	61.412
20.5134	71.4078	64.9645
40.4794	55.8524	73.358
32.2186	10.3911	70.5584
24.7939	63.3596	71.2736
44.8868	52.3759	66.8721
46.9363	45.0918	70.6992
49.3779	52.6819	42.9726
25.8147	58.0987	68.7675
41.4592	56.8684	69.9313
11.4375	63.2608	73.4525
13.0651	67.4822	71.2172
44.7323	48.224	70.2085
19.4051	62.0252	70.8456
21.8921	69.2499	68.8053
15.5077	52.5257	41.0811
45.4103	60.1119	69.6369
32.2248	52.3626	71.3636
41.8246	68.1892	65.2212
31.6506	58.2446	74.3798
36.1628	57.8404	71.1829
47.5665	48.3267	75.9287
5.87169	74.4305	74.5111
44.1685	43.7587	73.9641
34.339	37.7268	72.6237
47.3767	57.0661	43.9627
20.2537	56.146	70.7289
20.0888	70.0075	71.244
49.2604	69.1396	59.9586
35.3975	74.2089	72.9851
13.8071	54.6881	64.8203
32.8473	62.868	35.036
74.1282	65.2693	71.4829
43.0769	48.8012	72.6423
38.9257	53.1316	69.3275
30.9525	71.4401	73.8703
23.1489	61.1496	69.6392
41.778	72.1458	73.9692
41.7278	55.8926	65.0772
14.8028	60.5753	69.9791
72.8968	52.3511	66.7695
62.0729	47.7885	64.6411
20.0658	59.9428	72.5636
75.371	64.8192	73.4608
29.1972	62.6383	51.9181
13.1502	55.0376	72.4552
12.7446	46.0799	72.4528
26.0199	68.14	52.813
53.3636	62.1212	68.265
33.6675	55.7485	64.622
23.4861	25.3306	71.0455
25.3073	66.1846	70.7009
25.9909	8.82569	68.3698
27.4101	54.1621	72.0572
43.3669	43.4706	71.6583
41.0463	61.8137	75.4018
31.4967	51.4866	67.3176
72.1274	48.083	72.2551
36.7303	36.0547	66.1188
14.3169	46.4384	69.5086
21.3345	53.3354	70.1725
72.6171	68.5808	65.8063
13.6399	54.5013	27.1844
31.8323	61.3081	71.8066
15.5724	54.8679	72.739
41.1649	67.1869	72.4818
69.2329	47.6801	73.5198
26.2314	59.9447	69.0873
43.7076	46.3056	72.4656
47.0451	68.8415	71.9385
35.4727	67.8184	68.0948
17.8662	55.1224	50.373
27.2685	51.8456	71.229
18.5044	11.8878	73.5914
41.7422	45.661	70.5622
41.0494	53.484	69.6709
62.1064	67.3096	71.5645
23.7259	58.9538	73.1193
27.866	64.1703	72.4529
13.8099	66.3526	70.5754
20.5542	71.8928	67.6343
74.2165	67.621	43.5128
35.2646	65.2194	71.7658
30.5012	71.6301	66.1044
17.4043	64.2289	67.969
20.1222	50.4819	70.0879
42.8694	48.4435	73.1788
17.8351	69.8399	68.2687
22.0743	61.0213	74.3198
18.4551	61.5964	69.1432
40.6088	56.7762	66.2143
56.9996	60.585	72.4291
12.6496	59.476	70.1617
15.2803	67.2165	75.4042
38.3581	58.9953	73.2482
16.3383	52.276	70.8756
43.4392	51.2614	72.1327
73.8146	62.1617	71.6775
52.8658	70.9355	71.8694
18.8553	74.7087	69.8375
40.4844	55.6353	70.546
21.4127	54.2716	66.9804
47.2091	74.5777	72.605
29.7418	57.4864	73.0467
49.4997	57.2741	60.9241
15.9142	47.9535	66.1481
69.0725	64.801	46.2965
24.6074	59.7603	73.923
18.8611	52.3808	69.7746
40.3093	23.8564	71.3098
51.1379	62.4532	75.8176
42.7751	25.5969	71.8125
11.6846	26.7502	65.7546
45.2575	69.6493	73.8669
52.8199	57.2554	71.3734
41.2829	63.3526	65.23
26.0817	75.9125	74.5767
20.393	46.9661	74.6395
56.5359	20.939	71.0941
56.4697	53.7331	62.9888
43.6091	52.2566	71.6575
71.7137	64.0625	73.4686
36.3583	45.2699	71.091
48.1192	60.6765	70.9816
38.1703	68.9764	67.6194
48.2002	59.4382	70.3293
53.5342	68.8174	69.9408
22.1714	54.3193	71.3497
41.3352	57.8368	50.6011
37.185	39.357	66.8403
20.7105	46.0269	72.1768
31.7572	65.2058	73.2635
47.1858	68.4165	56.187
35.6053	41.3821	68.188
48.9481	61.6936	73.0794
23.352	55.6471	64.1723
34.6226	51.3491	68.5674
54.6627	41.6294	73.4507
51.452	71.3054	70.3552
54.9029	50.5903	61.4984
30.1828	67.2242	47.228
60.4474	54.6856	71.0417
47.4854	68.1146	65.5058
7.53095	50.3826	61.4965
47.5094	50.8392	69.9892
72.1359	71.0695	74.5671
17.287	55.2538	60.2084
5.03354	63.0193	71.1543
17.5098	57.1326	75.0874
55.7123	63.9205	69.9196
17.2325	70.0492	65.8282
20.4985	48.78	75.0413
70.12	64.8961	60.18
29.5184	68.0719	69.3698
49.1548	45.7301	71.9204
51.1728	66.0984	73.5013
11.4129	63.2301	71.3497
11.0247	7.84764	60.8183
70.8071	50.0024	66.3453
57.3055	60.4624	72.442
43.4507	50.6081	72.6444
37.8113	66.0506	67.2263
41.2534	58.6243	72.3828
17.5551	68.132	69.3845
46.5528	58.9746	70.632
48.8843	61.7352	69.1988
17.6094	61.8773	68.6325
16.1221	65.1182	68.9137
66.6139	55.4786	73.9741
35.2166	70.0847	68.5401
35.0461	68.7705	67.6188
45.6607	60.3587	71.6296
52.001	67.7546	59.6567
23.1997	70.9137	73.3579
31.7289	62.5209	67.922
71.9896	43.9827	73.4904
16.8422	63.0923	71.0512
56.5743	60.4385	75.3189
40.5404	62.4584	70.4063
53.0439	53.1295	69.0726
35.1662	67.9878	74.4344
57.3039	53.6523	73.2359
65.9539	72.1116	71.4525
49.328	71.3338	73.7004
66.065	55.4156	77.3368
56.1019	72.8285	72.6396
37.632	55.6439	63.6264
60.9498	27.2203	71.9321
37.3739	61.493	52.8964
51.499	61.0595	71.4352
14.3745	46.909	66.8431
62.2843	70.2837	70.7079
40.7111	66.9011	72.1335
54.9327	56.9442	74.7452
55.7068	64.2252	69.3193
25.3615	57.9867	73.2633
60.1303	68.6375	51.6472
54.6283	56.6207	70.3697
63.0243	63.785	70.0248
36.7679	58.7758	72.7395
64.0498	60.1869	71.3255
23.8709	67.7393	53.2347
68.7885	51.0748	71.6197
25.0731	68.2968	67.7803
38.4695	53.6754	73.3949
53.6043	65.2739	70.5523
57.7869	61.7307	73.9925
68.8978	72.8501	71.7315
69.813	69.931	56.1951
47.4064	45.8375	75.3448
59.6583	68.457	72.6048
73.0163	55.5915	71.3885
42.9306	61.917	73.9516
36.0959	62.4021	71.0506
73.2931	58.6222	72.9882
47.3923	58.2572	70.6617
67.3119	64.2946	73.654
61.212	51.3631	74.0939
50.2607	55.5194	72.8953
53.5479	74.9569	70.8904
58.9004	63.8683	72.4788
53.5552	59.59	73.6941
68.9307	52.0902	71.4735
60.2754	60.1043	69.3652
57.0256	62.9425	71.718
18.3553	58.9547	73.4432
66.2609	63.9626	70.3742
68.5241	67.8989	65.7345
54.0704	69.4823	71.5349
70.9544	50.0807	70.4098
72.7924	60.3486	53.2157
16.5956	61.9705	71.2992
58.1734	56.1896	73.4752
73.9114	64.3242	72.2673
35.6735	59.9276	67.2364
54.7331	58.1665	72.0421
22.2044	32.4132	73.9898
41.5268	56.1946	47.4289
38.7342	60.9299	70.0312
43.656	63.7364	71.2074
72.53	72.0187	67.0827
49.2239	50.7054	72.9296
12.2253	69.0749	72.1213
39.8446	57.2188	71.224
50.3232	63.5991	73.9559
80.4522	68.3741	73.9654
54.1368	66.282	73.7195
61.1463	66.459	49.7134
38.069	62.8781	75.7949
66.6854	64.2831	74.2897
64.8365	62.9197	72.0807
44.0669	65.8974	70.4722
60.0473	62.2489	71.0417
62.4368	69.1692	73.7306
30.9419	57.8666	65.7053
59.7537	65.8744	69.9539
58.0844	66.5598	71.6661
74.9328	69.3566	63.5788
64.4789	64.703	70.4468
12.509	63.9299	67.9154
67.4542	58.7473	68.2804
55.8318	62.5517	74.6251
68.458	62.9402	72.617
46.8532	68.6307	72.7798
74.0811	55.1264	74.1878
69.7307	55.0201	72.6239
65.9825	66.694	72.321
67.4576	68.9553	73.887
76.2989	64.9463	70.9892
71.8439	59.4391	73.1701
10.5437	50.1125	72.6471
62.8518	58.1905	74.6314
70.9643	57.2104	68.7476
64.3709	69.0274	68.498
62.0027	63.4832	69.1636
73.4131	54.9998	66.4345
70.3065	56.504	68.2084
53.5091	56.0614	73.6883
59.1698	59.7864	69.4218
69.8816	39.1137	75.7604
56.1578	67.9123	72.7407
67.5471	71.0813	70.2445
72.6746	66.2371	61.6927
62.9705	74.1757	70.2907
69.8994	54.464	71.7412
71.5024	65.6921	72.2919
68.0658	36.768	71.0379
70.2039	56.8923	70.5558
70.6799	60.3288	75.2394
58.0043	64.3095	73.2158
74.6343	68.2519	73.6259
69.5034	61.8874	66.9718
63.9968	64.0446	72.3798
71.2429	63.7	59.556
70.7878	56.9453	71.4367
28.1429	65.4909	73.4032
70.8522	49.9032	67.7585
57.6222	71.3842	63.9237
71.8535	52.3525	73.9974
80.0524	62.4919	69.9549
69.6078	56.1675	71.8891
72.0866	66.7522	75.3235
	62.6558	74.0941
	69.2992	72.1371
	68.1628	67.0543
	61.1529	73.5644
	64.3899	67.4784
	62.3594	72.8566
	57.7546	69.9649
	53.4457	73.0686
	60.1828	74.6343
	64.6783	71.0883
	65.6114	74.7184
	79.224	72.3873
	66.0373	71.9341
	65.6792	69.2175
	62.7951	73.5294
	65.0687	69.4479
	65.2312	62.5824
	70.8486	63.5014
	66.7958	74.5219
	67.693	72.7501
	74.4866	72.9816
	59.2427	72.8029
	60.2786	68.8079
	71.1284	70.5552
	54.7143	72.8538
	54.3586	69.3727
	64.7702	75.1653
	57.1536	75.9213
	62.0292	68.687
	57.5488	71.9871
	72.3121	73.2179
	70.3365	73.3937
	63.0232	74.9362
	63.2442	73.9601
	55.8759	67.0511
	61.1924
	68.1237
	70.5875
	59.3469
	58.4313
	70.0654
	64.9193
	65.3483
	68.6899
	60.3075
	68.7121
	67.6678
	65.3809
	61.3402
	44.0028
	57.2089
	68.4853
	51.6941
	68.8415
	70.4809
	61.6814
	68.3397
	60.2262
	65.3763
	67.052
	60.2518
	60.4153
	46.7839
	64.2966
	73.0245
	61.0319
	70.0396
	52.2358
	64.4348
	73.0506
	68.6614
	67.455
	58.8836
	63.4246
	68.7675
	53.604
	62.7529
	61.157
	60.6594
	70.726
	68.5406
	68.1977
	65.7263
	61.1088
	69.2836
	60.0781
	68.143
	64.7767
	48.055
	66.7071
	43.6354
	69.3357
	59.2711
	68.4635
	61.3441
	55.1903
	63.7235
	69.6022
	61.4728
	71.2472
	56.5603
	62.602
	70.3485
	52.7076
	67.7111
	59.7959
	67.6701
	55.3421
	63.0528
	68.2608
	62.3424
	69.943
	67.5279
	66.0133
	73.9883
	44.4763
	67.6784
	66.8739
	62.6162
	66.3196
	65.2304
	64.7873
	62.4131
	63.1716
	51.1162
	71.1679
	69.5179
	66.7638
	61.176
	63.3776
	66.9151
	64.1479
	72.1208
	73.4527
	67.1622
	68.6067
	70.4581
	47.2759
	69.1724
	55.8949
	63.0328
	57.2847
	64.3046
	71.8256
	63.6546
	60.8242
	65.7809
	70.6015
	62.9514
	68.5593
	62.5907
	60.4426
	62.3595
	56.9184
	57.6717
	70.5275
	69.678
	68.6842
	65.4948
	54.1174
	64.2631
	59.0716
	63.8652
	57.0309
	51.747
	66.6651
	35.5138
	60.9676
	45.3681
	48.4301
	72.4004
	66.1646
	63.0969
	60.2417
	52.6524
	57.9372
	68.8375
	60.3784
	73.7651
	56.6443
	68.38
	63.9164
	69.8218
	66.9075
	63.4349
	66.1798
	71.5478
	60.6042
	68.5522
	68.6376
	70.8167
	37.5043
	69.9731
	57.6252
	61.2349
	72.0914
	52.3255
	68.5456
	62.1805
	70.0947
	51.9054
	69.8345
	55.4273
	59.3311
	63.6984
	66.8965
	56.9249
	61.2315
	55.8051
	64.6583
	67.3671
	68.1313
	64.5806
	51.9024
	78.6318
	67.4273
	66.4984
	61.7052
	65.0469
	65.2771
	68.7689
	45.0248
	57.4739
	52.6238
	65.6846
	55.1205
	68.6158
	62.8809
	65.6617
	63.3379
	50.437
	68.159
	62.8132
	58.8544
	58.2496
	67.5972
	35.3596
	55.9841
	67.7998
	60.6982
	61.3058
	76.8021
	70.8991
	68.108
	65.3202
	66.5861
	69.802
	57.9016
	73.3328
	68.8565
	61.7086
	72.6057
	65.2698
	66.5346
	59.897
	70.6504
	71.0386
	65.3054
	65.6846
	68.0936
	63.8233
	65.6527
	66.4593
	68.1042
	64.8385
	45.9742
	65.9761
	67.2784
	60.2664
	69.7317
	66.0805
	64.6974
	64.2598
	54.9916
	57.5052
	68.2975
	67.8482
	67.9232
	66.324
	59.727
	69.4188
	66.2866
	58.7315
	64.4672
	60.8414
	70.8539
	66.6688
	74.9026
	72.4115
	67.5288
	67.6507
	64.0982
	67.0704
	70.5348
	69.1307
	68.0923
	61.2204
	52.1776
	71.3854
	65.0036
	54.9826
	63.531
	71.9074
	69.5151
	58.0606
	72.1114
	63.8247
	69.5908
	72.308
	72.8206
	66.9454
	62.1491
	65.9518
	69.2785
	47.9547
	67.6309
	68.8929
	72.6666
	69.8558
	72.8867
	69.6251
	70.6848
	66.3759
	71.9394
	66.3162
	73.8566
	69.9446
	65.967
	70.4988
	58.8255
	67.6178
	67.6689
	63.1427
	66.2231
	68.953
	68.3107
	68.9778
	68.8238
	67.4039
	59.192
	53.4471
	67.8462
	67.2994
	66.3483
	67.9205
	73.3183
	68.0047
	65.4862
	68.5942
	71.3783
	66.1473
	64.2198
	65.795
	61.9099
	68.6765
	67.3873
	75.5794
	65.3306
	72.6456
	64.8155
	65.8196
	73.4449
	63.2433
	72.2651
	65.1588
	70.6407
	64.6202
	68.446
	69.6364
	68.8055
	58.9646
	62.3553
	58.9375
	67.5912
	69.4919
	66.9867
	70.6649
	64.5119
	66.9513
	68.8748
	64.2544
	55.9943
	75.8135
	71.2177
	54.4697
	71.5434
	65.357
	59.5085
	59.2828
	72.8532
	66.2751
	62.5894
	67.3125
	68.1533
	53.9218
	67.3694
	73.4313
	69.5854
	59.4669
	70.3478
	56.0118
	70.7184
	67.9608
	71.4459
	69.2265
	66.1966
	67.809
	67.075
	63.7262
	68.5499
	72.7205
	70.7178
	68.4564
	72.8268
	67.861
	67.9798
	71.7046
	66.7723
	69.5354
	62.9322
	70.2202
	65.9602
	67.2374
	57.7785
	59.6383
	61.8982
	75.9948
	68.2956
	69.5059
	52.7825
	61.6748
	69.3916
	72.2101
	65.0886
	68.066
	73.6491
	69.0011
	68.7874
	71.5097
	63.6992
	69.2007
	71.2408
	76.5127
	68.2622
	66.7137
	62.4547
	65.4339
	72.3634
	69.222
	62.3453
	72.2994
	68.732
	68.2692
	68.7833
	70.2176
	68.9086
	67.3855
	68.5003
	69.4699
	65.4909
	65.6272
	73.7307
	67.5139
	71.8252
	67.9532
	74.3731
	71.664
	68.035
	32.9057
	72.4489
	71.2815
	65.0867
	73.5125
	65.3765
	73.6523
	57.9
	64.254
	64.2938
	71.5768
	70.8554
	73.0293
	66.2644
	56.3038
	68.5489
	70.0895
	67.4701
	65.648
	73.7078
	34.1503
	55.4899
	76.7774
	66.0677
	71.3047
	73.9699
	66.3358
	66.5749
	68.8553
	69.2969
	52.2091
	67.7254
	70.6582
	70.3657
	71.9972
	54.398
	73.3285
	68.5937
	71.0112
	79.4431
	77.3014
	69.2981
	67.2357
	56.8991
	68.181
	69.5752
	69.2987
	66.8824
	63.176
	67.4601
	70.2776
	67.2861
	72.6532
	78.1282
	61.4709
	63.5596
	62.2167
	64.8867
	67.476
	62.988
	63.3127
	68.2083
	71.5409
	54.136
	67.5355
	74.0074
	66.5527
	69.9448
	67.4722
	71.3999
	68.3886
	73.2445
	73.302
	71.3386
	63.5081
	64.7589
	68.9656
	71.3996
	58.3059
	67.7496
	67.7731
	61.1242
	59.8676
	64.4635
	72.4683
	72.5645
	66.3318
	74.9777
	63.7045
	67.9168
	59.8244
	61.7025
	64.5051
	70.0179
	75.2819
	69.7536
	72.0604
	67.9711
	69.9147
	69.8167
	77.904
	67.1459
	59.9577
	75.3274
	71.949
	71.4856
	67.4377
	67.6604
	75.4465
	65.7472
	74.8554
	70.9401
	71.8998
	70.5572
	64.2529
	66.877
	72.2102
	61.4971
	63.6609
	71.0017
	69.3865
	66.1766
	61.1818
	72.0193
	68.0498
	57.2589
	69.0048
	70.4617
	64.2781
	63.3995
	70.9781
	65.5127
	67.6255
	66.8674
	76.9183
	77.3252
	56.9686
	65.8398
	61.5703
	60.5528
	62.7238
	68.5734
	70.7776
	63.9286
	70.2645
	64.4901
	67.9924
	70.3503
	74.5773
	72.8556
	69.8871
	76.3
	73.8825
	65.1153
	68.3077
	68.7543
	71.1282
	64.4041
	65.4818
	66.6449
	65.726
	66.4749
	68.8956
	69.7722
	71.4823
	64.0311
	67.4643
	67.8604
	64.2124
	64.0774
	69.3159
	69.7588
	59.5694
	68.9776
	62.9343
	70.7289
	73.3137
	68.932
	62.9304
	68.9579
	64.6456
	68.5193
	68.5158
	70.005
	64.5815
	73.9767
	70.7911
	70.4831
	71.8661
	67.2337
	68.1405
	73.0258
	69.4746
	64.2877
	63.7027
	60.2682
	71.4222
	69.8963
	64.9481
	68.7387
	71.8182
	64.9719
	68.9514
	72.8876
	68.1417
	71.2399
	66.9581
	67.1897
	61.7087
	69.6006
	70.6981
	71.7495
	68.3881
	65.8722
	70.0681
	68.0579
	69.8178
	69.1223
	69.6377
	69.1953
	65.3474
	72.569
	63.0111
	64.9715
	65.5779
	70.0952
	63.9833
	68.9524
	68.0055
	74.0224
	73.2641
	71.0295
	60.8935
	66.2513
	63.81
	65.1836
	66.7566
	68.8018
	66.7218
	74.7981
	69.6936
	65.1049
	61.197
	73.8608
	73.0033
	65.8767
	71.6436
	62.2098
	72.055
	70.3231
	66.8678
	66.483
	72.4282
	67.1036
	70.4244
	65.0463
	66.8107
	63.6703
	69.6175
	68.6983
	71.7424
	65.9735
	62.696
	73.6124
	69.0856
	67.0715
	68.5336
	73.8372
	71.3239
	67.7867
	71.7393
	58.6276
	71.2139
	67.2613
	77.5205
	75.5179
	70.5047
	65.1338
	68.6059
	63.8324
	68.5519
	73.5801
	77.5188
	71.9177
	59.7931
	70.685
	70.4049
	70.5276
	75.6685
	65.5817
	75.7609
	68.3656
	67.2797
	67.4732
	62.5818
	70.0844
	70.8611
	72.9139
	71.8016
	75.0835
	71.6203
	75.6536
	65.8827
	69.1058
	66.288
	69.8041
	67.5184
	64.5703
	60.4524
	72.2124
	70.5923
	73.9411
	70.2232
	68.2101
	69.6359
	71.0762
	69.9727
	72.2891
	57.8619
	75.1295
	67.8326
	72.3243
	66.8319
	70.9919
	69.4623
	67.8269
	62.7516
	70.8299
	76.7296
	69.2025
	71.7801
	66.8256
	80.938
	65.4415
	79.8588
	76.8145
	69.3251
	73.1363
	70.0905
	67.8877
	69.0136
	61.224
	79.2557
	70.0972
	65.3318
	68.316
	71.1847
	71.0029
	61.6439
	61.3359
	70.8398
	60.6611
	69.1824
	74.0733
	71.4308
	73.5251
	69.214
	75.0388
	73.8491
	66.7276
	64.1999
	75.3297
	70.0927
	71.9621
	62.7928
	72.4963
	61.7044
	77.896
	70.1248
	71.9426
	68.9156
	73.6483
	63.5604
	76.0113
	70.0269
	76.96
	72.1682
	81.0126
	64.9266
	66.6785
	70.8813
	64.9726
	63.1671
	72.9025
	54.6994
	67.7339
	73.0524
	70.8875
	70.1274
	59.5911
	69.0356
	74.3611
	69.6599
	69.4465
	67.366
	75.0484
	72.3529
	66.2404
	60.9823
	73.2217
	72.2127
	76.6128
	66.8211
	70.8756
	68.9636
	66.8063
	77.7782
	78.5641
	69.2047
	69.5479
	64.6902
	67.2447
	69.3965
	65.2705
	73.7829
	72.2651
	63.4351
	73.0694
	69.243
	69.3947
	63.5885
	72.9155
	62.1057
	67.9427
	74.0418
	74.0955
	65.6778
	62.5418
	68.8003
	71.842
	68.3603
	74.3982
	71.3798

## Sheet: Fig2 A
File Name	Sample ID	Flow rate (µl/min)	Dilution	Acquisition time (s)	R1 (EhV) counts	R2 (bacteria) counts	R1 (EhV)/ml	R2 (EhV)/ml
vir010716.001	TE + SYBR	92.93	1	60	0	0	0	0
vir010716.002	T-0.5 <100A	92.93	1000	60	82	204	882385	2.1952e+06
vir010716.003	T-0.5 <100A	92.93	100	60	845	1843	909287	1.98321e+06
vir010716.004	T0 <100A	92.93	1000	59	3219	259	3.52261e+07	2.83428e+06
vir010716.005	T0 <100A	92.93	200	60	14386	1092	3.09609e+07	2.35016e+06
vir010716.006	T0 <100B	92.93	1000	60	2925	203	3.14753e+07	2.18444e+06
vir010716.007	T0 <100B	92.93	200	60	13502	916	2.90584e+07	1.97138e+06
vir010716.008	T0 <100C	92.93	1000	60	3285	208	3.53492e+07	2.23824e+06
vir010716.009	T0 <100C	92.93	200	59	14656	1077	3.20766e+07	2.35716e+06
vir010716.010	T12 <100A	92.93	1000	59	3112	371	3.40552e+07	4.05992e+06
vir010716.011	T12 <100A	92.93	200	59	13355	1739	2.92292e+07	3.80604e+06
vir010716.012	T12 <100B	92.93	1000	60	2139	249	2.30173e+07	2.67944e+06
vir010716.013	T12 <100B	92.93	200	60	10696	1302	2.30195e+07	2.80211e+06
vir010716.014	T12 <100C	92.93	1000	59	2839	387	3.10677e+07	4.23501e+06
vir010716.015	T12 <100C	92.93	200	59	11505	1714	2.51802e+07	3.75132e+06
vir010716.016	T24 <100A	92.93	1000	60	1705	393	1.83471e+07	4.22899e+06
vir010716.017	T24 <100A	92.93	200	60	8302	1887	1.78672e+07	4.06112e+06
vir010716.018	T24 <100B	92.93	1000	60	1928	471	2.07468e+07	5.06833e+06
vir010716.019	T24 <100B	92.93	200	59	9000	2211	1.96977e+07	4.83907e+06
vir010716.020	T24 <100C	92.93	1000	60	1768	374	1.90251e+07	4.02453e+06
vir010716.021	T24 <100C	92.93	200	60	7905	2096	1.70128e+07	4.51092e+06
vir010716.022	T48 <100A	92.93	1000	60	1332	388	1.43334e+07	4.17519e+06
vir010716.023	T48 <100A	92.93	200	59	6434	1870	1.40817e+07	4.09275e+06
vir010716.024	T48 <100B	92.93	1000	60	1440	401	1.54955e+07	4.31508e+06
vir010716.025	T48 <100B	92.93	200	59	6715	1981	1.46967e+07	4.33569e+06
vir010716.026	T48 <100C	92.93	1000	59	1562	425	1.70932e+07	4.65085e+06
vir010716.027	T48 <100C	92.93	200	60	7028	1951	1.51254e+07	4.19886e+06
vir121016.002	T192 <100A	89	1000	60	242	121	2.7191e+06	1.35955e+06
vir121016.003	T192 <100A	89	200	59	1341	774	3.06456e+06	1.76881e+06
vir121016.004	T192 <100B	89	1000	60	251	160	2.82022e+06	1.79775e+06
vir121016.005	T192 <100B	89	200	59	1307	810	2.98686e+06	1.85108e+06
vir121016.006	T192 <100C	89	1000	60	273	153	3.06742e+06	1.7191e+06
vir121016.007	T192 <100C	89	200	59	1396	824	3.19025e+06	1.88307e+06
vir010716.028	T-0.5 <0.1A	94.45	1000	60	7	1	74113.3	10587.6
vir010716.029	T-0.5 <0.1A	94.45	200	59	42	0	90443.3	0
vir010716.030	T0 <0.1A	94.45	200	59	11934	75	2.56988e+07	161506
vir010716.031	T0 <0.1B	94.45	1000	59	3284	25	3.5359e+07	269177
vir010716.032	T0 <0.1B	94.45	200	59	14227	117	3.06366e+07	251949
vir010716.033	T0 <0.1C	94.45	1000	59	2983	20	3.21182e+07	215341
vir010716.034	T0 <0.1C	94.45	200	60	13193	124	2.79365e+07	262573
vir010716.035	T12 <0.1A	94.45	1000	60	2253	13	2.38539e+07	137639
vir010716.036	T12 <0.1A	94.45	200	60	10741	40	2.27443e+07	84700.9
vir010716.037	T12 <0.1B	94.45	1000	59	2452	5	2.64008e+07	53835.3
vir010716.038	T12 <0.1B	94.45	200	60	11651	35	2.46713e+07	74113.3
vir010716.039	T12 <0.1C	94.45	1000	60	1486	4	1.57332e+07	42350.4
vir010716.040	T12 <0.1C	94.45	200	59	10425	57	2.24493e+07	122745
vir010716.041	T24 <0.1A	94.45	1000	60	1905	4	2.01694e+07	42350.4
vir010716.042	T24 <0.1A	94.45	200	59	10195	33	2.1954e+07	71062.6
vir010716.043	T24 <0.1B	94.45	1000	60	1963	4	2.07835e+07	42350.4
vir010716.044	T24 <0.1B	94.45	200	60	10037	30	2.12536e+07	63525.7
vir010716.045	T24 <0.1C	94.45	1000	59	1993	10	2.14588e+07	107671
vir010716.046	T24 <0.1C	94.45	200	60	9829	30	2.08131e+07	63525.7
vir010716.047	T48 <0.1A	94.45	1000	60	1898	9	2.00953e+07	95288.5
vir010716.048	T48 <0.1A	94.45	200	60	8932	29	1.89137e+07	61408.2
vir010716.049	T48 <0.1B	94.45	1000	59	1740	5	1.87347e+07	53835.3
vir010716.050	T48 <0.1B	94.45	200	60	6912	33	1.46363e+07	69878.2
vir010716.051	T48 <0.1C	94.45	1000	59	1821	2	1.96068e+07	21534.1
vir010716.052	T48 <0.1C	94.45	200	60	9588	22	2.03028e+07	46585.5
vir121016.001	TE + SYBR	89	1	60
vir121016.008	T192 <0.1A	89	1000	60	1097	64	1.23258e+07	719101
vir121016.009	T192 <0.1A	89	200	60	5328	329	1.1973e+07	739326
vir121016.010	T192 <0.1B	89	1000	60	853	23	9.58427e+06	258427
vir121016.011	T192 <0.1B	89	200	59	4282	196	9.78556e+06	447915
vir121016.012	T192 <0.1C	89	1000	60	900	59	1.01124e+07	662921
vir121016.013	T192 <0.1C	89	200	59	4395	266	1.00438e+07	607884

## Sheet: Fig. 2B
15N APE day 0	15N APE day 2	15N APE day 8	13C APE day 0	13C APE day 2	13C APE day 8
1.45436	32.003	25.1294	0.789402	11.3052	9.38729
0.277265	35.1379	24.626	0.0417452	11.5866	1.35181
0.764769	26.77	30.3326	0.628743	8.66256	4.94072
2.72568	31.2687	8.23614	2.67194	8.04711	2.21537
0.693265	25.2295	33.8998	0.5425	4.54766	13.453
0.393251	35.8583	29.257	-0.225464	11.1061	8.15299
0.0674817	6.37905	27.6347	-0.259061	3.19932	1.72196
5.47964	16.0381	33.2281	1.54157	3.22249	13.4939
3.36637	18.0016	18.2001	2.16059	4.36066	2.49493
9.04834	20.6506	16.6545	5.51599	3.58954	7.03452
8.53722	31.546	29.4933	2.50159	8.13514	9.77414
3.12093	33.9851	29.1777	1.15894	9.21623	2.52215
10.4458	35.4186	31.1872	4.22942	9.82191	15.8337
2.69882	4.26155	26.3417	0.480911	1.35248	9.96998
2.23359	25.7325	22.3266	0.826137	9.65083	7.13908
1.18564	7.70224	33.0598	2.19472	5.34562	13.4324
1.60613	15.8218	29.1733	0.602886	6.04765	13.9959
5.34058	25.1307	30.1987	1.05754	5.02864	12.7877
0.945532	26.9847	38.5504	0.866577	13.1769	10.7557
9.63651	34.8683	31.8299	2.01929	5.03484	12.8828
6.78962	21.6408	21.2042	4.6282	9.44345	6.44374
0.732339	11.98	32.4016	0.555958	3.17545	9.91943
16.5568	28.6083	22.8419	2.5006	11.086	6.82564
1.00219	35.3108	31.8895	0.0127933	14.795	11.128
9.62051	29.5228	35.8272	1.32845	11.3636	9.84964
0.907619	36.9507	22.9733	1.04455	10.1805	7.55237
0.747243	18.1362	37.2042	0.236038	2.11536	10.4784
13.2445	17.3053	26.1899	3.51163	6.89031	9.88711
3.84358	19.3942	26.6839	0.634941	3.18725	8.55422
1.6004	35.1741	37.055	1.8279	3.5963	11.0828
0.74497	38.9601	20.4654	0.643693	3.45118	2.32593
1.52005	33.2836	23.0453	0.781222	4.10315	6.4044
1.10674	38.9551	32.078	0.312277	3.65171	11.2846
3.2658	37.7054	13.3627	0.565876	8.47958	3.23184
0.444521	28.6896	27.229	1.06922	13.7061	0.615351
25.653	27.0762	38.2352	9.60499	4.3247	11.9322
2.95312	19.6631	34.4305	0.589452	4.22323	12.3905
7.45628	29.8403	34.8874	0.729176	4.96289	8.88241
28.6873	18.0638	24.133	5.38544	0.952634	7.41158
21.8621	17.8403	33.8556	4.29532	2.71062	10.5776
4.12991	36.0812	19.9123	1.4199	7.88326	6.15109
0.358188	33.92	27.4736	0.0825273	6.36946	12.9048
12.4769	14.5327	19.0007	1.12264	2.48078	2.09232
0.402349	25.6109	37.2242	1.48539	11.0404	12.137
23.8288	36.2649	22.7856	2.50408	12.14	7.046
8.83119	37.1063	21.777	1.72302	5.61109	4.31969
26.5824	37.5399	29.984	6.63438	15.053	3.98339
37.6534	25.6775	28.3855	4.68005	6.08197	5.99449
19.6258	34.3375	36.5123	3.61225	4.9141	10.6914
11.5511	4.06869	35.7088	0.60524	-0.427747	12.5266
0.955886	34.2497	32.5025	0.432047	6.91707	7.46547
6.07821	29.248	31.683	0.7075	6.64709	14.0458
0.12038	23.985	37.0515	0.542182	7.84568	13.2223
4.95664	23.2808	30.213	0.33853	4.8849	8.86496
12.9242	21.8643	37.2189	2.62098	4.48994	11.0193
6.04099	36.2601	22.3994	0.92289	6.37512	5.01337
9.84523	15.0982	24.4549	0.647807	4.83594	6.28799
11.7691	16.1852	6.5226	0.846789	2.26579	0.989252
0.403925	31.3547	34.2505	0.0911345	15.3963	9.9196
17.6826	28.0597	36.4043	2.1847	1.98904	10.3759
0.0767779	34.4854	30.2892	0.436803	9.59304	8.92701
21.515	21.3734	20.8464	1.77336	4.19963	4.60013
6.66878	15.4737	31.2859	3.94036	2.57895	9.22258
2.6373	28.1884	30.9409	0.592768	5.04068	9.3863
24.0433	25.9287	36.719	1.85004	5.31962	10.3397
26.1011	25.4056	24.0058	2.86319	2.68965	4.85273
4.7917	26.3057	20.3652	0.487376	6.63327	3.21488
27.4535	32.9492	20.943	4.19484	3.66509	4.29381
12.9626	17.4504	26.3587	0.304343	6.28572	6.3306
7.95334	9.81182	19.882	0.747108	1.25162	2.15713
5.67105	20.5924	21.042	1.75721	3.37461	4.78437
6.77716	17.8888	25.1708	0.242251	1.55246	6.73809
3.85166	1.11265	26.5035	0.433932	0.119445	7.14723
1.06971	15.0189	28.225	0.990445	1.00204	7.45987
4.57467	17.9405	36.5118	0.0276506	2.32433	11.2303
22.9548	32.8161	17.6708	3.08356	18.8918	3.31227
13.7144	20.8464	36.3106	1.33195	10.2544	9.90786
11.6161	32.6759	23.9921	0.627478	16.0633	5.0756
20.7918	21.3148	24.996	2.79827	3.94212	4.99555
14.2194	20.0832	34.9413	0.853916	1.68018	5.50767
21.4545	15.9608	28.1535	1.52582	2.53335	6.49895
2.00116	11.5857	38.1104	-0.357368	0.455854	12.6166
18.1528	16.5018	28.2342	3.87377	5.95655	5.89111
24.7452	7.54797	22.1162	1.9163	1.28018	3.57047
20.7656	45.855	20.9328	1.30332	12.5112	5.00986
54.3467	18.3843	32.1038	7.80597	0.659221	9.27426
	15.0713	19.398		6.14295	3.49184
	32.0846	27.5419		5.76514	4.69605
	28.3228	31.0078		11.2876	7.26955
	28.8111	1.29239		1.85725	0.716667
	14.1642	20.6106		2.25349	3.40355
	16.7431	21.8402		2.87374	4.07788
	19.7035	21.1968		5.54269	3.28602
	28.7092	20.1013		3.51086	4.31578
	28.6037	38.9032		6.34257	9.55279
	25.0354	36.1993		6.99843	7.41351
	16.2869	18.718		3.00389	3.58735
	10.263	22.6755		2.59334	3.87784
	30.4102	29.9617		10.0019	8.6436
	22.1047	22.2078		5.13053	3.44905
	23.3262	29.0144		4.38012	6.75367
	21.6526	17.6624		5.4428	3.31824
	32.243	23.8492		7.91743	5.46682
	18.9386	19.9638		3.9919	2.70889
	18.2963	26.1959		6.64538	3.71528
	30.1105	18.286		19.6649	2.97193
	29.4296	28.7424		12.2769	6.46528
	29.5827	34.7817		20.5136	10.0301
	30.9776	34.0375		21.1143	9.01778
	29.793	19.1506		22.2964	3.62969
	24.599	37.6844		9.82823	11.2478
	18.9221	16.5222		4.22971	3.55418
	20.15	21.1214		3.00832	3.87035
	27.8089	24.0239		4.87291	4.70393
	24.164	17.688		6.32035	3.89101
	16.6467	19.4383		0.839201	3.10783
	16.606	20.8985		1.14164	4.88521
	28.1227	22.6527		6.89031	4.29936
	30.7204	35.0202		8.79158	7.92154
	32.9676	31.8839		7.98138	7.10631
	31.6806	19.9654		3.28884	2.94142
	20.9205	21.5323		3.25111	2.90541
	50.3568	20.9034		18.518	3.82068
	36.8406	21.5453		10.302	3.7845
	29.0007	22.8497		8.07967	3.66173
	14.4668	35.7641		2.20847	7.75265
	15.3368	21.7345		2.72107	3.08984
	35.6562	15.6806		8.50135	2.47857
	0.710175	39.5216		0.910808	8.86535
	0.820574	20.4419		0.892036	0.322943
	2.83348	23.7758		3.84726	6.30548
	3.33906	23.4022		2.15014	4.0292
	2.59802	24.9694		1.69778	7.12343
	3.85778	38.7744		4.95449	9.73905
	4.97401	37.6292		3.31675	8.18864
	2.09135	23.3101		1.82209	5.09831
	1.68094	31.1625		1.64776	5.53227
	0.192936	39.7214		0.286175	8.83311
	0.3902	30.2702		0.492946	4.87174
	0.221598	18.7981		0.560781	2.62341
	3.71669	17.0471		2.81447	2.05315
	0.130168	19.4384		0.807143	2.85175
	0.560686	20.0733		-0.0183094	2.81432
	9.46663	36.646		7.31651	11.0043
	0.401608	17.4376		0.460943	1.29678
	0.410832	18.7603		1.35735	3.01476
	0.222879	25.4622		0.317306	0.425582
	0.353851	19.4884		0.948856	1.62428
	2.35506	28.0815		1.0892	5.44603
	0.356337	20.376		0.348633	3.86783
	2.96332	34.5299		1.81917	6.97594
	4.79159	16.7976		3.16166	1.66273
	1.3334	0.597382		1.17912	0.459134
	24.5579	30.1603		12.444	5.32033
	1.51177	25.8655		1.26659	3.6249
	0.657887	16.3446		0.381799	2.15334
	20.9559	22.1983		9.48216	1.93369
	0.753323	41.0147		0.302121	7.73627
	29.1346	33.476		12.8838	6.62778
	14.8043	28.5197		2.90306	5.08582
	40.4014	30.8469		17.6471	5.34879
	39.3692	22.7714		18.5421	5.29657
	7.58738	21.0629		2.39694	4.0271
	39.8553	30.2807		20.8485	5.15764
	15.6642	23.5949		9.65994	5.90803
	19.9618	31.2307		11.513	6.48155
	20.6934	18.1738		11.4333	3.76636
	20.6702	19.8464		15.449	3.5101
	13.6721	32.3729		14.3794	6.03304
	8.21621	31.7239		1.32759	4.65791
	38.7427	20.8829		18.0265	2.23788
	37.946	0.381856		15.2222	-0.0798905
	38.5153	0.758497		20.1058	0.0825273
	41.3562	23.695		24.5395	4.67638
	21.7485	37.8531		10.7781	13.2615
	22.1275	14.3279		8.12977	2.94234
	2.77033	29.0126		0.284594	10.5017
	32.5828	0.736662		7.93342	0.266467
	19.4339	24.8033		2.37524	5.40481
	2.03967	29.3266		1.06384	7.54057
	44.8835	31.5817		24.6184	9.17211
	29.022	0.199272		5.80934	0.423235
	16.9615	0.675967		4.7393	0.323773
	45.6691	32.7448		24.312	8.95047
	37.8281	21.8278		20.452	1.28942
	9.02619	36.3206		2.20432	9.22699
	2.56713	34.1605		0.685721	13.1395
	33.781	34.6446		18.304	8.45804
	24.7696	0.823337		8.31409	0.381221
	38.7724	28.2578		13.6933	6.23873
	20.8245	26.8595		5.14774	7.24118
	16.8262	36.244		5.66825	7.88017
	15.2213	22.922		4.91741	5.59993
	10.9629	40.4661		4.35612	8.64234
	36.4241	0.304176		9.92665	-0.0812175
	19.7923	24.311		9.74253	4.61619
	13.7386	19.8946		11.1689	1.67451
	24.8099	22.0671		5.5902	2.77183
	42.2113	19.0769		17.2825	2.17699
	38.0042	44.6371		8.96403	9.07877
	28.3983	18.9943		14.9456	2.78489
	5.74235	0.0690826		2.23323	-0.470682
	17.1624	24.782		12.0321	4.24446
	40.4292	16.8099		20.5823	0.450918
	2.7878	-0.0445009		0.71051	-0.314047
	19.051	23.9615		6.13408	3.61036
	31.795	27.1057		14.6056	10.6428
	21.7626	33.3733		2.50244	11.826
	19.9904	32.529		6.46115	12.9435
	30.9464	31.9076		9.21822	14.0944
	13.1674	32.5658		2.5325	13.3141
	13.6715	25.8747		3.54976	7.14299
	16.2674	37.3467		3.0345	11.9729
	26.084	34.1681		8.52523	9.6182
	40.0693	40.4207		13.8702	12.7316
	22.5379	22.534		4.16615	5.41566
	31.133	37.091		15.4376	8.45799
	16.0873	17.3417		2.59126	5.24106
	13.611	38.9675		3.39329	11.5387
	43.3267	21.9162		12.004	4.85261
	34.9088	21.6491		6.18728	3.94401
	15.354	40.8166		3.7234	10.7392
	33.2543	23.448		6.74153	3.75068
	18.4369	23.8359		4.53097	3.71556
	16.5772	19.8655		3.15574	4.06113
	29.465	33.1939		9.54004	8.85844
	22.1404	29.6008		12.3581	6.15862
	15.1996	36.6668		3.47311	6.98094
	28.4479	26.8099		6.99413	4.48192
	3.44863	23.208		0.694896	0.228981
	16.6237	-0.025564		3.0097	0.193141
	44.8198	24.7842		11.7334	8.68286
	35.561	36.0165		12.4606	8.36541
	27.6526	29.8831		11.5266	3.91825
	30.8111	0.320171		9.101	0.348291
	28.6334	0.534577		11.6928	0.164054
	20.324	0.287701		12.4504	0.141117
	21.8565	3.66813		5.41183	0.880605
	33.8418	0.709569		5.444	0.118005
	43.6206			6.36149
	60.0117			11.9345
	29.8669			2.88968
	9.97913			-0.0119054
	40.2247			6.6623
	20.9578			0.972696
	9.45573			4.01807
	5.18986			1.45355
				1.11161

## Sheet: Fig. 2D
protiist number	12C2	12C 13C	12C 14N	12C 15N	13C permil	error	15N permil	error	number of pixels	ROIAREA	ROIDIAM	Cnet	Nnet
1	137892	3634.15	143249	765.621	172.819	3.87808	456.336	11.7855	1722	5.91202	2.74361	0.0049	0.0021
2	73740.4	62564.7	17462.7	35045.4	36753.3	155.95	545824	1613.32	669	2.29683	1.71009	0.7374	0.855
3	42461	20031	34030	15475.9	19994.9	36.3657	122918	215.769	1499	14.2956	4.26635	0.4623	0.398
4	53627.4	1735.98	64268.8	713.89	442.861	6.70486	2024.45	22.4754	2298	7.88956	3.16943	0.0125	0.0094
5	53476.4	13184.1	35950.7	16426.4	9968.04	45.3054	123509	203.552	3720	12.7716	4.03253	0.2536	0.3993
6	39842.6	19215.4	63067	31898.3	20465.1	19.4223	136825	110.429	12593	43.2346	7.41944	0.4711	0.428
7	88859.6	2129.64	109166	609.713	66.716	3.99824	521.371	11.0101	2512	8.62427	3.31372	0.0019	0.0024
8	97836.2	16190.1	29896.2	10555.9	6377.84	69.6453	95235.5	503.624	1231	4.2263	2.31972	0.1683	0.3315
9	94032.7	9326.86	26030.7	9633.81	3420.03	29.5806	99854.6	337.902	1463	5.02281	2.52888	0.0931	0.3433
10	100940	18323.3	46849.2	16940	7078.85	18.4192	97507.8	342.659	827	2.83928	1.90134	0.1854	0.3373
11	69552.9	11774.3	49175.1	14126	6532.01	27.2412	77292.1	288.591	1416	4.86145	2.48793	0.1721	0.2828
12	110053	9096	34225.9	8729.16	2682.48	28.8206	68459.4	353.672	591	2.02904	1.60731	0.0736	0.2569
13	97568.5	18315.8	24059	16511.9	7358.7	30.216	186023	539.711	1131	3.88298	2.2235	0.1922	0.5196
14	107290	2835.87	58893.7	489.354	176.208	7.9665	1264.57	44.3774	526	1.80588	1.51635	0.005	0.0059
15	120101	10123.1	75620.5	13069.1	2750.1	14.8284	46095.7	185.155	607	2.08397	1.62892	0.0754	0.1851
16	113398	3253.56	75316.6	1245.16	276.917	5.37428	3503.94	41.1691	2009	6.89735	2.96344	0.0078	0.0162
17	99038.5	2491.32	54053.2	9925.11	119.896	8.20543	49040.1	197.378	511	1.75438	1.49457	0.0034	0.1951
18	47729.5	24760.1	27825.7	22677.9	22068	186.718	221089	532.926	2740	9.40704	3.46084	0.5008	0.5737
19	74930.5	4656.61	24840.4	3442.31	1765.97	16.5871	36748.6	255.435	676	2.32086	1.71901	0.0489	0.152
20	58948.2	10026.4	51064.1	12791.2	6564.29	26.3215	67255.6	55.8205	12141	41.6828	7.28507	0.1729	0.2533
21	90490.5	4517.12	15785.2	3111.43	1221.35	16.0207	52653.4	564.007	481	1.65138	1.45004	0.034	0.2072
22	69100.3	4468.8	21838	3905.09	1878.13	6.37668	47723	110.046	3945	13.5441	4.15269	0.052	0.1907
23	51618.9	1417.58	36366.7	7072.83	221.628	13.409	52007.1	247.842	584	2.00501	1.59776	0.0062	0.2051
24	74496.4	6557.01	10853.1	6933.37	2923.71	44.0258	173053	444.954	3339	11.4635	3.82045	0.08	0.4974
25	64429	2188.02	16051.7	1178.7	511.307	13.1069	19015.1	263.718	629	2.1595	1.65818	0.0144	0.0834
26	65169.8	5584.39	20502.8	5692.96	2812.6	27.9159	74655.4	596.405	393	1.34926	1.3107	0.0771	0.2752
27	68596.6	5090.53	11369.9	4434.99	2281.74	41.6743	105425	558.742	1847	6.34117	2.84145	0.0629	0.3571

## Sheet: Fig. 3 16S
ASV	0.1um_T192_A	0.1um_T192_B	0.1um_T192_C	100um_T0_A	100um_T192_A	100um_T192_B	100um_T192_C	domain	phylum	class	order	family	genus	sequence
ARW16S_7	0	164779	124565	0	2011	355	271	Bacteria	Bacillota	Bacilli	Bacillales	Bacillaceae	Rossellomorea	CCGCGGTAATACGTAGGTGGCAAGCGTTGTCCGGAATTATTGGGCGTAAAGCGCGCGCAGGTGGTTCCTTAAGTCTGATGTGAAAGCCCACGGCTCAACCGTGGAGGGTCATTGGAAACTGGGGGACTTGAGTGCAGAAGAGGAAAGTGGAATTCCAAGTGTAGCGGTGAAATGCGTAGATATTTGGAGGAACACCAGTGGCGAAGGCGACTTTCTGGTCTGTAACTGACACTGAGGCGCGAAAGCGTGGGGAGC
ARW16S_16	59875	22929	15495	0	142	26	22	Bacteria	Pseudomonadota	Alphaproteobacteria	Sphingomonadales	Sphingomonadaceae	Incertae Sedis	CCGCGGTAATACGGAGGGAGCTAGCGTTGTTCGGAATTACTGGGCGTAAAGCGCACGTAGGCGGCTTTTCAAGTCAGGGGTGAAATCCCGGGGCTCAACCCCGGAACTGCCCTTGAAACTGGATGGCTAGAATACTGGAGAGGTGAGTGGAATTCCGAGTGTAGAGGTGAAATTCGTAGATATTCGGAAGAACACCAGTGGCGAAGGCGACTCACTGGACAGTTATTGACGCTGAGGTGCGAAAGCGTGGGGAGC
ARW16S_27	66	23084	18360	0	189	0	0	Bacteria	Bacillota	Bacilli	Bacillales	Bacillaceae	Incertae Sedis	CCGCGGTAATACGTAGGTGGCAAGCGTTGTCCGGAATTATTGGGCGTAAAGCGCGCGCAGGTGGTTCCTTAAGTCTGATGTGAAAGCCCACGGCTCAACCGTGGAGGGTCATTGGAAACTGGGGAACTTGAGTGCAGAAGAGGAAAGTGGAATTCCAAGTGTAGCGGTGAAATGCGTAGATATTTGGAGGAACACCAGTGGCGAAGGCGACTTTCTGGTCTGTAACTGACACTGAGGCGCGAAAGCGTGGGGAGC
ARW16S_34	0	18240	15047	0	252	43	44	Bacteria	Bacillota	Bacilli	Bacillales	Bacillaceae	Rossellomorea	CCGCGGTAATACGTAGGTGGCAAGCGTTGTCCGGAATTATTGGGCGTAAAGCGCGCGCAGGTGGTTTCTTAAGTCTGATGTGAAAGCCCACGGCTCAACCGTGGAGGGTCATTGGAAACTGGGGAACTTGAGTGCAGAAGAGGAAAGTGGAATTCCAAGTGTAGCGGTGAAATGCGTAGATATTTGGAGGAACACCAGTGGCGAAGGCGACTTTCTGGTCTGTAACTGACACTGAGGCGCGAAAGCGTGGGGAGC
ARW16S_128	0	3545	4271	0	16	0	0	Bacteria	Pseudomonadota	Gammaproteobacteria	Pseudomonadales	Saccharospirillaceae	Reinekea	CCGCGGTAATACGGAGGGTGCAAGCGTTAATCGGAATTACTGGGCGTAAAGCGCGCGTAGGCGGTTTGTTAAGTTGGATGTGAAAGCCCTGGGCTCAACCTGGGAACTGCATACAAAACTGGCGAACTAGAGTACAGCAGAGGCAAGTGGAATTTCAGGTGTAGCGGTGAAATGCGTAGAGATCTGAAGGAACACCAGTGGCGAAGGCGACTTGCTGGGCTGATACTGACGCTGAGGTGCGAAAGCGTGGGGAGC
ARW16S_201	3119	571	376	0	51	13	0	Bacteria	Actinomycetota	Actinobacteria	Mycobacteriales	Nocardiaceae	Rhodococcus	CCGCGGTAATACGTAGGGTGCGAGCGTTGTCCGGAATTACTGGGCGTAAAGAGTTCGTAGGCGGTTTGTCGCGTCGTTTGTGAAAACCCGGGGCTCAACTTCGGGCTTGCAGGCGATACGGGCAGACTTGAGTGTTTCAGGGGAGACTGGAATTCCTGGTGTAGCGGTGAAATGCGCAGATATCAGGAGGAACACCGGTGGCGAAGGCGGGTCTCTGGGAAACAACTGACGCTGAGGAACGAAAGCGTGGGTAGC
ARW16S_273	0	1734	698	0	0	0	0	Bacteria	Pseudomonadota	Gammaproteobacteria	Pseudomonadales	Marinomonadaceae	Marinomonas	CCGCGGTAATACAGAGGGTGCGAGCGTTAATCGGAATTACTGGGCGTAAAGGGCGCGTAGGTGGTTTGTTAAGTCTGATGTGAAATCCCAGGGCTCAACCTTGGACTTGCACCGGATACTGGCAGGCTAGAGTACGATAGAGGAGTGTGGAATTTCCTGTGTAGCGGTGAAATGCGTAGATATAGGAAGGAACATCAGTGGCGAAGGCGACACTCTGGATTGATACTGACACTGAGGTGCGAAAGCGTGGGGAGC
ARW16S_590	138	79	104	27	49	41	50	Bacteria	Pseudomonadota	Gammaproteobacteria	Pseudomonadales	Pseudomonadaceae	Pseudomonas	CCGCGGTAATACAGAGGGTGCAAGCGTTAATCGGAATTACTGGGCGTAAAGCGCGCGTAGGTGGTTTGTTAAGTTGGATGTGAAATCCCCGGGCTCAACCTGGGAACTGCATTCAAAACTGACTGACTAGAGTATGGTAGAGGGTGGTGGAATTTCCTGTGTAGCGGTGAAATGCGTAGATATAGGAAGGAACACCAGTGGCGAAGGCGACCACCTGGACTAATACTGACACTGAGGTGCGAAAGCGTGGGGAGC
ARW16S_727	0	271	12	0	0	0	0	Bacteria	Bacteroidota	Bacteroidia	Cytophagales	Cyclobacteriaceae	Ekhidna	CCGCGGTAATACGGAGGGTGCAAGCGTTGTCCGGATTTATTGGGTTTAAAGGGTACGTAGGCGGGTCTTTAAGTCCGTGGTGAAAGCCTGCAGCTTAACTGTAGAATTGCCATGGATACTGGAGATCTTGAATTCAGTTGAGGTAAGCGGAATTTATGATGTAGCGGTGAAATGCATAGATATCATAAAGAACACCTATTGCGAAGGCAGCTTGCTGGACTTGGATTGACGCTGAGGTACGAAAGCGTGGGGAGC
ARW16S_422	139	74	64	0	16	13	0	Bacteria	Bacillota	Bacilli	Staphylococcales	Staphylococcaceae	Staphylococcus	CCGCGGTAATACGTAGGTGGCAAGCGTTATCCGGAATTATTGGGCGTAAAGCGCGCGTAGGCGGTTTTTTAAGTCTGATGTGAAAGCCCACGGCTCAACCGTGGAGGGTCATTGGAAACTGGAAAACTTGAGTGCAGAAGAGGAAAGTGGAATTCCATGTGTAGCGGTGAAATGCGCAGAGATATGGAGGAACACCAGTGGCGAAGGCGACTTTCTGGTCTGTAACTGACGCTGATGTGCGAAAGCGTGGGGATC
ARW16S_53	88	33	48	2059	6522	7465	5641	Bacteria	Bacteroidota	Bacteroidia	Flavobacteriales	Flavobacteriaceae	Incertae Sedis	CCGCGGTAATACGGAGGGTCCAAGCGTTATCCGGAATCATTGGGTTTAAAGGGTCCGTAGGCGGGCTATTAAGTCAGAGGTGAAAGTTTGCAGCTCAACTGTAAAATTGCCTTTGAAACTGGTAGTCTTGAATTATTATGAAGTGGTTAGAATAAGTAGTGTAGCGGTGAAATGCATAGATATTACTTAGAATACCAATTGCGAAGGCAGATCACTAATAATATATTGACGCTGAGGGACGAAAGCGTGGGGAGC
ARW16S_912	69	68	17	0	3	3	0	Bacteria	Actinomycetota	Actinobacteria	Mycobacteriales	Corynebacteriaceae	Lawsonella	CCGCGGTAATACGTAGGGTGCGAGCGTTGTCCGGAATTACTGGGCGTAAAGAGCTCGTAGGCGGTTTGTCACGTCGTCTGTGAAATCCTAGGGCTTAACCCTGGACGTGCAGGCGATACGGGCTGACTTGAGTACTACAGGGGAGACTGGAATTTCTGGTGTAGCGGTGGAATGCACAGATATCAGGAAGAACACCGATGGCGAAGGCAGGTCTCTGGGTAGTAACTGACGCTGAGGAGCGAAAGCATGGGTAGC
ARW16S_255	132	17	0	0	456	955	1202	Bacteria	Bdellovibrionota	Bdellovibrionia	Bdellovibrionales	Pseudobdellovibrionaceae	OM27 clade	CCGCGGTAATACGGAGGGTGCAAGCGTTACTCGGAATTACTGGGCGTAAAGGGAGCGCAGGCGGTCTATTAAGTCAGGTGTGAAAGCCCGGGGCTCAACCCCGGAACTGCACCTGAAACTGGTAGACTTGAGGATGAGAGAGGAAAGTAGAATTTCTGGTGTAGAGGTGAAATTCGTTGATATCAGAAGGAATACCCGTGGCGAAGGCGGCTTTCTGGCTCATTTCTGACGCTGAGGCTCGAAAGTGTGGGTAGC
ARW16S_90	136	0	0	1513	2967	3426	3821	Bacteria	Pseudomonadota	Gammaproteobacteria	Pseudomonadales	Nitrincolaceae	Incertae Sedis	CCGCGGTAATACGGAGGATCCAAGCGTTATCCGGAATCATTGGGTTTAAAGGGTCCGTAGGCGGTCTTTTAAGTCAGAGGTGAAATCCTACAGCTCAACTGTAGAATTGCCTTTGATACTGAAGGACTTGAGTTATTGTGAAGTAGTTAGAATGTGTGGTGTAGCGGTGAAATGCATAGAGATCACACAGAATACCGATTGCGAAGGCAGATTACTAACAATATACTGACGCTGAGGGACGAAAGCGTGGGTAGC
ARW16S_35	80	31	17	8414	8630	6428	9911	Bacteria	Pseudomonadota	Alphaproteobacteria	Pelagibacterales	Clade I	Clade Ia	CCGCGGTAATACGAAGGGACCTAGCGTAGTTCGGAATTACTGGGCTTAAAGAGTTCGTAGGTGGTTGAAAAAGTTGGTGGTGAAATCCCAGAGCTTAACTCTGGAACTGCCATCAAAACTTTTCAGCTAGAGTATGATAGAGGAAAGCAGAATTTCTAGTGTAGAGGTGAAATTCGTAGATATTAGAAAGAATACCAATTGCGAAGGCAGCTTTCTGGATCATTACTGACACTGAGGAACGAAAGCATGGGTAGC
ARW16S_999	0	127	0	0	0	0	0	Bacteria	Pseudomonadota	Gammaproteobacteria	Pseudomonadales	Marinomonadaceae	Marinomonas	CCGCGGTAATACAGAGGGTGCAAGCGTTAATCGGAATTACTGGGCGTAAAGCGCGCGTAGGTGGTTTGTTAAGTCTGATGTGAAATCCCAGGGCTCAACCTTGGAATGGCACCGGATACTGGCAGGCTAGAGTACGATAGAGGAGTGTGGAATTTCCTGTGTAGCGGTGAAATGCGTAGATATAGGAAGGAACATCAGTGGCGAAGGCGACACTCTGGATTGATACTGACACTGAGGTGCGAAAGCGTGGGGAGC
ARW16S_285	113	0	0	0	531	983	560	Bacteria	Campylobacterota	Campylobacteria	Campylobacterales	Arcobacteraceae	Arcobacter	CCGCGGTAATACGGAGGGTGCAAGCGTTACTCGGAATCACTGGGCGTAAAGAGCGTGTAGGCGGGTTGATAAGTTTGAAGTGAAATCCTATGGCTCAACCATAGAACTGCTTTGAAAACTGTTGACCTAGAATATGGGAGAGGTAGATGGAATTTCTGGTGTAGGGGTAAAATCCGTAGAGATCAGAAGGAATACCGATTGCGAAGGCGATCTACTGGAACATTATTGACGCTGAGACGCGAAAGCGTGGGGAGC
ARW16S_115	73	22	8	842	2952	2962	2385	Bacteria	Pseudomonadota	Gammaproteobacteria	Pseudomonadales	Nitrincolaceae	Incertae Sedis	CCGCGGTAATACGGAGGGTCCGAGCGTTATCCGGAATCATTGGGTTTAAAGGGTCCGTAGGCGGGAATCTAAGTCAGTGGTGAAATCTTGCAGCTCAACTGTAAAATTGCCATTGATACTGGATTTCTTGAATTAGTGTGAAGTGATTAGAATGTGTAGTGTAGCGGTGAAATGCATAGATATTACACAGAATACCAATTGCGAAGGCAGATCACTAACACTATATTGACGCTGAGGGACGAAAGCGTGGGGAGC
ARW16S_158	76	0	25	0	2689	1921	1058	Bacteria	Pseudomonadota	Gammaproteobacteria	Pseudomonadales	Nitrincolaceae	Incertae Sedis	CCGCGGTAATACGGAGGGTGCAAGCGTTACTCGGAATCACTGGGCGTAAAGAGCGTGTAGGCGGGTTTGTAAGTTTGAAGTGAAATCCAATGGCTCAACCATTGAACTGCTTTGAAAACTGCTTACCTAGAATATGGGAGAGGTAGATGGAATTTCTGGTGTAGGGGTAAAATCCGTAGAGATCAGAAGGAATACCGATTGCGAAGGCGATCTACTGGAACATTATTGACGCTGAGACGCGAAAGCGTGGGGAGC
ARW16S_581	82	17	0	0	14	0	13	Bacteria	Pseudomonadota	Alphaproteobacteria	Kordiimonadales	Kordiimonadaceae	Kordiimonas	CCGCGGTAATACGTAGGTGGCAAGCGTTGTCCGGAATTATTGGGCGTAAAGGGCTCGCAGGCGGTTCCTTAAGTCTGATGTGAAAGCCCCCGGCTCAACCGGGGAGGGTCATTGGAAACTGGGGAACTTGAGTGCAGAAGAGGAGAGTGGAATTCCACGTGTAGCGGTGAAATGCGTAGAGATGTGGAGGAACACCAGTGGCGAAGGCGACTCTCTGGTCTGTAACTGACGCTGAGGAGCGAAAGCGTGGGGAGC
ARW16S_108	90	5	0	4200	2011	1395	2099	Bacteria	Pseudomonadota	Gammaproteobacteria	Pseudomonadales	SAR86 clade	Incertae Sedis	CCGCGGTAATACGGAAGGTGCAAGCGTTAATCGGAATTACTGGGCGTAAAGCGCGCGTAGGTGGTTTGTTAAGTTGGATGTGAAAGCCCTGGGCTCAACCTAGGAACTGCATCCAAAACTAACTCACTAGAGTACGATAGAGGGAGGTAGAATTCATAGTGTAGCGGTGGAATGCGTAGATATTATGAAGAATACCAGTGGCGAAGGCGGCCTCCTGGATCTGTACTGACACTGAGGTGCGAAAGCGTGGGTAGC
ARW16S_258	64	0	29	0	979	594	1055	Bacteria	Pseudomonadota	Gammaproteobacteria	Enterobacterales	Colwelliaceae	Colwellia	CCGCGGTAATACGAGGGGTGCAAGCGTTAATCGGAATTACTGGGCGTAAAGCGTGCGTAGGTGGTTTGTTAAGCAAGATGTGAAAGCCCAGGGCTCAACCTTGGAACTGCATTTTGAACTGGCAAACTAGAGTATTGTAGAGGGTAGTGGAATTTCCAGTGTAGCGGTGAAATGCGTAGAGATTGGAAGGAACATCAGTGGCGAAGGCGGCTACCTGGACAAATACTGACACTGAGGCACGAAAGCGTGGGGAGC
ARW16S_265	55	21	15	262	849	656	704	Bacteria	Bacteroidota	Bacteroidia	Flavobacteriales	Flavobacteriaceae	Incertae Sedis	CCGCGGTAATACGGAGGATCCAAGCGTTATCCGGAATCATTGGGTTTAAAGGGTCCGTAGGTGGATAATTAAGTCAGAGGTGAAATCCTGCAGCTCAACTGTAGAATTGCCTTTGATACTGGTTATCTTGAATTATTATGAAGTAGTTAGAATATGTAGTGTAGCGGTGAAATGCATAGATATTACATAGAATACCAATTGCGAAGGCAGATTACTAATAATATATTGACACTGATGGACGAAAGCGTGGGGAGC
ARW16S_48	67	23	0	4945	6886	5921	6626	Bacteria	Pseudomonadota	Alphaproteobacteria	Pelagibacterales	Clade I	Clade Ia	CCGCGGTAATACGGAGGGTGCAAGCGTTAATCGGAATTACTGGGCGTAAAGCGTGCGTAGGCGGTTTATTAAGTCAGATGTGAAAGCCCCGGGCTTAACCTGGGAACTGCATTTGAAACTGGTCAACTAGAGTATGGTAGAGGAAAGTGGAATTTCTGGTGTAGCGGTGAAATGCGTAGATATCAGAAGGAACATCAATGGCGAAGGCAGCTTTCTGGACCAATACTGACGCTGAGGTACGAAAGCGTGGGTAGC
ARW16S_120	61	0	17	1401	3001	2566	1832	Bacteria	Pseudomonadota	Gammaproteobacteria	Pseudomonadales	Nitrincolaceae	Incertae Sedis	CCGCGGTAATACGGAGGGTGCAAGCGTTAATCGGAATTACTGGGCGTAAAGCGCGCGTAGGTGGTTTGTTAAGTGGAATGTGAAAGCCCTGGGCTCAACCTAGGAATTGCATCCCAAACTGGCAAACTAGAGTACAAGAGAGGGGTGTGGAATTTCCTGTGTAGCGGTGAAATGCGTAGATATAGGAAGGAACATCAGTGGCGAAGGCGACGCCCTGGCTTGATACTGACACTGAGGTGCGAAAGCGTGGGGAGC
ARW16S_141	78	0	0	3506	1245	1177	1253	Bacteria	Bacteroidota	Bacteroidia	Flavobacteriales	Flavobacteriaceae	Incertae Sedis	CCGCGGTAATACGGAGGGTGCGAGCGTTAATCGGAATTACTGGGCGTAAAGCGCGCGTAGGTGGTTTGATAAGCTAGCTGTGAAAGCCCCGGGCTCAACCTGGGAACTGCAGTTAGAACTGTCTGACTAGAGTACAGTAGAGGGTGGCGGAATTTCCTGTGTAGCGGTGAAATGCGTAGATATAGGAAGGAACATCAGTGGCGAAGGCGGCCACCTGGACTGATACTGACACTGAGGTGCGAAAGCGTGGGGAGC
ARW16S_676	77	0	0	0	0	0	0	Bacteria	Bacillota	Bacilli	Lactobacillales	Listeriaceae	Listeria	CCGCGGTAATACGTAGGTGGCAAGCGTTGTCCGGATTTATTGGGCGTAAAGCGCGCGCAGGCGGTCTTTTAAGTCTGATGTGAAAGCCCCCGGCTTAACCGGGGAGGGTCATTGGAAACTGGAAGACTGGAGTGCAGAAGAGGAGAGTGGAATTCCACGTGTAGCGGTGAAATGCGTAGATATGTGGAGGAACACCAGTGGCGAAGGCGACTCTCTGGTCTGTAACTGACGCTGAGGCGCGAAAGCGTGGGGAGC
ARW16S_1138	75	0	0	0	0	0	0	Bacteria	Pseudomonadota	Gammaproteobacteria	Enterobacterales	Enterobacteriaceae	Incertae Sedis	CCGCGGTAATACGGAGGGTGCAAGCGTTAATCGGAATTACTGGGCGTAAAGCGCACGCAGGCGGTCTGTCAAGTCGGATGTGAAATCCCCGGGCTCAACCTGGGAACTGCATTCGAAACTGGCAGGCTAGAGTCTTGTAGAGGGGGGTAGAATTCCAGGTGTAGCGGTGAAATGCGTAGAGATCTGGAGGAATACCGGTGGCGAAGGCGGCCCCCTGGACAAAGACTGACGCTCAGGTGCGAAAGCGTGGGGAGC
ARW16S_1192	0	0	75	0	0	0	0	Bacteria	Pseudomonadota	Alphaproteobacteria	Rhodobacterales	Paracoccaceae	Paracoccus	CCGCGGTAATACGGAGGGGGCTAGCGTTGTTCGGAATTACTGGGCGTAAAGCGCACGTAGGCGGACTGGAAAGTCAGAGGTGAAATCCCAGGGCTCAACCTTGGAACTGCCTTTGAAACTATCAGTCTGGAGTTCGAGAGAGGTGAGTGGAATTCCGAGTGTAGAGGTGAAATTCGTAGATATTCGGAGGAACACCAGTGGCGAAGGCGGCTCACTGGCTCGATACTGACGCTGAGGTGCGAAAGCGTGGGGAGC
ARW16S_71	39	0	35	2084	4509	3550	5839	Bacteria	Bacteroidota	Bacteroidia	Flavobacteriales	Crocinitomicaceae	Fluviicola	CCGCGGTAATACGGAGGGTGCAAGCGTTATCCGGAATCATTGGGTTTAAAGGGTCCGCAGGCGGACGTATAAGTCAGTGGTGAAATCCTGCAGCTTAACTGCAGAACTGCCATTGATACTGTACGTCTTGAATTCGGTCGAAGTGGGCGGAATGTGTAGTGTAGCGGTGAAATGCATAGATATTACACAGAACACCGATAGCGAAGGCAGCTCACTAGGCCTGGATTGACGCTCAGGGACGAAAGCGTGGGGATC
ARW16S_391	50	20	0	372	275	258	232	Bacteria	Pseudomonadota	Alphaproteobacteria	Puniceispirillales	SAR116 clade	Incertae Sedis	CCGCGGTAATACGAAGGGGGCGAGCGTTGTTCGGAATTACTGGGCGTAAAGGGCGCGTAGGCGGTCTTTTAAGTTAGGCGTGAAAGCCCCGGGCTCAACCCGGGAACTGCGCTTAATACTGGAAGACTAGAAAACGGAAGAGGGTAGTGGAATTCCCAGTGTAGAGGTGAAATTCGTAGATATTGGGAAGAACACCAGTGGCGAAAGCGGCTACCTGGTCCGATTTTGACGCTGAGGCGCGAAAGCGTGGGGAGC
ARW16S_138	38	30	0	1128	2446	1854	1850	Bacteria	Bacteroidota	Bacteroidia	Flavobacteriales	Flavobacteriaceae	NS5 marine group	CCGCGGTAATACGGAGGGTGCAAGCGTTAATCGGAATTATTGGGCGTAAAGAGTACGTAGGCGGCTTTTCAAGTCGGATGTGAAAGCCCTGAGCTTAACTCAGGAACTGCATTCGAAACTGGATCGCTAGAGTTGATTAGAGGATAGTGGAATTTCAAGTGTAGCGGTGAAATGCGTAGATATTTGAAGGAACACCAATGGCGAAGGCAGCTATCTGGAGTCATACTGACGCTGAGGTACGAAAGCGTGGGGAGC
ARW16S_1105	64	0	0	0	0	0	0	Bacteria	Bacillota	Bacilli	Staphylococcales	Gemellaceae	Gemella	CCGCGGTAATACGTAGGTGGCAAGCGTTGTCCGGAATTATTGGGCGTAAAGCGCGCGCAGGTGGTTTAATAAGTCTGATGTGAAAGCCCACGGCTCAACCGTGGAGGGTCATTGGAAACTGTTAAACTTGAGTGCAGGAGAGAAAAGTGGAATTCCTAGTGTAGCGGTGAAATGCGTAGAGATTAGGAGGAACACCAGTGGCGAAGGCGGCTTTTTGGCCTGTAACTGACACTGAGGCGCGAAAGCGTGGGGAGC
ARW16S_334	53	0	10	894	209	171	209	Bacteria	Bacteroidota	Bacteroidia	Incertae Sedis	Incertae Sedis	Incertae Sedis	CCGCGGTAATACGGAAGGTGCAAGCGTTAATCGGAATTACTGGGCGTAAAGCGCGCGTAGGTGGTTTGTTAAGTTGGATGTGAAAGCCCTGGGCTCAACCTAGGAACTGCATCCAAAACTGGCTAACTAGAGTACGATAGAGGGAGGTAGAATTCATAGTGTAGCGGTGGAATGCGTAGATATTATGAAGAATACCAGTGGCGAAGGCGGCCTCCTGGATCTGTACTGACACTGAGGTGCGAAAGCGTGGGTAGC
ARW16S_715	16	44	0	0	4	0	0	Bacteria	Bacillota	Bacilli	Lactobacillales	Lactobacillaceae	Limosilactobacillus	CCGCGGTAATACGTAGGTGGCAAGCGTTATCCGGATTTATTGGGCGTAAAGAGAGTGCAGGCGGTTTTCTAAGTCTGATGTGAAAGCCTTCGGCTTAACCGGAGAAGTGCATCGGAAACTGGATAACTTGAGTGCAGAAGAGGGTAGTGGAACTCCATGTGTAGCGGTGGAATGCGTAGATATATGGAAGAACACCAGTGGCGAAGGCGGCTACCTGGTCTGCAACTGACGCTGAGACTCGAAAGCATGGGTAGC
ARW16S_342	58	0	0	57	374	321	643	Bacteria	Pseudomonadota	Gammaproteobacteria	Pseudomonadales	Spongiibacteraceae	Incertae Sedis	CCGCGGTAATACGAGGGGTGCAAGCGTTAATCGGAATTACTGGGCGTAAAGCGTGCGTAGGTGGTTTGTTAAGCAAGATGTGAAAGCCCCGGGCTCAACCTGGGAACTGCATTTTGAACTGGCAAACTAGAGTATTGTAGAGGGTAGTGGAATTTCCAGTGTAGCGGTGAAATGCGTAGAGATTGGAAGGAACATCAGTGGCGAAGGCGGCTACCTGGACAAATACTGACACTGAGGCACGAAAGCGTGGGGAGC
ARW16S_523	58	0	0	31	183	80	266	Bacteria	Bacillota	Bacilli	Bacillales	Bacillaceae	Incertae Sedis	CCGCGGTAATACGAGGGGTGCAAGCGTTAATCGGAATTACTGGGCGTAAAGCGTTCGTAGGCGGTTTGTTAAGCAAGATGTGAAAGCCCAGGGCTCAACCTTGGAACTGCATTTTGAACTGGCAAACTAGAGTACTGTAGAGGGTGGTGGAATTTCCAGTGTAGCGGTGAAATGCGTAGAGATTGGAAGGAACATCAGTGGCGAAGGCGGCCACCTGGACAGATACTGACGCTGAGGAACGAAAGCGTGGGGAGC
ARW16S_451	56	0	0	217	268	233	86	Bacteria	Planctomycetota	Planctomycetes	Pirellulales	Pirellulaceae	Incertae Sedis	CCGCGGTAAGACGAACCGTCCAAACGTTATTCGGTATCACTGGGCTTAAAGCGTGCGTAGGCGGCTTGGTAGGTGAGATGTGAAAGCCCACGGCTCAACCGTGGAATTGCGTTTCAAACCCCCAAGCTCGAGGAAGATAGGGGTGATGGGAACTTATGGTGGAGCGGTGAAATGCGTTGATATCATAGGGAACACCGGTGGCGAAAGCGCATCACTGGATCTTTTCTGACGCTGAGGCACGAAAGCTAGGGTAGC
ARW16S_960	38	0	17	0	14	31	7	Bacteria	Pseudomonadota	Gammaproteobacteria	Pseudomonadales	Moraxellaceae	Acinetobacter	CCGCGGTAATACAGAGGGTGCAAGCGTTAATCGGATTTACTGGGCGTAAAGCGCGCGTAGGCGGCTAATTAAGTCAAATGTGAAATCCCCGAGCTTAACTTGGGAATTGCATTCGATACTGGTTAGCTAGAGTGTGGGAGAGGATGGTAGAATTCCAGGTGTAGCGGTGAAATGCGTAGAGATCTGGAGGAATACCGATGGCGAAGGCAGCCATCTGGCCTAACACTGACGCTGAGGTGCGAAAGCATGGGGAGC
ARW16S_78	36	16	0	2913	3969	2767	3687	Bacteria	Pseudomonadota	Gammaproteobacteria	Pseudomonadales	Pseudohongiellaceae	Pseudohongiella	CCGCGGTAATACGGAGGGTGCAAGCGTTAATCGGAATTACTGGGCGTAAAGCGCGCGTAGGCGGTTTGTTAAGTGTGATGTGAAAGCCCAGGGCTCAACCTTGGAACTGCATCACATACTGGCAAGCTAGAGTACGGTAGAGGGGGGTAGAATTCCATGTGTAGCGGTGAAATGCGTAGAGATGTGGAGGAATACCAGTGGCGAAGGCGGCCCCCTGGATCGATACTGACGCTGAGGTGCGAAAGCGTGGGGAGC
ARW16S_151	28	11	12	186	2050	2114	1867	Bacteria	Pseudomonadota	Alphaproteobacteria	Rhodobacterales	Paracoccaceae	Incertae Sedis	CCGCGGTAATACGGAGGGGGTTAGCGTTGTTCGGAATTACTGGGCGTAAAGCGCACGTAGGCGGATTGGAAAGTTGGGGGTGAAATCCCGGGGCTCAACCCCGGAACTGCCTCCAAAACTATCAGTCTAGAGTTCGAGAGAGGTGAGTGGAATTCCAAGTGTAGAGGTGAAATTCGTAGATATTTGGAGGAACACCAGTGGCGAAGGCGGCTCACTGGCTCGATACTGACGCTGAGGTGCGAAAGTGTGGGGAGC
ARW16S_245	24	0	23	775	630	681	788	Bacteria	Bacteroidota	Bacteroidia	Flavobacteriales	NS9 marine group	Incertae Sedis	CCGCGGTAATACGGAGGGTGCAAGCGTTATCCGGATTTATTGGGTTTAAAGGGTCCGTAGGCGGACAATTAAGTCAGTGGTGAAATCCAACAGCTCAACTGTTGAACTGCCATTGATACTGATTGTCTTGAGTATGTTAGATGTTGGCGGAATAGGTCATGTAGCGGTGAAATGCTTAGATATGACCTAGAACACCGATTGCGAAGGCAGCCAACAATGCCATTACTGACGCTGAGGGACGAAAGCGTGGGGAGC
ARW16S_4	47	0	0	0	0	0	0	Bacteria	Bacteroidota	Bacteroidia	Flavobacteriales	Flavobacteriaceae	Kordia	CCGCGGTAATACGGAGGATCCAAGCGTTATCCGGAATCATTGGGTTTAAAGGGTCCGCAGGCTGTTGTTTAAGTCAGAGGTGAAAGTTTGCAGCTCAACTGTAAAATTGCCTTTGATACTGGATAACTTGAGTAATAATGAAGTGGTTAGAATATGTAGTGTAGCGGTGAAATGCATAGATATTACATAGAATACCGATTGCGAAGGCAGATCACTAATTATATACTGACGCTGAGGGACGAAAGCGTGGGGAGC
ARW16S_367	0	46	0	0	72	730	438	Bacteria	Pseudomonadota	Gammaproteobacteria	Pseudomonadales	Porticoccaceae	Porticoccus	CCGCGGTAATACGGAGGGTGCGAGCGTTAATCGGAATTACTGGGCGTAAAGCGCGCGTAGGCGGTTTGATAAGCTGGATGTGAAAGCCCTGGGCTTAACCTGGGAACTGCATCCAGAACTGTCTGACTAGAGTACAGTAGAGGTGAGTGGAATTTCCTGTGTAGCGGTGAAATGCGTAGATATAGGAAGGAACATCAGTGGCGAAGGCGGCTCACTGGACTGATACTGACGCTGAGGTGCGAAAGCGTGGGGAGC
ARW16S_413	46	0	0	365	244	259	187	Archaea	Thermoplasmatota	Thermoplasmata	Marine Group II	Incertae Sedis	Incertae Sedis	CCGCGGTAATACCGGCGCCTCAAGTGGTAGTCGCTTTTATTGGGCCTAAAACGTCCGTAGCCGGTCTGATACATTCGTGGGTAAATCAACCAGCTTAACTGGTTGAATTCTGCGAGGACGGTCAGACTTGGGACCGGGAGAGGTGTGGGGTACGCTCAGGGTAGGGGTAAAATCCTGTCATCCTGAGCGGACCACCTGTTGCGAAGGCGCCACACTAGAACGGATCCGACGGTCAGGGACGAAGCCTAGGGGCAC
ARW16S_1399	46	0	0	0	0	0	0	Bacteria	Pseudomonadota	Gammaproteobacteria	Gammaproteobacteria Incertae Sedis	Unknown Family	Incertae Sedis	CCGCGGTAATACTGAGGGTGCAAGCGTTAATCGGAATTACTGGGCGTAAAGCGAGTGTAGGCGGCTATTTAAGTCGGATGTGAAATCCCCGGGCTCAACCTGGGAATTGCATTCGATACTGGATAGCTAGAGTTTGGTAGAGGTAAGTGGAATTCCGGGTGTAGCGGTGAAATGCGTAGATATCCGGAGGAACATCAGTGGCGAAGGCGGCTTACTGGACCAAAACTGACGCTGAGGCTCGAAAGCGTGGGGAGC
ARW16S_1411	45	0	0	0	0	0	0	Bacteria	Bacteroidota	Bacteroidia	Flavobacteriales	Flavobacteriaceae	Polaribacter	CCGCGGTAATACGGAGGGTCCGAGCGTTATCCGGAATCATTGGGTTTAAAGGGTCCGCAGGCGGTCAATTAAGTCAGAGGTGAAATACCATAGCTCAACTATGGAACTGCCTTTGATACTGGTTGACTTGAGTCATATGGAAGTAGATAGAATGTGTAGTGTAGCGGTGAAATGCATAGATATTACACAGAATACCGATTGCGAAGGCAGTCTACTACGTATGTACTGACGCTGAGGGACGAAAGCGTGGGGAGC
ARW16S_244	43	0	0	66	766	1556	499	Bacteria	Pseudomonadota	Gammaproteobacteria	Burkholderiales	Comamonadaceae	RS62 marine group	CCGCGGTAATACGGAGGGTGCAAGCGTTACTCGGAATCACTGGGCGTAAAGAGCGTGTAGGCGGATAGATAAGTCAGAAGTGAAATCCAATAGCTCAACTATTGAACTGCTTTTGAAACTGTTTATCTAGAATATGGGAGAGGTAGATGGAATTTCTGGTGTAGGGGTAAAATCCGTAGAGATCAGAAGGAATACCGATTGCGAAGGCGATCTACTGGAACATTATTGACGCTGAGACGCGAAAGCGTGGGGAGC
ARW16S_267	42	0	0	384	576	763	783	Bacteria	Bacteroidota	Bacteroidia	Cytophagales	Cyclobacteriaceae	Marinoscillum	CCGCGGTAATACGGAGGATCCAAGCGTTATCCGGAATCATTGGGTTTAAAGGGTCCGTAGGCGGTCTTTTAAGTCAGAGGTGAAATCCTGCAGCTCAACTGTAGCATTGCCTTTGATACTGAGAGACTTGAGTTATTGTGAAGTAGTTAGAATGTGTAGTGTAGCGGTGAAATGCATAGATATTACACAGAATACCGATTGCGAAGGCAGATTACTAACAATATACTGACGCTGAGGGACGAAAGCGTGGGTAGC
ARW16S_1451	42	0	0	0	0	0	0	Bacteria	Pseudomonadota	Gammaproteobacteria	Pseudomonadales	Halieaceae	Incertae Sedis	CCGCGGTAATACGGAGGGTGCGAGCGTTAATCGGAATTACTGGGCGTAAAGCGCGCGTAGGCGGTGATTTAAGTCGGATGTGAAAGCCCCGGGCTCAACCTGGGAACTGCATTCGATACTGGGTCACTAGAGTACGAGAGAGGGAGGTAGAATTCCACGTGTAGCGGTGAAATGCGTAGATATGTGGAGGAATACCAGTGGCGAAGGCGGCCTCCTGGCTCGATACTGACGCTCATGTGCGAAAGCGTGGGGAGC
ARW16S_847	0	41	0	0	0	0	0	Bacteria	Planctomycetota	BD7-11	Incertae Sedis	Incertae Sedis	Incertae Sedis	CCGCGGTAATACAGAGGGTGCAAGCGTTAATCGGAATTACTGGGCGTAAAGCGCGCGTAGGTGGTTTGTTAAGTTGGATGTGAAAGCCCCGGGCTCAACCTGGGAACTGCATCCAAAACTGGCAAGCTAGAGTACGGTAGAGGGTGGTGGAATTTCCTGTGTAGCGGTGAAATGCGTAGATATAGGAAGGAACACCAGTGGCGAAGGCGACCACCTGGACTGATACTGACACTGAGGTGCGAAAGCGTGGGGAGC
ARW16S_237	32	0	8	78	624	1409	848	Bacteria	Bacteroidota	Bacteroidia	Flavobacteriales	NS7 marine group	Incertae Sedis	CCGCGGTAATACGGAGGGTGCAAGCGTTATCCGGATTTATTAGGTTTAAAGGGTCCGTAGGCGGAAATTTAAGTCAGTGGTGAAAGCCCATAGCTCAACTATGGAACTGCCATTGAAACTGAATTTCTTGAATATGATTGAAGCAGGCGGAATATGTCATGTAGCGGTGAAATGCTTAGATATGACATAGAACACCGATAGCGAAGGCAGCTTGCTAAGTCATTATTGACGCTGAGGGACGAAAGCGTGGGGAGC
ARW16S_134	39	0	0	2184	1973	1446	1892	Bacteria	Bacillota	Bacilli	Bacillales	Bacillaceae	Rossellomorea	CCGCGGTAATACGGAAGGTCCAAGCGTTAATCGGAATTACTGGGCGTAAAGCGCGCGTAGGTGGTTTATTAAGTTGGGTGTGAAATCCCCGGGCTCAACCTGGGAACTGCATCCAAAACTGATTCACTAGAGTACGATAGAGGGAGGTAGAATTCACAGTGTAGCGGTGGAATGCGTAGATATTGTGAAGAATACCAATGGCGAAGGCAGCCTCCTGGATCTGTACTGACACTGAGGTGCGAAAGCGTGGGTAGC
ARW16S_111	24	0	14	539	3191	2829	2875	Bacteria	Pseudomonadota	Gammaproteobacteria	Burkholderiales	Nitrosomonadaceae	IS-44	CCGCGGTAATACGTAGGGTGCGAGCGTTAATCGGAATTACTGGGCGTAAAGAGTGCGCAGGCGGCTCTCTAAGACAGGTGTGAAATCCCCGGGCTTAACCTGGGAATGGCGCTTGTGACTGGAGAGCTAGAGTGTGGCAGAGGGGAATGGAATTCCTGGTGTAGCAGTGAAATGCGTAGATATCAGGAGGAACACCGATGGCGAAGGCAGTTCCCTGGGCCAACACTGACGCTCATGCACGAAAGCGTGGGGAGC
ARW16S_476	0	26	12	100	194	171	140	Bacteria	Pseudomonadota	Alphaproteobacteria	Defluviicoccales	Incertae Sedis	Incertae Sedis	CCGCGGTAATACGGAGGGGGCTAGCGTTGCTCGGAATTACTGGGCGTAAAGAGCATGTAGGCGGATTGTATAGTCAGGCGTGAAAGCCCCAGGCTCAACCTGGGAACTGCGTTTGATACTTACAGTCTTGAGTCCGAGAGAGGGTGGTGGAATTCCCAGTGTAGAGGTGAAATTCGTAGATATTGGGAAGAACACCAGTGGCGAAGGCGGCCACCTGGCTCGGTACTGACGCTGAGATGCGAAAGCGTGGGGAGC
ARW16S_468	37	0	0	0	382	0	365	Bacteria	Pseudomonadota	Gammaproteobacteria	Pseudomonadales	Spongiibacteraceae	Incertae Sedis	CCGCGGTAATACGGAGGGTGCAAGCGTTAATCGGAATTACTGGGCGTAAAGCGCGCGTAGGCGGATTTGTCAGTCAGATGTGAAAGCCCTGGGCTCAACCTAGGAACTGCATTTGATACTGCGAGTCTAGAGTATGGTAGAGGATAGTGGAATTTCCTGTGTAGCGGTGAAATGCGTAGATATAGGAAGGAACATCAGTGGCGAAGGCGACTATCTGGACCAATACTGACGCTGAGGTGCGAAAGCGTGGGGAGC
ARW16S_1385	37	0	0	0	0	0	10	Bacteria	Pseudomonadota	Alphaproteobacteria	Hyphomicrobiales	Beijerinckiaceae	Methylobacterium	CCGCGGTAATACGAAGGGGGCTAGCGTTGCTCGGAATCACTGGGCGTAAAGGGCGCGTAGGCGGTCTTTTAAGTCGGGGGTGAAAGCCTGTGGCTCAACCACAGAATTGCCTTCGATACTGGGAGACTTGAGTTCGGAAGAGGTTGGTGGAACTGCGAGTGTAGAGGTGAAATTCGTAGATATTCGCAAGAACACCGGTGGCGAAGGCGGCCAACTGGTCCGACACTGACGCTGAGGCGCGAAAGCGTGGGGAGC
ARW16S_1482	37	0	0	0	0	0	0	Bacteria	Pseudomonadota	Gammaproteobacteria	Enterobacterales	Pasteurellaceae	Haemophilus	CCGCGGTAATACGGAGGGTGCAAGCGTTAATCGGAATAACTGGGCGTAAAGGGCACGCAGGCGGTGACTTAAGTGAGGTGTGAAAGCCCCGGGCTTAACCTGGGAATTGCATTTCATACTGGGTCGCTAGAGTACTTTAGGGAGGGGTAGAATTCCACGTGTAGCGGTGAAATGCGTAGAGATGTGGAGGAATACCGAAGGCGAAGGCAGCCCCTTGGGAATGTACTGACGCTCATGTGCGAAAGCGTGGGGAGC
ARW16S_683	36	0	0	0	89	65	144	Bacteria	Bacteroidota	Bacteroidia	Flavobacteriales	Crocinitomicaceae	Fluviicola	CCGCGGTAATACGGAGGGTGCAAGCGTTATCCGGAATCATTGGGTTTAAAGGGTCCGCAGGCGGATTTATAAGTCAGTGGTGAAAGCCTACAGCTTAACTGTAGAACTGCCATTGATACTGTAAGTCTTGAATTCGGTCGAAGTGGGCGGAATATGTCATGTAGCGGTGAAATGCTTAGATATGACATAGAACACCGATAGCGAAGGCAGCTCACTAGGCCTGGATTGACGCTCAGGGACGAAAGCGTGGGGAGC
ARW16S_1521	36	0	0	0	0	0	0	Bacteria	Bacillota	Bacilli	Staphylococcales	Staphylococcaceae	Salinicoccus	CCGCGGTAATACGTAGGTGGCAAGCGTTATCCGGAATTATTGGGCGTAAAGCGCGCGTAGGCGGTTTCTTAAGTCTGATGTGAAAGCCCACGGCTCAACCGTGGAGGGTCATTGGAAACTGGGAAACTTGAGTGCAGGAGAGGAAAGTGGAATTCCATGTGTAGCGGTGAAATGCGCAGAGATATGGAGGAACACCAGTGGCGAAGGCGACTTTCTGGTCTGCAACTGACGCTGATGTGCGAAAGCGTGGGGATC
ARW16S_1520	36	0	0	0	0	0	0	Bacteria	Bacteroidota	Bacteroidia	Cytophagales	Hymenobacteraceae	Hymenobacter	CCGCGGTAATACGGAGGGTGCGAGCGTTGTCCGGATTTATTGGGTTTAAAGGGTGCGTAGGCGGTTTGATAAGTCTGGGGTGAAAGCCCGTTGCTCAACAACGGAACTGCCCTGGATACTGTCAGACTTGAGGACAGACGAGGTTGGCGGAATAGAAGATGTAGCGGTGAAATGCATAGATATCTTCTAGAACCCCGATTGCGAAGGCAGCTGACTAGACTGTATCTGACGCTGAGGCACGAAAGCGTGGGGAGC
ARW16S_1519	36	0	0	0	0	0	0	Bacteria	Pseudomonadota	Gammaproteobacteria	Cardiobacteriales	Cardiobacteriaceae	Cardiobacterium	CCGCGGTAATACGGAGGGTGCGAGCGTTATTCGGAATTACTGGGCGTAAAGCGCACGCAGGCGGTTGCCCAAGTCAGATGTGAAAGCCCCGGGCTTAACCTGGGAACTGCATTTGAAACTGGGCGACTAGAGTATGAAAGAGGAAAGCGGAATTTCCAGTGTAGCAGTGAAATGCGTAGATATTGGAAGGAACACCGATGGCGAAGGCAGCTTTCTGGGTCGATACTGACGCTCATGTGCGAAAGCGTGGGGAGC
ARW16S_179	33	0	0	0	54	2222	2605	Bacteria	Pseudomonadota	Gammaproteobacteria	Pseudomonadales	Nitrincolaceae	Amphritea	CCGCGGTAATACGGAGGGTCCGAGCGTTAATCGGAATTACTGGGCGTAAAGCGCGCGTAGGCGGTTTGTTAAGTCAGATGTGAAAGCCCCGGGCTCAACCTGGGAACTGCACCTGATACTGGCAAACTAGAGTACAGAAGAGGGTGGTGGAATTTCCTGTGTAGCGGTGAAATGCGTAGATATAGGAAGGAACACCAGTGGCGAAGGCGACCACCTGGTCTGATACTGACGCTGAGGTGCGAAAGCGTGGGGAGC
ARW16S_876	33	0	0	0	72	31	39	Bacteria	Pseudomonadota	Gammaproteobacteria	Pseudomonadales	Nitrincolaceae	Incertae Sedis	CCGCGGTAATACGGAGGGTGCAAGCGTTAATCGGAATTACTGGGCGTAAAGCGCGCGTAGGTGGTTCAGTCAGTCAGATGTGAAAGCCCCGGGCTCAACCTGGGAACTGCACCTGATACTGCTGAACTAGAGTACGGTAGAGGGTAGTGGAATTTCCTGTGTAGCGGTGAAATGCGTAGATATAGGAAGGAACACCAGTGGCGAAGGCGACTACCTGGACCGATACTGACACTGAGGTGCGAAAGCGTGGGGAGC
ARW16S_446	23	9	0	0	0	0	844	Bacteria	Pseudomonadota	Gammaproteobacteria	Lysobacterales	Lysobacteraceae	Xanthomonas	CCGCGGTAATACGGAGGGTGCAAGCGTTAATCGGAATTACTGGGCGTAAAGCGCGCGTAGGCGGCCAAGTCAGTTGGATGTGAAAGCCCCGGGCTCAACCTGGGAACTGCATTCAATACTGCTTGGCTAGAGTATGGTAGAGGTGAGTGGAATTCCAGGTGTAGCGGTGAAATGCGTAGATATCTGGAGGAACACCAGTGGCGAAGGCGACTCACTGGATCAATACTGACGCTGAGGTGCGAAAGCGTGGGGAGC
ARW16S_1565	0	19	13	0	0	0	0	Bacteria	Pseudomonadota	Alphaproteobacteria	Caulobacterales	Caulobacteraceae	Brevundimonas	CCGCGGTAATACGAAGGGGGCTAGCGTTGCTCGGAATTACTGGGCGTAAAGGGAGCGTAGGCGGACATTTAAGTCAGGGGTGAAATCCCGGGGCTCAACCTCGGAATTGCCTTTGATACTGGGTGTCTTGAGTATGAGAGAGGTGTGTGGAACTCCGAGTGTAGAGGTGAAATTCGTAGATATTCGGAAGAACACCAGTGGCGAAGGCGACACACTGGCTCATTACTGACGCTGAGGCTCGAAAGCGTGGGGAGC
ARW16S_297	0	24	7	0	222	1642	85	Bacteria	Pseudomonadota	Alphaproteobacteria	Rhodobacterales	Paracoccaceae	Sulfitobacter	CCGCGGTAATACGGAGGGTGCAAGCGTTAATCGGAATTACTGGGCGTAAAGCGCGCGTAGGCGGATTTGTCAGTCAGATGTGAAAGCCCTGGGCTCAACCTAGGAATTGCATTTGATACTGCGAGTCTAGAGTATGGTAGAGGTGAGTGGAATTCCAGGTGTAGCGGTGAAATGCGTAGATATCTGGAGGAACATCAGTGGCGAAGGCGACTCACTGGATCAATACTGACGCTGAGGTGCGAAAGCGTGGGGAGC
ARW16S_172	22	0	8	27	1666	1427	1906	Bacteria	Pseudomonadota	Gammaproteobacteria	Enterobacterales	Alteromonadaceae	Glaciecola	CCGCGGTAATACGGAGGGTGCGAGCGTTAATCGGAATTACTGGGCGTAAAGCGCACGCAGGCGGTCTGTTAAGCTAGATGTGAAAGCCCCGCGCTCAACGTGGGAGGGTCATTTAGAACTGGCAGACTAGAGTCTTGGAGAGGGGAGTGGAATTCCAGGTGTAGCGGTGAAATGCGTAGAGATCTGGAGGAACATCAATGGCGAAGGCAACTCCCTGGCCAAAGACTGACGCTCATGTGCGAAAGTGTGGGTAGC
ARW16S_1599	30	0	0	0	0	0	0	Archaea	Thermoproteota	Nitrososphaeria	Nitrososphaerales	Nitrososphaeraceae	Incertae Sedis	CCGCGGTAATACCAGCACCCCGAGTGGTCGGGACGATTATTGGGCCTAAAGCATCCGTAGCCGGTCTTGCAAGTCTTCCGTTAAATCCACCTGCTTAACAGATGGGCTGCGGAAGATACTACAAGACTAGGAGGCGGGAGAGGCAAGCGGTACTCAGTGGGTAGGGGTAAAATCCTCTGATCCATTGAAGACCACCAGTGGCGAAGGCGGCTTGCCAGAACGCGCTCGACGGTGAGGGATGAAAGCTGGGGGAGC
ARW16S_99	29	0	0	1018	3206	3470	3239	Bacteria	Bacteroidota	Bacteroidia	Flavobacteriales	Cryomorphaceae	Incertae Sedis	CCGCGGTAATACGGAGGGTGCAAGCGTTATCCGGATTCATTGGGTTTAAAGGGTCCGTAGGCGGCCAAATAAGTCAGTGGTGAAAGCCTCCCGCTCAACGGGAGAACTGCCATTGAAACTGTCTGGCTTGAATCTATTTGAAGTGGGCGGAATACATCATGTAGCGGTGAAATGCATAGATATGATGTAGAACACCTATTGCGAAGGCAGCTCACTAAGTTAGCATTGACGCTGAGGGACGAAAGCGTGGGGAGC
ARW16S_131	20	0	9	1423	1832	2144	2230	Bacteria	Actinomycetota	Actinobacteria	Micrococcales	Microbacteriaceae	Candidatus Aquiluna	CCGCGGTAATACGGAGGATCCAAGCGTTATCCGGAATCATTGGGTTTAAAGGGTCCGCAGGCGGTCTTTTAAGTCAGAGGTGAAATCCTATCGCTCAACGATAGAACTGCCTTTGATACTGAAAGACTTGAGTTATTGTGAAGTGGTTAGAATATGTAGTGTAGCGGTGAAATGCATAGATATTACATAGAATACCGATTGCGAAGGCAGATCACTAACAATACACTGACGCTGAGGGACGAAAGCGTGGGTAGC
ARW16S_780	0	28	0	0	37	77	96	Bacteria	Pseudomonadota	Gammaproteobacteria	Pseudomonadales	Alcanivoracaceae1	Alcanivorax	CCGCGGTAATACGGAGGGTCCAAGCGTTATCCGGAATCATTGGGTTTAAAGGGTCCGTAGGCGGGATGATAAGTCAGTGGTGAAATCTCTCGGCTTAACCGAGAAACTGCCATTGATACTGTCGTTCTTGAATTTGGTCGAAGTGGGCGGAATAAGTAGTGTAGCGGTGAAATGCATAGATATTACTTAGAACACCGATAGTGAAGACAGCTCACTAGGCCTAAATTGACGCTGAGGGACGAAAGCGTGGGGAGC
ARW16S_293	27	0	0	643	387	445	564	Bacteria	Pseudomonadota	Gammaproteobacteria	Enterobacterales	Colwelliaceae	Incertae Sedis	CCGCGGTAATACGAAGGGGGCGAGCGTTGTTCGGAATTACTGGGCGTAAAGGGAGCGCAGGCGGTTCATTTAGTTAGGCGTGAAAGCCCCGGGCTCAACCTGGGAACTGCGCTTAATACTGATGAACTAGAAAACAGAAGAGGGTAGTGGAATTCCCAGTGTAGAGGTGAAATTCGTAGATATTGGGAAGAACACCGGTGGCGAAAGCGGCTACCTGGTCTGATTTTGACGCTGAGGCTCGAAAGCGTGGGGAGC
ARW16S_1428	0	27	0	8	0	0	9	Bacteria	Pseudomonadota	Gammaproteobacteria	Enterobacterales	Yersiniaceae	Incertae Sedis	CCGCGGTAATACGGAGGGTGCAAGCGTTAATCGGAATTACTGGGCGTAAAGCGCACGCAGGCGGTTTGTTAAGTCAGATGTGAAATCCCCGAGCTTAACTTGGGAACTGCATTTGAAACTGGCAAGCTAGAGTCTTGTAGAGGGGGGTAGAATTCCAGGTGTAGCGGTGAAATGCGTAGAGATCTGGAGGAATACCGGTGGCGAAGGCGGCCCCCTGGACAAAGACTGACGCTCAGGTGCGAAAGCGTGGGGAGC
ARW16S_322	26	0	0	239	488	384	495	Bacteria	Bdellovibrionota	Bacteriovoracia	Bacteriovoracales	Bacteriovoracaceae	Peredibacter	CCGCGGTAATACGGAGGATCCAAGCGTTATCCGGAATCATTGGGTTTAAAGGGTCCGTAGGTGGTCCATTAAGTCAGAGGTGAAATCCTATCGCTCAACGATAGAACTGCCTTTGAAACTGATAGACTTGAGTTATTGTGAAGTAGTTAGAATATGTAGTGTAGCGGTGAAATGCATAGATATTACATAGAATACCGATTGCGAAGGCAGATTACTAACAATATACTGACACTGAGGGACGAAAGCGTGGGTAGC
ARW16S_1052	0	18	7	0	0	24	60	Bacteria	Pseudomonadota	Alphaproteobacteria	Incertae Sedis	Incertae Sedis	Incertae Sedis	CCGCGGTAATACGAAGGGGGCTAGCGTTGTTCGGAATTACTGGGCGTAAAGCGCGCGTAGGCGGGTCGTTAAGTTAGAGGTGAAATCCCAGAGCTCAACTCTGGAACTGCCTTTAATACTGGCGACCTAGAGACCGGTAGAGGTGAGTAGAATTCCTAGTGTAGAGGTGAAATTCGTAGATATTAGGAAGAATACCAGTGGCGAAGGCGGCTCACTGGACCGGTACTGACGCTGAGGTGCGAAAGCGTGGGGAGC
ARW16S_1691	0	25	0	0	0	0	0	Bacteria	Bacillota	Bacilli	Lactobacillales	Listeriaceae	Listeria	CCGCGGTAATACGTAGGTGGCAAGCGTTGTCCGGATTTATTGGGCGTAAAGCGCGCGCAGGCGGTCCTTTAAGTCTGATGTGAAAGCCCCCGGCTTAACCGGGGAGGGTCATTGGAAACTGGAAGACTGGAGTGCAGAAGAGGAGAGTGGAATTCCACGTGTAGCGGTGAAATGCGTAGATATGTGGAGGAACACCAGTGGCGAAGGCGACTCTCTGGTCTGTAACTGACGCTGAGGCGCGAAAGCGTGGGGAGC
ARW16S_1711	24	0	0	0	0	0	0	Bacteria	Bacillota	Bacilli	Lactobacillales	Enterococcaceae	Enterococcus	CCGCGGTAATACGTAGGTGGCAAGCGTTGTCCGGAATTATTGGGCGTAAAGGGCTCGCAGGCGGTTCCTTAAGTCTGATGTGAAAGCCCCCGGCTCAACCGGGGAGGGTCATTGGAAACTGGGAGACTTGAGTGCAGAAGAGGAGAGTGGAATTCCATGTGTAGCGGTGAAATGCGTAGATATATGGAGGAACACCAGTGGCGAAGGCGGCTCTCTGGTCTGTAACTGACGCTGAGGCTCGAAAGCGTGGGGAGC
ARW16S_1713	24	0	0	0	0	0	0	Bacteria	Pseudomonadota	Gammaproteobacteria	Beggiatoales	Leucotrichaceae	Leucothrix	CCGCGGTAATACGGAGGGTGCAAGCGTTAATCGGAATTACTGGGCGTAAAGCGCGCGTAGGCGGTTAGTTAAGTCAGATGTGAAATCCCCGGGCTTAACCTGGGAATGGCCTCTGATACTGGCTAACTAGAGTTTGGAAGAGGGGAGTAGAATTTCAGGTGTAGCGGTGAAATGCATAGAGATCTGAAGGAATACCAGTGGCGAAGGCGACTCCCTGGTCCAGAACTGACGCTGAGGTGCGAAAGCGTGGGTAGC
ARW16S_1712	24	0	0	0	0	0	0	Bacteria	Actinomycetota	Actinobacteria	Actinomycetales	Actinomycetaceae	Actinomyces	CCGCGGTAATACGTAGGGCGCGAGCGTTGTCCGGAATTATTGGGCGTAAAGAGCTCGTAGGCGGCTGGTCGCGTCTGTCGTGAAATCCTCTGGCTTAACTGGGGGCTTGCGGTGGGTACGGGCCGGCTTGAGTGCGGTAGGGGAGGCTGGAACTCCTGGTGTAGCGGTGGAATGCGCAGATATCAGGAAGAACACCGGTGGCGAAGGCGGGTCTCTGGGCCGTTACTGACGCTGAGGAGCGAAAGCGTGGGGAGC
ARW16S_148	23	0	0	0	2455	1747	2404	Bacteria	Bacteroidota	Bacteroidia	Flavobacteriales	Flavobacteriaceae	NS5 marine group	CCGCGGTAATACGAGGGGTGCAAGCGTTAATCGGAATTACTGGGCGTAAAGCGTTCGTAGGCGGTCTATTAAGCAAGATGTGAAAGCCCAGGGCTCAACCTTGGAACTGCATTTTGAACTGGTAGACTAGAGTACTGTAGAGGGTGGTGGAATTTCCAGTGTAGCGGTGAAATGCGTAGAGATTGGAAGGAACATCAGTGGCGAAGGCGGCCACCTGGACAGATACTGACGCTGAGGAACGAAAGCGTGGGGAGC
ARW16S_1732	23	0	0	0	0	0	0	Bacteria	Bacillota	Bacilli	Staphylococcales	Staphylococcaceae	Salinicoccus	CCGCGGTAATACGTAGGTGGCAAACGTTATCCGGAATTATTGGGCGTAGAGCGCGCGTAGGCGGTTTTTTAAGTCTGATGTGAAAGCCCACGGCTCAACCGTGGAGGGTCATTGGAAACTGGAAAACTTGAGTGCAGAAGAGGAAAGTGGAATTCCATGTGTAGCGGTGAAATGCGCAGAGATATGGAGGAACACCAGTGGCGAAGGCGACTTTCTGGTCTGTAACTGACGCTGATGTGCGAAAGCGTGGGGATC
ARW16S_1733	23	0	0	0	0	0	0	Bacteria	Actinomycetota	Rubrobacteria	Rubrobacterales	Rubrobacteriaceae	Rubrobacter	CCGCGGTAATACGTAGGGGGCGAGCGTTGTCCGGATTTATTGGGCGTAAAGAGCGCGTAGGCGGCCACCCAAGTCGATCGTGAAAGCTCGGGGCTCAACCCCGAGACTGCGGTCGATACTGAGTGGCTAGAGGCTGGTAGGGGGGTGTGGAATTCCCGGTGTAGCGGTGGAATGCGCAGATATCGGGAGGAACACCGGTGGCGAAGGCGGCACCCTGGGCCAGTCCTGACGCTGAGGCGCGAAAGCGTGGGGAGC
ARW16S_152	22	0	0	852	1835	1638	1787	Bacteria	Actinomycetota	Actinobacteria	Micrococcales	Microbacteriaceae	Candidatus Aquiluna	CCGCGGTAATACGTAGGGTGCAAGCGTTGTCCGGAATTATTGGGCGTAAAGAGCTCGTAGGCGGTTTGTCACGTCTGCTGTGAAATTTCGAGGCTCAACCTCGAACTTGCAGTGGGTACGGGCAGGCTAGAGTGCAGTAGGGGAGATGGGAATTCCTGGTGTAGCGGTGGAATGCGCAGATATCAGGAGGAACACCAATGGCGAAGGCACATCTCTGGGCTGTAACTGACGCTGAGGAGCGAAAGCGTGGGGAGC
ARW16S_185	10	12	0	1400	1237	919	1108	Bacteria	Pseudomonadota	Alphaproteobacteria	Pelagibacterales	Clade IV	Incertae Sedis	CCGCGGTAATACGGAGGGATCTAGCGTTATTCGGAATAACTGGGCGTAAAGCGAGCGTAGGCGGATTTGTAAGTTGGAGGTGAAATCCCAGGGCTTAACCCTGGAACTGCCTTCAAAACTACATTTCTTGAGTTTGGTAGAGGAGAGTGGAATTCCTAGTGTAGAGGTGAAATTCGTAGATATTAGGAGGAACACCAGTGGCGAAGGCGACTCTCTGGGCCAATACTGACGCTGAGGTTCGAAAGCGTGGGGAGC
ARW16S_350	13	0	8	193	530	469	182	Bacteria	Planctomycetota	Planctomycetes	Pirellulales	Pirellulaceae	Mariniblastus	CCGCGGTAATACGAACTGTGCAAACGTTATTCGGAATCACTGGGCTTAAAGGGTGCGTAGGCGGGTTGGTAGGTCAGATGTGAAAGCCCACGGCTCAACCGTGGAATTGCGTTTGAAACCACTAGTCTTGAGGGGATCAGAGGAGAGCGGAACTGATGGTGGAGCGGTGAAATGCGTTGATATTATCAGGAACACCGGTGGCGAAAGCGGCTCTCTGGGATCCTTCTGACGCTGAGGCACGAAAGCTAGGGGAGC
ARW16S_345	21	0	0	372	412	337	297	Bacteria	Pseudomonadota	Alphaproteobacteria	Puniceispirillales	SAR116 clade	Incertae Sedis	CCGCGGTAATACGAAGGGGGCGAGCGTTATTCGGAATCACTGGGCGTAAAGGGAGCGCAGGCGGTTTATTTAGTCAGACGTGAAAGCCCCGGGCTCAACCCGGGAGGTGCGTTTGATACTGGTAAACTAGAAATCAGAAGAGGATAGTGGAATTCCCAGTGTAGAGGTGAAATTCGTAGATATTGGGAAGAACACCAGTGGCGAAAGCGGCTATCTGGTCTGTATTTGACGCTGAGGCTCGAAAGCGTGGGGAGC
ARW16S_824	0	0	21	0	107	57	27	Bacteria	Verrucomicrobiota	Verrucomicrobiia	Opitutales	Puniceicoccaceae	Lentimonas	CCGCGGTAATACGGAGGGTCCGAGCGTTAATCGGAATTACTGGGCGTAAAGCGCGCGTAGGCGGTTATTTAAGTCAGATGTGAAAGCCCTGGGCTCAACCTAGGAACTGCACCTGATACTGGATAACTAGAGTACAGAAGAGGGTGGTGGAATTTCCTGTGTAGCGGTGAAATGCGTAGATATAGGAAGGAACACCAGTGGCGAAGGCGACCACCTGGTCTGATACTGACGCTGAGGTGCGAAAGCGTGGGGAGC
ARW16S_1782	21	0	0	0	0	0	0	Bacteria	Pseudomonadota	Gammaproteobacteria	Coxiellales	Coxiellaceae	Coxiella	CCGCGGTAATACGGAGGATGCGAGCGTTATTCGGATTTATTGGGTTTAAAGGGTCCGCAGGCGGACCAATCAGTCAGTGGTGAAATCCAATCGCTTAACGATTGAACTGCCATTGATACTGTTGGTCTTGAGTCTAGTTGACGTAGGCGGAATGTGACATGTAGCGGTGAAATGCATAGATATGTCACAGAACACCAATTGCGAAGGCAGCTTACGAAACTACGACTGACGCTCATGGACGAAAGCGTGGGTAGC
ARW16S_1783	0	0	21	0	0	0	0	Bacteria	Pseudomonadota	Gammaproteobacteria	Enterobacterales	Enterobacteriaceae	Escherichia-Shigella	CCGCGGTAATACGGAGGGTGCAAGCGTTAATCGGAATTACTGGGCGTAAAGCGCACGCAGGCGGTTTGTTAAGTCAGATGTGAAATCCCCGGGCTCAACCTGGGAACTGCATCTGATACTGGCAAGCTTGAGTCTCGTAGAGGGGGGTAGAATTCCAGGTGTAGCGGTGAAATGCGTAGAGATCTGGAGGAATACCGGTGGCGAAGGCGGCCCCCTGGACAAAGACTGACGCTCAGGTGCGAAAGCGTGGGGAGC
ARW16S_1781	21	0	0	0	0	0	0	Bacteria	Planctomycetota	BD7-11	Incertae Sedis	Incertae Sedis	Incertae Sedis	CCGCGGTAATACAGAGGGTGCAAGCGTTAATCGGAATTACTGGGCGTAAAGCGCGCGTAGGTGGTTTGTTAAGTTGAATGTGAAAGCCCCGGGCTCAACCTGGGAACTGCATCCAAAACTGGCAAACTAGAGTACGGTAGAGGGTGGTGGAATTTCCTGTGTAGCGGTGAAATGCGTAGATATAGGAAGGAACACCAGTGGCGAAGGCGACCACCTGGACTGATACTGACACTGAGGTGCGAAAGCGTGGGGAGC
ARW16S_1811	20	0	0	0	0	0	0	Bacteria	Bacillota	Bacilli	Lactobacillales	Listeriaceae	Listeria	CCGCGGTAATACGTAGGTGGCAAGCGTTGTCCGGATTTATTGGGCGTAAAGCGAGCGCAGGCGGTTTCTTAAGTCTGATGTGAAAGCCCCCGGCTTAACCGGGGAGGGTCATTGGAAACTGGAAGACTGGAGTGCAGAAGAGGAGAGTGGAATTCCACGTGTAGCGGTGAAATGCGTAGATATGTGGAGGAACACCAGTGGCGAAGGCGACTCTCTGGTCTGTAACTGACGCTGAGGCGCGAAAGCGTGGGGAGC
ARW16S_1810	20	0	0	0	0	0	0	Bacteria	Pseudomonadota	Alphaproteobacteria	Hyphomicrobiales	Xanthobacteraceae	Peredibacter	CCGCGGTAATACGAAGGGGGCTAGCGTTGCTCGGAATCACTGGGCGTAAAGCGCACGTAGGCGGGTTCTTAAGTCAGGGGTGAAATCCTGGAGCTCAACTCCAGAACTGCCTTTGATACTGAGGACCTCGAGTTCGGGAGAGGTGAGTGGAACTGCGAGTGTAGAGGTGAAATTCGTAGATATTCGCAAGAACACCAGTGGCGAAGGCGGCTCACTGGCCCGGTACTGACGCTGAGGTGCGAAAGCGTGGGGAGC
ARW16S_154	0	0	19	4392	514	487	660	Bacteria	Bdellovibrionota	Bacteriovoracia	Bacteriovoracales	Bacteriovoracaceae	Peredibacter	CCGCGGTAATACGGAGGGTGCAAGCGTTAATCGGAATTACTGGGCGTAAAGCGTGCGTAGGCGGTTTATTAAGTCAGATGTGAAAGCCCCGGGCTTAACCTGGGAACTGCATTTGAAACTGGTCAACTAGAGTATGGTAGAGGAAAGTGGAATTTCTGGTGTAGCGGTGAAATGCGTAGATATCAGAAGGAACATCAATGGCGAAGGCAACTTTCTGGACCAATACTGACGCTGAGGTACGAAAGCGTGGGTAGC
ARW16S_436	0	19	0	0	409	289	255	Bacteria	Pseudomonadota	Gammaproteobacteria	Enterobacterales	Colwelliaceae	Incertae Sedis	CCGCGGTAATACGGAGGGTGCGAGCGTTAATCGGAATTACTGGGCGTAAAGCGTGCGTAGGCGGTTTGTTAAGCGAGATGTGAAATCCCGGGGCTCAACCTCGGAACTGCATTTCGAACTGGCAGGCTAGAATTTTGTAGAGGGTGGTGGAATTTCCAGTGTAGCGGTGAAATGCGTAGAGATTGGAAGGAACATCAGTGGCGAAGGCGGCCACCTGGACAAGAATTGACGCTGAGGCACGAAAGCGTGGGTAGC
ARW16S_987	0	19	0	4	28	40	39	Bacteria	Bacteroidota	Bacteroidia	Sphingobacteriales	NS11-12 marine group	Incertae Sedis	CCGCGGTAATACGGAGGATCCAAGCGTTGTCCGGATTTATTGGGTTTAAAGGGTGCGCAGGCGGACTTTTAAGTCAGTGGTGAAAGCCGACAGCTCAACTGTCGAACTGCCATTGAAACTGAAAGTCTTGAATGCGGTCGAGGTAAATGGAATGTGTCATGTAGCGGTGAAATGCTTAGATATGATACAGAACACCAATTGCGAAGGCAGTTTACTAGACCGATATTGACGCTCAGGCACGAAAGCGTGGGGAGC
ARW16S_1845	19	0	0	0	0	0	0	Bacteria	Pseudomonadota	Alphaproteobacteria	Hyphomicrobiales	Beijerinckiaceae	Methylobacterium	CCGCGGTAATACAGAGGGTGCGAGCGTTAATCGGATTTACTGGGCGTAAAGCGTGCGTAGGCGGCTTCTTAAGTCGGATGTGAAATCCCTGAGCTTAACTTAGGAATTGCATTCGATACTGGGAAGCTAGAGTATGGGAGAGGATGGTAGAATTCCAGGTGTAGCGGTGAAATGCGTAGAGATCTGGAGGAATACCGATGGCGAAGGCAGCCATCTGGCCTAATACTGACGCTGAGGTACGAAAGCATGGGGAGC
ARW16S_174	0	15	3	1496	1437	663	1341	Bacteria	Pseudomonadota	Gammaproteobacteria	Enterobacterales	Alteromonadaceae	Glaciecola	CCGCGGTAATACGAAGGGACCTAGCGTAGTTCGGAATTACTGGGCGTAAAGAGTATGTAGGCGGCTAGATAAGTTAATTGTGAAAGCCCAAAGCTTAACTTTGGAACTGCAATTAAAACTATTTAGCTGGAGTATGATAGAGGAAAGCGGAATACATAGTGTAGAGGTGAAATTCGTAGATATTATGTAGAACACCAGTTGCGAAGGCGGCTTTCTGGATCATTACTGACGCTGAGATACGAAAGTATGGGTAGC
ARW16S_347	0	0	18	412	362	367	270	Bacteria	Bacteroidota	Bacteroidia	Chitinophagales	Saprospiraceae	Incertae Sedis	CCGCGGTAATACGGAGGGTGCAAGCGTTATCCGGAATCACTGGGTTTAAAGGGTGCGTAGGCGGATAAATAAGTCAGAGGTGAAAGCTTTCCGCTTAACGGGAAAATTGCCTTTGATACTGTTTATCTTGAATTATGTTGAGGTTAGCGGAATGTGACATGTAGCGGTGAAATGCATAGATATGTCATAGAACACCAATTGCGAAGGCAGCTAGCTAGGCATATATTGACGCTGAGGCACGAAAGCGTGGGGAGC
ARW16S_1876	0	18	0	0	0	0	0	Bacteria	Myxococcota	bacteriap25	Incertae Sedis	Incertae Sedis	Incertae Sedis	CCGCGGTAATACAGAGGGTGCAAGCGTTAATCGGAATTACTGGGCGTAAAGCGTGCGTAGTCGGTTATTCAAGTCGGGCGTGAAAGCCCCGGGCTCAACCTGGGAATTGCGTTCGATACTGTCTAGCTAGAGTTCGGCAGAGGGAAGTGGAATTTCAGGTGTAGCGGTGAAATGCGTAGATATCTGAAGGAACATCAGTGGCGAAAGCGACTTCCTGGACCAGAACTGACGATCAGGCACGAAAGCGTGGGGAGC
ARW16S_130	0	17	0	1383	2062	2367	1938	Bacteria	Pseudomonadota	Alphaproteobacteria	Puniceispirillales	SAR116 clade	Incertae Sedis	CCGCGGTAATACGAAGGGGGCGAGCGTTATTCGGAATTATTGGGCGTAAAGGGCTCGCAGGCTGCTTGAACAGTTAGACGTGAAATCCCCGGGCTCAACCTGGGAACTGCGTTTAATACTAGCAAGCTAGAGTAATAGAGAGGAAAGTGGAATTCCCAGTGTAGAGGTGAAATTCGTAGATATTGGGAGGAACACCAGTGGCGAAAGCGGCTTTCTGGCTATTTACTGACGCTGAGGAGCGAAAGCGTGGGGAGC
ARW16S_210	17	0	0	583	1144	804	1315	Bacteria	Bacteroidota	Bacteroidia	Flavobacteriales	Flavobacteriaceae	Formosa	CCGCGGTAATACGGAGGATCCAAGCGTTATCCGGAATCATTGGGTTTAAAGGGTCCGTAGGTGGATAATTAAGTCAGAGGTGAAATCTTGCAGCTCAACTGTAAAATTGCCTTTGATACTGGTTATCTTGAGTTATTATGAAGTAGTTAGAATATGTAGTGTAGCGGTGAAATGCATAGATATTACATAGAATACCAATTGCGAAGGCAGATTACTAATAATCAACTGACACTGATGGACGAAAGCGTGGGTAGC
ARW16S_594	0	17	0	0	0	0	458	Bacteria	Myxococcota	bacteriap25	Incertae Sedis	Incertae Sedis	Incertae Sedis	CCGCGGTAATACGGAGGGTCCAAGCGTTATCCGGAATTATTGGGTTTAAAGGGTCCGTAGGCGGGCCATTAAGTCAGAGGTGAAATCTCATAGCTCAACTATGAAACTGCCTTTGATACTGATGGTCTTGAATATATTTGAAGTGGGCGGAATAAGACATGTAGCGGTGAAATGCATAGATATGTCTTAGAACACCAATTGCGAAGGCAGCTCACTAAACTATGATTGACGCTGATGGACGAAAGCGTGGGGAGC
ARW16S_420	0	17	0	740	122	118	61	Bacteria	Cyanobacteriota	Cyanobacteriia	Synechococcales	Cyanobiaceae	Synechococcus CC9902	CCGCGGTAATACGGGAGTGGCAAGCGTTATCCGGAATTATTGGGCGTAAAGCGTCCGCAGGCGGCCCAACAAGTCTGCTGTTAAAAAGTGGAGCTTAACTCCATCATGGCAGTGGAAACTGTTGGGCTAGAGTGTGGTAGGGGCAGAGGGAATTCCCGGTGTAGCGGTGAAATGCGTAGATATCGGGAAGAACACCAGTGGCGAAGGCGCTCTGCTGGGCCATCACTGACGCTCATGGACGAAAGCCAGGGGAGC
ARW16S_1912	17	0	0	0	0	0	0	Bacteria	Acidobacteriota	Vicinamibacteria	Vicinamibacterales	Incertae Sedis	Incertae Sedis	CCGCGGTAATACGGGGGGGGCAAGCGTTGTTCGGAATTACTGGGCGTAAAGGGTTCGTAGGTGGCTGGCTAAGCCAGACGTGAAATCCCTCAGCTTAACTGGGGAACTGCGTCTGGGACTGGTCGGCTTGAGTGCAGGAGAGGAACGCGGAATTCCAGGTGTAGCGGTGAAATGCGTAGATATCTGGAGGAACACCGGTGGCGAAGGCGGCGTTCTGGACTGCAACTGACACTGAGGAACGAAAGCCAGGGGAGC
ARW16S_1913	17	0	0	0	0	0	0	Bacteria	Actinomycetota	Rubrobacteria	Rubrobacterales	Rubrobacteriaceae	Rubrobacter	CCGCGGTAATACGGAGGGGGCCAGCGTTGCTCGGAATTATTGGGCGTAAAGGGCGCGTAGGCGGCTTGGTAAGTTTGATGTGAAATCCCATGGCTCAACCATGGAACTGCATCTCATACTGCCGAGCTAGAGTCTGGGAGAGGGAAGCGGAATTCCCGGTGTAGCGGTGAAATGCGTAGATATCGGGAGGAACACCAGTGGCGAAGGCGGCTTCCTGGACCAGCACTGACGCTGAGGCGCGAAAGCTAGGGGAGC
ARW16S_1911	17	0	0	0	0	0	0	Bacteria	Actinomycetota	Rubrobacteria	Rubrobacterales	Rubrobacteriaceae	Rubrobacter	CCGCGGTAAGACAGAGGGGGCAAGCGTTGCTCGGAATCACTGGGCGTAAAGGGCGCGTAGGCGGGATGGCAAGTCAGTCGTGAAATCTCTCGGCTCAACCGAGAAACGTCGGCTGATACTGCCGTTCTTGAGGGATGCAGAGGAGACTGGAATTCCCGGTGTAGCGGTGAAATGTGTAGAGATCGGGAGGAACACCGGTGGCGAAGGCGGGTCTCTGGGCATTTCCTGACGCTGAGGCGCGAAAGCGTGGGGAGC
ARW16S_1914	0	0	17	0	0	0	0	Bacteria	Pseudomonadota	Alphaproteobacteria	Hyphomicrobiales	Beijerinckiaceae	Methylobacterium	CCGCGGTAATACGAAGGGGGCTAGTGTTGCTCGGAATCACTGGGCGTAAAGGGCGCGTAGGCGGTCTTTTAAGTCGGGGGTGAAAGCCTGTGGCTCAACCACAGAATTGCCTTCGATACTGGGAGACTTGAGTTCGGAAGAGGTTGGTGGAACTGCGAGTGTAGAGGTGAAATTCGTAGATATTCGCAAGAACACCGGTGGCGAAGGCGGCCAACTGGTCCGACACTGACGCTGAGGCGCGAAAGCGTGGGGAGC
ARW16S_82	0	0	16	3886	2979	3139	2960	Bacteria	Pseudomonadota	Gammaproteobacteria	Pseudomonadales	Nitrincolaceae	Incertae Sedis	CCGCGGTAATACGAAGGGGGCGAGCGTTGTTCGGAATTACTGGGCGTAAAGGGCGCGTAGGCGGTCTTTTAAGTTAGGCGTGAAAGCCCCGGGCTCAACCCGGGAACTGCGCTTAAGACTGGAAGACTAGAAAACGGAAGAGGGTAGTGGAATTCCCAGTGTAGAGGTGAAATTCGTAGATATTGGGAAGAACACCAGTGGCGAAAGCGGCTACCTGGTCCGATTTTGACGCTGAGGCGCGAAAGCGTGGGGAGC
ARW16S_213	16	0	0	665	777	1044	1161	Bacteria	Pseudomonadota	Gammaproteobacteria	Burkholderiales	Comamonadaceae	RS62 marine group	CCGCGGTAATACGTAGGGTGCAAGCGTTAATCGGAATTACTGGGCGTAAAGCGTGCGCAGGCGGTTTTGTAAGACAGGCGTGAAATCCCCGGGCTCAACCTGGGAATTGCGCTTGTGACTGCAAGGCTAGAGTACGGTAGAGGGGGGTAGAATTCCGCGTGTAGCAGTGAAATGCGTAGATATGCGGAGGAACACCGATGGCGAAGGCAGCCCTCTGGACCTGTACTGACGCTCATGCACGAAAGCGTGGGGAGC
ARW16S_344	16	0	0	338	392	369	330	Bacteria	Pseudomonadota	Gammaproteobacteria	Enterobacterales	Colwelliaceae	Incertae Sedis	CCGCGGTAAGACGAACCGTACGAACGTTATTCGGAATTACTGGGCTTAAAGGGTGCGTAGGCTGCACGGAAAGTTGGGTGTGAAAGCCCTCAGCTCAACTGAGGAATTGCATCCAAAACTGCCGTGCTTGAGGGAGACAGAGGTGAGCGGAACTCAAGGTGGAGCGGTGAAATGCGTTGATATCTTGAGGAACACCGGTGGCGAAGGCGGCTCACTGGGTCTCTTCTGACGCTGAGGCACGAAAGCTAAGGTAGC
ARW16S_990	0	0	16	0	35	50	28	Bacteria	Pseudomonadota	Gammaproteobacteria	Pseudomonadales	Cellvibrionaceae	Incertae Sedis	CCGCGGTAATACGGAGGGTGCAAGCGTTAATCGGAATTACTGGGCGTAAAGCGCGCGTAGGCGGTTTGTTAAGCTAGCTGTGAAAGCCCCGGGCTCAACCTGGGAACTGCAGTTAGAACTGATAGGCTAGAGTACAGCAGAGGATAGTGGAATTTCAGGTGTAGCGGTGAAATGCGTAGATATCTGAAGGAACACCAGTGGCGAAGGCGACTGTCTGGGCTGATACTGACGCTGAGGTGCGAAAGCGTGGGGAGC
ARW16S_197	0	15	0	1175	1022	1008	996	Bacteria	Pseudomonadota	Gammaproteobacteria	Pseudomonadales	Porticoccaceae	SAR92 clade	CCGCGGTAATACGGAGGGTGCGAGCGTTAATCGGAATTACTGGGCGTAAAGCGCGCGTAGGTGGTTTGATAAGCTAGCTGTGAAAGCCCCGGGCTCAACCTGGGAACTGCAGTTAGAACTGTCTGGCTAGAGTATAGTAGAGGGTGGCGGAATTTCCTGTGTAGCGGTGAAATGCGTAGATATAGGAAGGAACATCAGTGGCGAAGGCGGCCACCTGGACTAATACTGACACTGAGGTGCGAAAGCGTGGGGAGC
ARW16S_392	15	0	0	95	365	325	400	Bacteria	Bacteroidota	Bacteroidia	Flavobacteriales	Flavobacteriaceae	Winogradskyella	CCGCGGTAATACGGAGGATCCAAGCGTTATCCGGAATCATTGGGTTTAAAGGGTCCGTAGGTGGATAATTAAGTCAGAGGTGAAAGTTTGCGGCTCAACCGTAAAATTGCCTTTGATACTGGTTATCTTGAATCATTGTGAAGTGGTTAGAATATGTAGTGTAGCGGTGAAATGCATAGATATTACATAGAATACCAATTGCGAAGGCAGATCACTAACAATGTATTGACACTGATGGACGAAAGCGTGGGGAGC
ARW16S_463	0	15	0	0	338	159	294	Bacteria	Pseudomonadota	Gammaproteobacteria	Pseudomonadales	Halieaceae	Luminiphilus	CCGCGGTAATACGGAGGGTCCGAGCGTTAATCGGAATTACTGGGCGTAAAGCGTGCGTAGGCGGTTCATTAAGTCAGATGTGAAATCCCGGGGCTCAACCTCGGAACTGCATTTGAAACTGGTGAACTAGAGTACTGTAGAGGGTGGTGGAATTTCCAGTGTAGCGGTGAAATGCGTAGAGATTGGAAGGAACATCAGTGGCGAAGGCGGCCACCTGGACAGATACTGACGCTGAGGCACGAAAGCGTGGGGAGC
ARW16S_1984	15	0	0	0	0	0	0	Bacteria	Spirochaetota	Spirochaetia	Spirochaetales	Spirochaetaceae	Thiospirochaeta	CCGCGGTAACACGTAAGGAGCGAGCGTTGTTCGGAATTATTGGGCGTAAAGGGCGTGTAGGCGGTTAATTAAGTCTTGTTTGAAATACCGATGCTCAACATCGGAAACGGGCAGGAAACTGATTAACTAGAATCCGGTAGGGAAATGTGGAATTTCTAGTGTAGGGGTGAAATCTGTTGATATTAGAAAGAACACCAATGGCGAAGGCAACATTTTGGGCCTGGATTGACGCTGAGGCGCGAAAGCATAGGGAGC
ARW16S_1982	15	0	0	0	0	0	0	Bacteria	Myxococcota	bacteriap25	Incertae Sedis	Incertae Sedis	Incertae Sedis	CCGCGGTAATACGGAGGATACGAACGTTAATCGGAATTACTGGGCGTAAAGCGCGCGTAGGCGGTTTGATAAGTGGGATGTGAAAGCCCCGGGCTCAACCTGGGAACTGCATTCCAAACTGTCAAACTAGAGTGTGGTAGAGGGCGGTAGAATTTCCTGTGTAGCGGTGAAATGCGTAGATATAGGAAGGAATACCGATGGCGAAGGCAGCCGCCTGGACCAACACTGACGCTGAGGTGCGAAAGCGTGGGGAGC
ARW16S_1983	15	0	0	0	0	0	0	Bacteria	Actinomycetota	Actinobacteria	Frankiales	Geodermatophilaceae	Incertae Sedis	CCGCGGTAATACGTAGGGTGCAAGCGTTGTCCGGAATTATTGGGCGTAAAGAGCTCGTAGGCGGTCTGTCGCGTCGGCTGTGAAATCCCGAGGCTCAACCTCGGGTCTGCAGTCGATACGGGCAAACTGGAGTGTTGCAGGGGAGACTGGAATTCCTGGTGTAGCGGTGAAATGCGCAGATATCAGGAGGAACACCGGTGGCGAAGGCGGGTCTCTGGGCAACAACTGACGCTGAGGAGCGAAAGCGTGGGGAGC
ARW16S_175	0	12	2	250	1358	1149	1852	Bacteria	Bacteroidota	Bacteroidia	Flavobacteriales	Flavobacteriaceae	Incertae Sedis	CCGCGGTAATACGGAGGGTGCAAGCGTTATCCGGAATCATTGGGTTTAAAGGGTCCGCAGGCGGTCAATTAAGTCAGAGGTGAAATCCCATAGCTTAACTATGGAACTGCCTTTGATACTGGTTGACTTGAGTTATACGGAAGTAGATAGAATAAGTAGTGTAGCGGTGAAATGCATAGATATTACTTAGAATACCGATTGCGAAGGCAGTCTACTACGTATATACTGACGCTCATGGACGAAAGCGTGGGGAGC
ARW16S_1247	0	0	14	0	0	51	0	Bacteria	Pseudomonadota	Gammaproteobacteria	Coxiellales	Coxiellaceae	Coxiella	CCGCGGTAATACGGAGGGTCCAAGCGTTATCCGGATTCATTGGGTTTAAAGGGTCCGTAGGCGGGAGAATAAGTCAGTGGTGAAAGCCTACAGCTTAACTGTAGAACTGCCATTGAAACTGTTTTTCTTGAATTTAGATGAAGTGGGCGGAATATATCATGTAGCGGTGAAATGCATAGATATGATATAGAACACCGATTGCGAAGGCAGCTCACTAAACTAATATTGACGCTGAGGGACGAAAGCGTGGGGAGC
ARW16S_2028	14	0	0	0	0	0	0	Bacteria	Pseudomonadota	Alphaproteobacteria	Reyranellales	Reyranellaceae	Reyranella	CCGCGGTAAGACGAAGGGGGCTAGCGTTGTTCGGAATTACTGGGCGTAAAGCGCGTGTAGGCGGTTGTCCAAGTTGGATGTGAAAGCCTTGAGCTTAACTCAAGAAATGCATTCAGGACTGGATGACTAGAGGACCGGAGAGGATAGTGGAATTCCCAGTGTAGTGGTGAAATACGTAGAGATTGGGAAGAACACCAGTGGCGAAGGCGGCTATCTGGACGGTTTCTGACGCTAAGACGCGAAAGCGTGGGGAGC
ARW16S_129	0	0	13	1661	2293	1913	1942	Bacteria	Pseudomonadota	Gammaproteobacteria	Burkholderiales	Methylophilaceae	OM43 clade	CCGCGGTAATACATAGGGTGCGAGCGTTAATCGGAATTACTGGGCGTAAAGGGTGCGCAGGCGGTCTTATAAGTCAGATGTGAAATCCCCGAGCTCAACTTGGGAACTGCGTTTGAAACTATAAGACTAGAGTGTGTCAGAGGGGGGTAGAATTCCATGTGTAGCAGTGAAATGCGTAGATATGTGGAGGAATACCAATGGCGAAGGCAGCCCCCTGGGATAACACTGACGCTCATGCACGAAAGCGTGGGGAGC
ARW16S_879	13	0	0	0	59	58	43	Bacteria	Pseudomonadota	Gammaproteobacteria	Enterobacterales	Pseudoalteromonadaceae	Pseudoalteromonas	CCGCGGTAATACGAGGGGTGCAAGCGTTAATCGGAATTACTGGGCGTAAAGCGTACGCAGGCGGTTTGTTAAGCGAGATGTGAAAGCCCCGGGCTCAACCTGGGAACTGCATTTCGAACTGGCAGACTAGAGTATGATAGAGGGTGGTAGAATTTCAGGTGTAGCGGTGAAATGCGTAGAGATCTGAAGGAATACCGATGGCGAAGGCAGCCACCTGGGTCAATACTGACGCTCATGTACGAAAGCGTGGGGAGC
ARW16S_2077	0	0	13	0	0	0	0	Bacteria	Bacteroidota	Bacteroidia	Flavobacteriales	Flavobacteriaceae	Pseudofulvibacter	CCGCGGTAATACGGAGGGTGCAAGCGTTGTCCGGATTTATTGGGTTTAAAGGGTGCGCAGGCGGATTTGTAAGTCAGTGGTGAAATCCTACAGCTTAACTGTAGAACTGCCATTGATACTGCAGGTCTTGAGTACGTTCGAGGTGGTTGGAATGAGTGGTGTAGCGGTGAAATGCATAGAGATCACTCAGAACACCGATTGCGAAGGCAGATCACTAGAACGTAACTGACGCTGAGGCACGAAAGCGTGGGGAGC
ARW16S_2076	0	4	9	0	0	0	0	Bacteria	Pseudomonadota	Alphaproteobacteria	Sphingomonadales	Sphingomonadaceae	Sphingomonas	CCGCGGTAATACGGAGGGAGCTAGCGTTGTTCGGAATTACTGGGCGTAAAGCGCACGTAGGCGGCTTTGTAAGTTAGAGGTGAAAGCCTGGAGCTCAACTCCAGAATTGCCTTTAAGACTGCATCGCTTGAATCCAGGAGAGGTGAGTGGAATTCCGAGTGTAGAGGTGAAATTCGTAGATATTCGGAAGAACACCAGTGGCGAAGGCGGCTCACTGGACTGGTATTGACGCTGAGGTGCGAAAGCGTGGGGAGC
ARW16S_50	0	0	12	427	7673	5724	8659	Bacteria	Pseudomonadota	Alphaproteobacteria	Pelagibacterales	Clade I	Clade Ia	CCGCGGTAATACGGAGGGTGCGAGCGTTAATCGGAATTACTGGGCGTAAAGCGCGCGTAGGCGGTTTGATAAGCTGGATGTGAAAGCCCCGGGCTCAACCTGGGAACTGCATCCAGAACTGTCTGACTAGAATACAATAGAGGTGAGTGGAATTTCCTGTGTAGCGGTGAAATGCGTAGATATAGGAAGGAACATCAGTGGCGAAGGCGACTCACTGGATTGATATTGACGCTAAGGTGCGAAAGCGTGGGGAGC
ARW16S_113	0	0	12	1871	2420	2476	2534	Bacteria	Bacteroidota	Bacteroidia	Flavobacteriales	Cryomorphaceae	Incertae Sedis	CCGCGGTAATACGGAGGATCCAAGCGTTATCCGGATTCATTGGGTTTAAAGGGTCCGTAGGCGGGTCTTTAAGTCAGTGGTGAAAGCCGACAGCTCAACTGTCGAACTGCCATTGATACTGGAGACCTTGAGTACAAATGAAGTAGGCGGAATGAGTCATGTAGCGGTGAAATGCATAGATATGACTCAGAACACCGATTGCGAAGGCAGCTTACTAACATGTAACTGACGCTGAGGGACGAAAGCGTGGGGAGC
ARW16S_1068	0	0	12	0	36	0	55	Bacteria	Pseudomonadota	Gammaproteobacteria	Enterobacterales	Alteromonadaceae	Glaciecola	CCGCGGTAATACGGAGGGTCCAAGCGTTATCCGGAATCATTGGGTTTAAAGGGTCCGTAGGCGGGATGATAAGTCAGTGGTGAAATCCTACAGCTCAACTGTAGAACTGCCATTGATACTGTCGTTCTTGAATTTGGTCGAAGTGGGCGGAATAAGTAGTGTAGCGGTGAAATGCATAGATATTACTTAGAACACCGATAGTGAAGACAGCTCACTAGACCTGAATTGACGCTGAGGGACGAAAGCGTGGGGAGC
ARW16S_2106	0	0	12	0	0	0	0	Bacteria	Pseudomonadota	Alphaproteobacteria	Caulobacterales	Hyphomonadaceae	Sulfurovum	CCGCGGTAATACGTAGGTGGCAAGCGTTATCCGGATTTATTGGGCGTAAAGCGAGCGCAGGCGGTTGCTTAGGTCTGATGTGAAAGCCTTCGGCTTAACCGAAGAAGTGCATCGGAAACCGGGCGACTTGAGTGCAGAAGAGGACAGTGGAACTCCATGTGTAGCGGTGGAATGCGTAGATATATGGAAGAACACCAGTGGCGAAGGCGGCTGTCTGGTCTGCAACTGACGCTGAGGCTCGAAAGCATGGGTAGC
ARW16S_2105	0	12	0	0	0	0	0	Bacteria	Pseudomonadota	Alphaproteobacteria	Incertae Sedis	Incertae Sedis	Incertae Sedis	CCGCGGTAATACGAAGGGGGCGAGCGTTGTTCGGAATCACTGGGCGTAAAGGGCGCGCAGGCGGCGCAGCGAGTCGAGTGTGAAAGCCCCGGGCTCAACCTGGGAACGGCGCTCGATACTGCTGTGCTAGAGTTCGGGAGAGGAGAGTGGAATTCCCAGTGTAGAGGTGAAATTCGTAGATATTGGGAAGAACGCCGGTGGCGAAGGCGGCTCTCTGGACCGAAACTGACGCTGAGGCGCGAAAGCGTGGGGAGC
ARW16S_169	0	0	11	1604	1709	726	1188	Bacteria	Actinomycetota	Actinobacteria	Micrococcales	Microbacteriaceae	Candidatus Aquiluna	CCGCGGTAATACGGAAGGTCCTAGCGTTGTTCGGAATTACTGGGCGTAAAGAGTATGTAGGCGGAACAGAAAGTTAGAAGTGAAATCCCTGGGCTCAACCTAGGAATTGCTTTTAAAACTTCTGTTCTTGAATTCAGGAGAGGATAGTGGAATTTCCAGTGTAGAGGTGAAATTCGTAGATATTGGAAGGAACACCAGTGGCGAAGGCGGCTATCTGGACTGACATTGACGCTGAGATACGAAGGCATGGGTAGC
ARW16S_2158	0	11	0	0	0	0	0	Bacteria	Verrucomicrobiota	Verrucomicrobiia	Opitutales	Opitutaceae	Oleiharenicola	CCGCGGTAATACAGAGACTGCAAGCGTTATTCGGATTCACTGGGCGTAAAGGGTGCGCAGGCGGTTGGGTGTGTCAGATGTGAAATCCCGAGGCTCAACCTCGGAACTGCGTCTGAAACTACTCGACTAGAGTACTGGAGAGGGTAACGGAATTCACGGTGTAGCAGTGAAATGCGCAGATATCGTGAGGAACACCAGAGGCGAAGGCGGCTACCTGGACAATTGCTGACGCTCAGGCACGAAAGCGTGGGGAGC
ARW16S_390	0	0	10	82	331	343	442	Bacteria	Pseudomonadota	Gammaproteobacteria	Pseudomonadales	Halieaceae	Luminiphilus	CCGCGGTAATACGGAGGATCCAAGCGTTATCCGGAATCATTGGGTTTAAAGGGTCCGTAGGTGGTTTATTAAGTCAGAGGTGAAATCCTATCGCTCAACGATAGAACTGCCTTTGAAACTGATAGACTTGAGTTATTGTGAAGTAGTTAGAATATGTAGTGTAGCGGTGAAATGCATAGATATTACATAGAATACCGATTGCGAAGGCAGATTACTAACAATATACTGACACTGAGGGACGAAAGCGTGGGTAGC
ARW16S_382	0	0	10	130	379	281	429	Bacteria	Pseudomonadota	Gammaproteobacteria	Pseudomonadales	Spongiibacteraceae	Incertae Sedis	CCGCGGTAATACGGAGGGTGCAAGCGTTAATCGGAATTACTGGGCGTAAAGCGCGCGTAGGCGGTTTGGTAAGTTGGATGTGAAAGCCCAGGGCTCAACCTTGGAACTGCATTCAAAACTGCCAGGCTAGAGTACGGTAGAGGGGGGTAGAATTCCACGTGTAGCGGTGAAATGCGTAGAGATGTGGAGGAATACCAGTGGCGAAGGCGGCCCCCTGGATCGATACTGACGCTGAGGTGCGAAAGCGTGGGGAGC
ARW16S_896	0	0	10	0	89	50	19	Bacteria	Bacteroidota	Bacteroidia	Flavobacteriales	Crocinitomicaceae	Fluviicola	CCGCGGTAATACGGAGGGTGCAAGCGTTAATCGGAATTACTGGGCGTAAAGCGCGCGTAGGTTGATTGCTAAGCGAGATGTGAAAGCCCCGGGCTTAACCTGGGAACTGCATTTCGAACTGGTCGTCTAGAGTACAGTAGAGGGTGGCGGAATTTCCTGTGTAGCGGTGAAATGCGTAGAGATGGGAAGGAACATCAGTGGCGAAGGCGGCCACCTGGACTGATACTGACACTGAGGTGCGAAAGCGTGGGGAGC
ARW16S_2233	0	0	10	0	0	0	0	Bacteria	Pseudomonadota	Gammaproteobacteria	Pseudomonadales	Cellvibrionaceae	Incertae Sedis	CCGCGGTAATACGTAGGTGGCAGGCGTTGTCCGGAATTATTGGGCGTAAAGGGCTCGCAGGCGGTTCCTTAAGTCTGATGTGAAAGCCCCCGGCTCAACCGGGGAGGGTCATTGGAAACTGGGGAACTTGAGTGCAGAAGAGGAGAGTGGAATTCCACGTGTAGCGGTGAAATGCGTAGAGATGTGGAGGAACACCAGTGGCGAAGGCGACTCTCTGGTCTGTAACTGACGCTGAGGAGCGAAAGCGTGGGGAGC
ARW16S_2234	0	0	10	0	0	0	0	Bacteria	Myxococcota	bacteriap25	Incertae Sedis	Incertae Sedis	Incertae Sedis	CCGCGGTAAGACGGAGGGTGCAAGCGTTGCTCGGAATCACTGGGCGTAAAGGGTGCGTAGGCGGTCTCTCAAGTCTGGCGTGAAAGCCCAGGGCTCAGCCCTGGAAGTGCGCTAGAAACTGAGAGGCTTGAGTGCCGGAGGGGAGAGTGGAATTCCCGGTGTAGCGGTGAAATGCGTAGATATCGGGAGGAATACCGGTGGCGAAAGCGACTCTCTGGACGGCAACTGACGCTGAGGCACGAAAGCGTGGGGAGC
ARW16S_618	0	0	9	0	0	103	322	Bacteria	Pseudomonadota	Gammaproteobacteria	Pseudomonadales	Marinobacteraceae	Marinobacter	CCGCGGTAATACGGAGGGTGCAAGCGTTAATCGGAATTACTGGGCGTAAAGCGCGCGTAGGTGGTTTGATAAGCGAGATGTGAAAGCCCCGGGCTTAACCTGGGAACGGCATTTCGAACTGTCAGGCTAGAGTATGGTAGAGGGTAGTGGAATTTCCTGTGTAGCGGTGAAATGCGTAGATATAGGAAGGAACACCAGTGGCGAAGGCGGCTACCTGGACCAATACTGACACTGAGGTGCGAAAGCGTGGGGAGC
ARW16S_631	9	0	0	79	88	106	130	Bacteria	Bacteroidota	Bacteroidia	Flavobacteriales	Crocinitomicaceae	Fluviicola	CCGCGGTAATACGAAGGGTGCTAGCGTTGTTCGGAATTACTGGGCGTAAAGGGCGTGTAGGCGGATGATCAAGCTAGAGGTGAAAGCCCAGGGCCCAACCCTGGAACTGCCTTTAGAACTGATTGTCTAGAATCCGTAAGGGGAGTGTGGAATTCCTAGTGTAGAGGTGAAATTCGTAGATATTAGGAAGAACACCAGTGGCGAAGGCGGCACTCTGGTACGGTATTGACGCTGAGGCGCGAAAGCGTGGGGAGC
ARW16S_704	0	0	9	0	0	6	294	Bacteria	Actinomycetota	Rubrobacteria	Rubrobacterales	Rubrobacteriaceae	Rubrobacter	CCGCGGTAATACGAAGGGTGCAAACGTTATTCGGAATCACTGGGCGTAAAGGGTGTGTAGACGGCTTGTCAAGTCGATTGTTAAATTTTCCAGCCTAACTGGAAGTCGGCAGTCGAAACTGGCAAACTAGAGAATGAAAGAGAGAAGCGGAATTCTCGGAGTAGCGGTAAAATGCGTAGATCTCGAGAGGAACACCGGTGGCGAAGGCGGCTTCTTGGTTCATTTCTGACGTTGATACACGAAAGCGTGGGTAGC
ARW16S_1985	0	0	9	0	6	0	0	Bacteria	Bacteroidota	Bacteroidia	Chitinophagales	Saprospiraceae	Lewinella	CCGCGGTAATACAGAGGGTGCAAGCGTTAATCGGAATTACTGGGCGTAAAGGGTGCGTAGGCGGACCTTTAAGTCAGATGTGAAATACCCGGGCTCAACCTGGGAACTGCATTTGATACTGAGGGTCTAGAGTATGGCAGAGGAAAGTGGAATTTCCGGTGTAGCGGTGAAATGCGTAGATATCGGAAGGAACATCAGTGGCGAAGGCGACTTTCTGGGCCAATACTGACGCTGAGGCACGAAAGCGTGGGTAGC
ARW16S_2292	0	9	0	0	0	0	0	Bacteria	Bacillota	Bacilli	Staphylococcales	Staphylococcaceae	Salinicoccus	CCGCGGTAATACGTAGGTGGCAAGCGTTATCCGGAATTATTGGGCGTAAAGCGCGCGTAGGCGGTTTCTTAAGTCTGATGTGAAAGCCCCCGGCTCAACCGGGGAGGGTCATTGGAAACTGGGGAACTTGAGTGCAGAAGAGGAGAGTGGAATTCCATGTGTAGCGGTGAAATGCGCAGAGATATGGAGGAACACCAGTGGCGAAGGCGGCTCTCTGGTCTGCAACTGACGCTGATGTGCGAAAGCGTGGGGATC
ARW16S_2293	0	9	0	0	0	0	0	Bacteria	Pseudomonadota	Gammaproteobacteria	Gammaproteobacteria Incertae Sedis	Unknown Family	Acidibacter	CCGCGGTAATACGTAGGGTGCGAGCGTTAATCGGAATTACTGGGCGTAAAGCGTGCGTAGACGGTCATGTAAGTCGGGTGTGAAAGCCCCGGGCTCAACCTGGGAATTGCATTCGAGGCTGCATGGCTAGGATGCGGAAGAGGGAAGCGGAATTTCCGGTGTAGCGGTGAAATGCGTAGATATCGGAAGGAACACCAGTGGCGAAAGCGGCCTCCTGGTCCAGCATCGACGTTCAGGCACGAAAGCGTGGGGAGC
ARW16S_2294	0	9	0	0	0	0	0	Bacteria	Verrucomicrobiota	Verrucomicrobiia	Pedosphaerales	Pedosphaeraceae	Incertae Sedis	CCGCGGTAATACAGAGGTCTCAAGCGTTGTTCGGATTCACTGGGCGTAAAGGGTGCGTAGGCGGTTGGGTAAGTCTGTCGTGAAATCTCCGAGCCTAACTCGGAAACGGCGTCGGATACTATTCAACTCGAGGAATGGAGGGGAGACTGGAATTCTCGGTGTAGCAGTGAAATGCGTAGATATCGAGAGGAACACCAGTGGCGAAGGCGAGTCTCTGGACATTTCCTGACGCTGAGGCACGAAAGCCAGGGGAGC
ARW16S_2291	9	0	0	0	0	0	0	Bacteria	Actinomycetota	Rubrobacteria	Rubrobacterales	Rubrobacteriaceae	Rubrobacter	CCGCGGTAATACGTAGGGCGCAAGCGTTGTCCGGAATTATTGGGCGTAAAGAGCTCGTAGGCGGTCTGTCACGTCGGAAGTGAAAACCCGGGGCTTAACCCCGGGCTTGCTTTCGATACGGGCAGACTAGAGTGTGGTAGGGGAGACTGGAATTCCTGGTGTAGCGGTGAAATGCGCAGATATCAGGAGGAACACCGGTGGCGAAGGCGGGATCCTGGGCCAGTACTGACGCTGAGGAGCGAAAGCGTGGGGAGC
ARW16S_91	0	0	8	1408	3874	3144	3250	Bacteria	Pseudomonadota	Gammaproteobacteria	Pseudomonadales	Pseudohongiellaceae	Pseudohongiella	CCGCGGTAATACGGAGGGTGCAAGCGTTAATCGGAATTATTGGGCGTAAAGAGTACGTAGGCGGCTTTTCAAGTCGGATGTGAAAGCCCTGAGCTTAACTCAGGAACTGCATTCGATACTGGATCGCTAGAGTTGATTAGAGGATAGTGGAATTTCAAGTGTAGCGGTGAAATGCGTAGATATTTGAAGGAACACCAATGGCGAAGGCAGCTATCTGGAGTCATACTGACGCTGAGGTACGAAAGCGTGGGGAGC
ARW16S_888	8	0	0	46	45	21	50	Bacteria	Verrucomicrobiota	Verrucomicrobiia	Opitutales	Puniceicoccaceae	MB11C04 marine group	CCGCGGTAATACGGAGACCTCGAGCGTTACTCGGATTCACTGGGCGTAAAGGGTGAGTAGGTGGCCAAATGTGTCAGGTGTGAAATCCCAGGGCTTAACCCTGGAACTGCGCCTGAAACTGTTTGGCTAGAGTCTCGGAGAGGATAGTGGAATTCCAAGTGTAGCGGTGAAATGCGTAGATATTTGGAGGAACACCAGTGGCGAAGGCGACTATCTGGACGAGTACTGACGCTCAATCACGAAAGCGTGGGTAGC
ARW16S_2373	0	0	8	0	0	0	0	Bacteria	Pseudomonadota	Gammaproteobacteria	Burkholderiales	Oxalobacteraceae	Undibacterium	CCGCGGTAATACGTAGGGTGCAAGCGTTAATCGGAATTACTGGGCGTAAAGCGTGCGCAGGCGGTTATATAAGTCAGATGTGAAATCCCCGGGCTCAACCTGGGAACTGCATTTGAGACTGTATGGCTAGAGTGTGTCAGAGGGGGGTAGAATTCCACGTGTAGCAGTGAAATGCGTAGATATGTGGAGGAATACCGATGGCGAAGGCAGCCCCCTGGGATAACACTGACGCTCATGCACGAAAGCGTGGGGAGC
ARW16S_2372	0	8	0	0	0	0	0	Bacteria	Cyanobacteriota	Cyanobacteriia	Chloroplast	Incertae Sedis	Incertae Sedis	CCGCGGTAATACGGGGGATGCAAGCGTTATCCGGAATTATTGGGCGTAAAGAGTCCGTAGGTTGTTATCAAAGCTTATTGTTAAATATCAAGGCTTCACCTTGAATCTGCAGTAGGAACCTGATAACTTGAGTGCGGTAGGAGTAGGGGGAATTCCCGGTGTAGCGGTGAAATGCGTAGATATCGGGAAGAACACCGGAGGCGAAAGCGCCCTACTAGGCCGACACTGACACTAAGGGACGAAAGCTAGGGGAGC
ARW16S_189	0	0	7	885	1188	1214	1197	Bacteria	Pseudomonadota	Alphaproteobacteria	Pelagibacterales	Clade IV	Incertae Sedis	CCGCGGTAATACGGAGGGTACGAACGTTAATCGGAATTACTGGGCGTAAAGCGCGCGTAGGCGGTTTGATAAGTGGGATGTGAAAGCCCCGGGCTCAACCTGGGAACTGCATTCCAAACTGTCAAACTAGAGTGTGGTAGAGGGCGGTAGAATTTCCTGTGTAGCGGTGAAATGCGTAGATATAGGAAGGAATACCGATGGCGAAGGCAGCCGCCTGGACCAACACTGACGCTGAGGTGCGAAAGCGTGGGGAGC
ARW16S_227	0	0	7	357	1179	869	978	Bacteria	Pseudomonadota	Alphaproteobacteria	Pelagibacterales	Clade IV	Incertae Sedis	CCGCGGTAATACGGAGGGTGCGAACGTTAATCGGAATTACTGGGCGTAAAGCGCGCGTAGGTGGTTTATTAAGTGGGATGTGAAAGCCCCGGGCTTAACCTGGGAACTGCATTCCAAACTGATGAACTAGAGTACGATAGAGGGGGGTAGAATTCAGAGTGTAGCGGTGAAATGCGTAGATATTCTGAGGAATACCGGTGGCGAAGGCGGCCCCCTGGATTGATACTGACACTGAGGTGCGAAAGCGTGGGGAGC
ARW16S_1383	0	0	7	0	0	0	0	Bacteria	Pseudomonadota	Gammaproteobacteria	Burkholderiales	Burkholderiaceae	Lautropia	CCGCGGTAATACGTAGGGTGCAAGCGTTAATCGGAATTACTGGGCGTAAAGAGTGCGCAGGCGGTTTTGCAAGACCGATGTGAAATCCCCGGGCTTAACCTGGGAACTGCATTGGTGACTGCAAGGCTAGAGTGTGTCAGAGGGAGGTGGAATTCCGCATGTAGCAGTGAAATGCGTAGATATGCGGAGGAACACCGATGGCGAAGGCAGCCTCCTGGGATAACACTGACGCTCATGCACGAAAGCGTGGGGAGC
ARW16S_2460	0	7	0	0	0	0	0	Bacteria	Actinomycetota	Rubrobacteria	Rubrobacterales	Rubrobacteriaceae	Rubrobacter	CCGCGGTAATACGTAGGGTGCGAGCGTTAATCGGAATTACTGGGCGTAAAGCGTGCGCAGGCGGCTTCGCAAGTCAGACGTGAAATCCCCGGGCTTAACCTGGGAATGGCGTTTGAAACTACGGAGCTGGAGTGTGGCAGAGGGAGGTAGAATTCCACGTGTAGCGGTGAAATGCGTAGATATGTGGAGGAATACCGATGGCGAAGGCAGCCTCCTGGGCCAACACTGACGCTCATGCACGAAAGCGTGGGGAGC
ARW16S_2459	0	7	0	0	0	0	0	Bacteria	Pseudomonadota	Alphaproteobacteria	Rhodospirillales	Thalassospiraceae	Thalassospira	CCGCGGTAATACGGAGGGGGCAAGCGTTGTTCGGAATTACTGGGCGTAAAGGGCGCGTAGGCGGCTTCGCAAGTTGGGCGTGAAAGCCCTGGGCTTAACCCAGGAATTGCGCTTGAGACTGTGAGGCTGGAGTGCGGGAGAGGTGAGTGGAATTCCCAGTGTAGAGGTGAAATTCGTAGATATTGGGAAGAACACCAGTGGCGAAGGCGGCTCACTGGCCCGCAACTGACGCTGAGGCGCGAAAGCGTGGGGAGC
ARW16S_282	0	0	6	188	545	739	767	Bacteria	Actinomycetota	Actinobacteria	Micrococcales	Microbacteriaceae	Incertae Sedis	CCGCGGTAATACGTAGGGCGCAAGCGTTGTCCGGAATTATTGGGCGTAAAGAGCTCGTAGGCGGTTTGTCGCGTCTGCTGTGAAAATCCGAGGCTCAACCTCGGACCTGCAGTGGGTACGGGCAAACTAGAGTGCGGTAGGGGAGATTGGAATTCCTGGTGTAGCGGTGGAATGCGCAGATATCAGGAGGAACACCAATGGCGAAGGCAGATCTCTGGGCCGTAACTGACGCTGAGGAGCGAAAGCGTGGGGAGC
ARW16S_462	6	0	0	74	171	249	314	Bacteria	Bacteroidota	Bacteroidia	Flavobacteriales	Flavobacteriaceae	Incertae Sedis	CCGCGGTAATACGGAGGGTGCAAGCGTTGCTCGGAATCACTGGGCGTAAAGCGGACGCAGGCGGAACGTTAAGTTGGATGTGAAAGCCCCGGGCTCAACCTGGGAACTGCATTCAAAACTGGCGTTCTTGAGTTCAAGAGAGGGTGGTGGAATTCCTGGTGTAGAGGTGAAATTCGTTGATATCAGGAGGAACACCGGCGGCGAAGGCGGCCACCTGGCTTGATACTGACGCTCATGTCCGAAAGCGTGGGGAGC
ARW16S_485	6	0	0	201	175	150	193	Bacteria	Pseudomonadota	Alphaproteobacteria	Rhodospirillales	Terasakiellaceae	Marivibrio	CCGCGGTAATACGAAGGGACCTAGCGTAGTTCGGAATTACTGGGCTTAAAGAGTTCGTAGGTGGTTAAAAAAGTTGATGGTGAAATCCCAAGGCTCAACCTTGGAACTGCCATCAAAACTTTTTAGCTAGAGTATGATAGAGGAAAGTGGAATTTCTAGTGTAGAGGTGAAATTCGTAGATATTAGAAAGAACATCAAAAGCGAAGGCAACTTTCTGGATCATTACTGACACTGAGGAACGAAAGCATGGGTAGC
ARW16S_712	0	0	6	0	98	66	131	Bacteria	Bacteroidota	Bacteroidia	Flavobacteriales	Flavobacteriaceae	Incertae Sedis	CCGCGGTAATACGGAGGATCCAAGCGTTATCCGGAATCATTGGGTTTAAAGGGTCCGTAGGTTGATAATTAAGTCAGAGGTGAAATCTTGCAGCTTAACTGTAAAATTGCCTTTGATACTGGTTATCTTGAGTTATTATGAAGTAGTTAGAATATGTAGTGTAGCGGTGAAATGCATAGATATTACATAGAATACCAATTGCGAAGGCAGATTACTAATAATCAACTGACACTGATGGACGAAAGCGTGGGTAGC
ARW16S_733	0	0	6	0	179	32	58	Bacteria	Bacteroidota	Bacteroidia	Flavobacteriales	Crocinitomicaceae	Incertae Sedis	CCGCGGTAATACGGAGGGTGCAAGCGTTATCCGGAATCATTGGGTTTAAAGGGTCCGCAGGCGGACTGATAAGTCAGTGGTGAAATCCCGTAGCTTAACTACGGAACTGCCATTGAAACTGTCAGTCTTGAATTCGGTCGAAGTGGGCGGAATGTGTCATGTAGCGGTGAAATGCATAGATATGACACAGAACACCGATAGCGAAGGCAGCTCACTAGGCCTGAATTGACGCTCAGGGACGAAAGCGTGGGGAGC
ARW16S_2555	0	6	0	0	0	0	0	Bacteria	Pseudomonadota	Gammaproteobacteria	Coxiellales	Coxiellaceae	Coxiella	CCGCGGTAATACGGAGGGTGCAAGCGTTATCCGGATTTATTAGGTTTAAAGGGTTCGCAGGCGGAATTTTAAGTCAGTGGTGAAAGCCTACAGCTCAACTGTAGAACTGCCCTTGATACTGATATTCTTGAGTATAGATGAAGTGGGCGGAATATGTCATGTAGCGGTGAAATGCATAGATATGACATGGAACACCAATTGCGAAGGCAGCTCACTAAACTATTACTGACGCTCATGAACGAAAGCGTGGGGAGC
ARW16S_2557	0	0	6	0	0	0	0	Bacteria	Pseudomonadota	Gammaproteobacteria	Burkholderiales	Burkholderiaceae	Burkholderia-Caballeronia-Paraburkholderia	CCGCGGTAATACGTAGGGTGCAAGCGTTAATCGGAATTACTGGGCGTAAAGCGTGCGCAGGCGGTTTGCTAAGACCGATGTGAAATCCCCGGGCTCAACCTGGGAACTGCATTGGTGACTGGCAGGCTAGAGTATGGCAGAGGGGGGTAGAATTCCACGTGTAGCAGTGAAATGCGTAGAGATGTGGAGGAATACCGATGGCGAAGGCAGCCCCCTGGGCCAATACTGACGCTCATGCACGAAAGCGTGGGGAGC
ARW16S_2558	0	0	6	0	0	0	0	Bacteria	Pseudomonadota	Gammaproteobacteria	Burkholderiales	Oxalobacteraceae	Incertae Sedis	CCGCGGTAATACGTAGGGTGCAAGCGTTAATCGGAATTACTGGGCGTAAAGCGTGCGCAGGCGGTTTTGTAAGTCTGTCGTGAAATCCCCGGGCTCAACCTGGGAATGGCGATGGAGACTGCAAGGCTAGAATCTGGCAGAGGGGGGTAGAATTCCACGTGTAGCAGTGAAATGCGTAGATATGTGGAGGAACACCGATGGCGAAGGCAGCCCCCTGGGCTAAGATTGACGCTCATGCACGAAAGCGTGGGGAGC
ARW16S_1673	0	5	0	0	0	3	18	Bacteria	Actinomycetota	Rubrobacteria	Rubrobacterales	Rubrobacteriaceae	Rubrobacter	CCGCGGTAATACGGGGGGTGCAAGCGTTGTCCGGAATCATTGGGCGTAAAGGGTTCGTAGGTGGAATTATAAGTCTGGTGTGAAAGCCCACAGCTCAACTGTGGAACTGCACTGGATACTGTTTTTCTTGAGTTATAGAGGGGTTTGTGGAATTTCTGGTGTAGAGGTGAAATTTGTAGAGATCAGAAAGAACACCGGTGGCGAAGGCGACAAACTGGCTATTAACTGACACTGATGAACGAAAGCGTGGGGAGC
ARW16S_1846	0	0	5	14	0	0	0	Bacteria	Bacteroidota	Bacteroidia	Flavobacteriales	Flavobacteriaceae	Wenyingzhuangia	CCGCGGTAATACAGAGGTGGCGAACGTTGTTCGGATTTACTGGGCGTAAAGGGTCCGCAGGCGGATCGGTATGTCGGATGTGAAAGCTCACAGCTCAACTGTGGAATTGCATTCGAAACTGCCGATCTAGAGTACTGGAGGGGAGAAGGGAACACTTGGTGTAGCGGTGAAATGCGTAGATATCAAGTGGAACACCGGCGGCGAAGGCGCTTCTCTGGACAGATACTGACGCTCATGGACGAAAGTTAGGGTAGC
ARW16S_2674	0	0	5	0	0	0	0	Bacteria	Pseudomonadota	Gammaproteobacteria	Enterobacterales	Enterobacteriaceae	Escherichia-Shigella	CCGCGGTAATACGAAGGGTGCAAGCGTTAATCGGAATTACTGGGCGTAAAGCGCGCGTAGGTGGTTCAGCAAGTCAGATGTGAAATCCCCGGGCTCAACCTGGGAACTGCATCTGATACTGGCAAGCTTGAGTCTCGTAGAGGGGGGTAGAATTCCAGGTGTAGCGGTGAAATGCGTAGAGATCTGGAGGAATACCGGTGGCGAAGGCGGCCCCCTGGACAAAGACTGACGCTCAGGTGCGAAAGCGTGGGGAGC
ARW16S_2673	5	0	0	0	0	0	0	Bacteria	Verrucomicrobiota	Verrucomicrobiia	Pedosphaerales	Pedosphaeraceae	Candidatus Xiphinematobacter	CCGCGGTAATACAGAGGTCCCGAGCGTTGTTCGGATTCACTGGGCGTAAAGGGTGCGTAGGCGGTTCTGAAAGTCTGATGTGAAATCTCCAGGCCCAACCTGGAAACGGCATTAGAAACTACAGGGCTAGAGGCTTGGAGGGGGAACTGGAATTCTCGGTGTAGCAGTGAAATGCGTAGAAATCGAGAGGAACACCAGTGGCGAAGGCGAGTTCCTAGACAAGTCCTGACGCTGAGGCACGAAAGCCAGGGGAGC
ARW16S_12	0	0	4	36	1152	798	484	Bacteria	Pseudomonadota	Alphaproteobacteria	Pelagibacterales	Clade IV	Incertae Sedis	CCGCGGTAATACGGAGGGTGCGAGCGTTAATCGGAATTACTGGGCGTAAAGCGTACGCAGGCGGTTTGTTAAGCGAGATGTGAAAGCCCCGGGCTCAACCTGGGAACTGCATTTCGAACTGGCAAACTAGAGTGTGATAGAGGGTGGTAGAATTTCAGGTGTAGCGGTGAAATGCGTAGAGATCTGAAGGAATACCGATGGCGAAGGCAGCCACCTGGGTCAACACTGACGCTCATGTACGAAAGCGTGGGGAGC
ARW16S_2782	0	0	4	0	0	0	0	Bacteria	Myxococcota	bacteriap25	Incertae Sedis	Incertae Sedis	Incertae Sedis	CCGCGGTAATACGGAGGGTGCGAGCGTTAATCGGAATTACTGGGCGTAAAGCGCGCGTAGGTGGTCTGTTAAGTCAGCTGTGAAAGCCCTGGGCTTAACCTGGGAACTGCAGTTGATACTGGCAAGCTAGAGTACGAGAGAGGGAGGTAGAATTCCATGTGTAGCGGTGAAATGCGTAGATATATGGAGGAATACCAGTGGCGAAGGCGGCCTCCTGGCTCGATACTGACACTGAGGTGCGAAAGCGTGGGTAGC
ARW16S_66	0	0	0	4407	4862	4341	3633	Bacteria	Bacteroidota	Bacteroidia	Flavobacteriales	Flavobacteriaceae	Incertae Sedis	CCGCGGTAATACGGAGGGTCCAAGCGTTATCCGGATTTATTGGGTTTAAAGGGTCCGTAGGCGGGTCATTAAGTCAGTGGTGAAATCCTACAGCTCAACTGTAGAACTGCCATTGAAACTGATGACCTTGAATATAATTGAAGTGGGCGGAATGTGTCATGTAGCGGTGAAATGCTTAGATATGACACAGAACACCGATTGCGAAGGCAGCTCACTAAGTTATTATTGACGCTGAGGGACGAAAGCGTGGGTAGC
ARW16S_81	0	0	0	2884	3487	2560	4108	Bacteria	Pseudomonadota	Gammaproteobacteria	Pseudomonadales	Pseudohongiellaceae	Pseudohongiella	CCGCGGTAATACGAAGGGACCTAGCGTAGTTCGGAATTACTGGGCTTAAAGAGTTCGTAGGTGGTTGAAAAAGTTAGTGGTGAAATCCCAGAGCTTAACTCTGGAACTGCCATTAAAACTTTTCAGCTAGAGTATGATAGAGGAAAGCAGAATTTCTAGTGTAGAGGTGAAATTCGTAGATATTAGAAAGAATACCAATTGCGAAGGCAGCTTTCTGGATCATTACTGACACTGAGGAACGAAAGCATGGGTAGC
ARW16S_83	0	0	0	3391	3483	3100	2891	Bacteria	Pseudomonadota	Gammaproteobacteria	Burkholderiales	Methylophilaceae	OM43 clade	CCGCGGTAATACGTAGGGTGCAAGCGTTAATCGGAATTACTGGGCGTAAAGCGTGCGCAGGCAGTTTTATAAGTCAGATGTGAAATCCCCGAGCTCAACTTGGGAACTGCGTTTGAAACTGTAAGACTAGAGTGTGTCAGAGGGGGGTAGAATTCCAAGTGTAGCAGTGAAATGCGTAGAGATTTGGAGGAATACCAATGGCGAAGGCAGCCCCCTGGGATAACACTGACGCTCATGCACGAAAGCGTGGGGAGC
ARW16S_107	0	0	0	835	2477	3336	3162	Bacteria	Bacteroidota	Bacteroidia	Flavobacteriales	Flavobacteriaceae	NS5 marine group	CCGCGGTAATACGGAGGATCCAAGCGTTATCCGGAATCATTGGGTTTAAAGGGTCCGTAGGCGGTTTTTTAAGTCAGAGGTGAAATCCTGCAGCTCAACTGTAGCATTGCCTTTGATACTGAAAGACTTGAGTTATTGTGAAGTAGTTAGAATGTGTAGTGTAGCGGTGAAATGCATAGATATTACACAGAATACCGATTGCGAAAGCAGATTACTAACAATATACTGACGCTGAGGGACGAAAGCGTGGGTAGC
ARW16S_159	0	0	0	853	1569	1466	1832	Bacteria	Pseudomonadota	Gammaproteobacteria	Enterobacterales	Alteromonadaceae	Glaciecola	CCGCGGTAATACGGAGGATCCAAGCGTTATCCGGAATTATTGGGTTTAAAGGGTCCGCAGGCTGTTTGTTAAGTTAGAGGTGAAATCCTACCGCTCAACGGTAGAACTGCCTTTAATACTGGCAAACTTGAGTTATTGTGAAGTAATTAGAATGTGTAGTGTAGCGGTGAAATGCATAGATATTACACAGAATACCGATTGCGAAAGCAGATTACTAACAATTAACTGACGCTGAGGGACGAAAGCGTGGGTAGC
ARW16S_167	0	0	0	569	1392	1656	1667	Bacteria	Pseudomonadota	Gammaproteobacteria	Enterobacterales	Alteromonadaceae	Glaciecola	CCGCGGTAATACGGAGGATCCAAGCGTTATCCGGAATCATTGGGTTTAAAGGGTCCGTAGGCGGTCTAATAAGTCAGAGGTGAAATCCTGCAGCTCAACTGTAGCATTGCCTTTGATACTGTTAGACTTGAGTTATTGTGAAGTAGTTAGAATGTGTAGTGTAGCGGTGAAATGCATAGATATTACACAGAATACCGATTGCGAAGGCAGATTACTAACAATATACTGACGCTGAGGGACGAAAGCGTGGGTAGC
ARW16S_176	0	0	0	376	1520	1458	1590	Bacteria	Pseudomonadota	Gammaproteobacteria	Enterobacterales	Alteromonadaceae	Glaciecola	CCGCGGTAATACGGAGGGTCCGAGCGTTATCCGGAATCATTGGGTTTAAAGGGTCCGCAGGCGGTCAATTAAGTCAGAGGTGAAATCCCATAGCTCAACTATGGAACTGCCTTTGATACTGGTTGACTTGAGTCATATGGAAGTAGATAGAATGTGTAGTGTAGCGGTGAAATGCATAGATATTACACAGAATACCGATTGCGAAGGCAGTCTACTACGTATGTACTGACGCTGAGGGACGAAAGCGTGGGGAGC
ARW16S_187	0	0	0	0	4189	260	64	Bacteria	Pseudomonadota	Gammaproteobacteria	Pseudomonadales	Nitrincolaceae	Neptuniibacter	CCGCGGTAATACGGAGGGTCCGAGCGTTAATCGGAATTACTGGGCGTAAAGCGCGCGTAGGTGGATTGGTCAGTCAGATGTGAAAGCCCAGGGCTCAACCTTGGAACTGCATCTGATACTGCTAGTCTAGAATACAGTAGAGGGTAGTGGAATTTCCTGTGTAGCGGTGAAATGCGTAGATATAGGAAGGAACACCAGTGGCGAAGGCGACTACCTGGACTGATATTGACACTGAGGTGCGAAAGCGTGGGGAGC
ARW16S_180	0	0	0	543	1424	1316	1626	Bacteria	Pseudomonadota	Gammaproteobacteria	Enterobacterales	Alteromonadaceae	Glaciecola	CCGCGGTAATACGGAGGGTCCGAGCGTTATCCGGAATTATTGGGTTTAAAGGGTCCGTAGGCGGATGATTAAGTCAGGGGTGAAAGTTTGCAGCTCAACTGTAAAATTGCCTTTGATACTGGTCATCTTGAGTTGTATTGAAGTAGGCGGAATATGTAGTGTAGCGGTGAAATGCATAGATATTACATAGAACACCAATTGCGAAGGCAGCTTACTAAGTACTAACTGACGCTGATGGACGAAAGCGTGGGTAGC
ARW16S_208	0	0	0	456	1088	1394	955	Bacteria	Bacteroidota	Bacteroidia	Flavobacteriales	Flavobacteriaceae	Formosa	CCGCGGTAATACGAAGGGGGCGAGCGTTATTCGGAATTATTGGGCGTAAAGGGCTCGCAGGCTGCTTGAACAGTTAGACGTGAAATCCCCGGGCTTAACCTGGGAACTGCGTTTAATACTAGCAAGCTAGAGAAATAGAGAGGAAAGTGGAACTCCCAGTGTAGAGGTGAAATTCGTAGATATTGGGAAGAACACCAGTGGCGAAAGCGACTTTCTGGCTATTTTCTGACGCTGAGGAGCGAAAGCGTGGGGAGC
ARW16S_233	0	0	0	33	951	1394	789	Bacteria	Pseudomonadota	Gammaproteobacteria	Enterobacterales	Colwelliaceae	Colwellia	CCGCGGTAATACGGAGGGTGCGAGCGTTACTCGGAATCACTGGGCGTAAAGAGCGTGTAGGCTGGATAATAAGTCAGAAGTGAAATCCTATAGCTTAACTATAGAACTGCTTTTGAAACTGTTAACCTAGAATATGGGAGAGGTAAATGGAATTTCTGGTGTAGGGGTAAAATCCGTAGAGATCAGAAGGAATACCGATTGCGAAGGCGATTTACTGGAACATAATTGACGCTGAGACGCGAAAGCGTGGGGAGC
ARW16S_212	0	0	0	604	1074	940	1118	Bacteria	Bacteroidota	Bacteroidia	Flavobacteriales	Flavobacteriaceae	Formosa	CCGCGGTAATACGAAAGGTGCAAGCGTTAATCGGAATTACTGGGCGTAAAGCGCGCGTAGGCGGCTTGGTAAGTTGGATGTGAAAGCCCCGGGCTCAACCTGGGAACTGCATCCAAAACTGCCTAGCTAGAGTATGGTAGAGGATGGCGGAATTTCCTGTGTAGCGGTGAAATGCGTAGATATAGGAAGGAACATCAGTGGCGAAGGCGGCCATCTGGACCAATACTGACGCTGAGGTGCGAAAGCGTGGGGAGC
ARW16S_223	0	0	0	531	1240	678	995	Bacteria	Bacteroidota	Bacteroidia	Flavobacteriales	Flavobacteriaceae	Incertae Sedis	CCGCGGTAATACGGAGGGTGCAAGCGTTAATCGGAATTACTGGGCGTAAAGCGTACGTAGGATGTGATGTAAGTTGGATGTGAAATCCCCGGGCTTAACCTGGGAACTGCATTCAAAACTGCATCGCTAGAGTGTAGTAGAGGTAAGCGGAATTTCGGGTGTAGCGGTGAAATGCGTAGATATCCGAAAGAACATCAGTGGCGAAGGCGGCTTACTGGACTAACACTGACTCTGAGGTACGAAAGCGTGGGGAGC
ARW16S_250	0	0	0	256	719	1029	884	Bacteria	Pseudomonadota	Gammaproteobacteria	Burkholderiales	Comamonadaceae	RS62 marine group	CCGCGGTAATACGGAGGGTCCAAGCGTTGTCCGGATTTATTGGGTTTAAAGGGTACGTAGGCGGGACTTTAAGTCAGTGGTGAAAGCCTCCAGCTTAACTGGAGAATTGCCATTGAAACTGAAGTTCTTGAATATGGATGAGGTGGTTGGAATACAACATGTAGCGGTGAAATGCTTAGATATGTTATAGAACACCAATTGCGAAGGCAGATCACTAAACCATTATTGACGCTGAGGTACGAAAGCGTGGGGAGC
ARW16S_236	0	0	0	474	937	981	714	Bacteria	Pseudomonadota	Gammaproteobacteria	Enterobacterales	Colwelliaceae	Colwellia	CCGCGGTAATACGGAGGGTCCGAGCGTTATCCGGAATCATTGGGTTTAAAGGGTCCGTAGGCGGGAATCTAAGTCAGTGGTGAAATCTTACAGCTCAACTGTAAAATTGCCATTGATACTGGGTTTCTTGAATTAGTGTGAAGTGATTAGAATGTGTAGTGTAGCGGTGAAATGCATAGATATTACACAGAATACCAATTGCGAAGGCAGATCACTAACACTATATTGACGCTGAGGGACGAAAGCGTGGGGAGC
ARW16S_207	0	0	0	1278	710	957	950	Bacteria	Pseudomonadota	Gammaproteobacteria	Burkholderiales	Comamonadaceae	RS62 marine group	CCGCGGTAATACGAAGGGGGCGAGCGTTATTCGGAATTATTGGGCGTAAAGGGCTCGCAGGCTGCTTGAACAGTTAGACGTGAAATCCCCGGGCTCAACCTGGGAACTGCGTTTAATACTAGCAAGCTAGAGAAATAGAGAGGAAAGTGGAACTCCCAGTGTAGAGGTGAAATTCGTAGATATTGGGAAGAACACCAGTGGCGAAAGCGACTTTCTGGCTATTTTCTGACGCTGAGGAGCGAAAGCGTGGGGAGC
ARW16S_254	0	0	0	355	828	673	933	Bacteria	Bacteroidota	Bacteroidia	Flavobacteriales	Flavobacteriaceae	Incertae Sedis	CCGCGGTAATACGGAGGGGGCTAGCGTTGTTCGGATTTACTGGGCGTAAAGCGCACGTAGGCGGCATATTAAGTTAGAGGTGAAAGGCCTGGGCTCAACCTAGGAACTGCCTTTAATACTGGTATGCTTGAGTTCGGAAGAGGGTAGTGGAATTCCAAGTGTAGAGGTGAAATTCGTAGATATTTGGAAGAACACCGGTGGCGAAGGCGGCTACCTGGTCCGATACTGACGCTGAGGTGCGAAAGCGTGGGGAGC
ARW16S_274	0	0	0	0	2309	59	12	Bacteria	Bacteroidota	Bacteroidia	Flavobacteriales	Cryomorphaceae	Incertae Sedis	CCGCGGTAATACGGAGGGTCCAAGCGTTATCCGGAATCATTGGGTTTAAAGGGTGCGCAGGCGGATAATTAAGTCAGTGGTGAAATCTCCTAGCTTAACTAGGAAACTGCCATTGATACTGGTTATCTTGAATTCGGTTGAAGTGGGCGGAATATGACATGTAGCGGTGAAATGCATAGAGATGTCATAGAACACCAATTGCGAAGGCAGCTCACTAAGCCTGGATTGACGCTGAGGCACGAAAGCGTGGGTAGC
ARW16S_257	0	0	0	412	575	792	950	Bacteria	Bacteroidota	Bacteroidia	Cytophagales	Cyclobacteriaceae	Marinoscillum	CCGCGGTAATACGGAGGGTCCAAGCGTTGTCCGGATTTATTGGGTTTAAAGGGTACGTAGGCGGGACTTTAAGTCAGTGGTGAAAGCCTCCAGCTCAACTGGAGAATTGCCATTGAAACTGAAGTTCTTGAATATGGATGAGGTGGTTGGAATATAACATGTAGCGGTGAAATGCATAGATATGTTATAGAACACCAATTGCGAAGGCAGATCACTAAACCATTATTGACGCTGAGGTACGAAAGCGTGGGGAGC
ARW16S_279	0	0	0	0	997	569	732	Bacteria	Pseudomonadota	Gammaproteobacteria	Pseudomonadales	Porticoccaceae	SAR92 clade	CCGCGGTAATACGAGGGGTGCAAGCGTTAATCGGAATTACTGGGCGTAAAGCGTGCGTAGGTGGTTTGTTAAGCAAGATGTGAAAGCCCCGGGCTCAACCTGGGAACTGCATTTTGAACTGGCAAGCTAGAGTATTGTAGAGGGTAGTGGAATTTCCAGTGTAGCGGTGAAATGCGTAGAGATTGGAAGGAACATCAGTGGCGAAGGCGGCTACCTGGACAAATACTGACACTGAGGCACGAAAGCGTGGGGAGC
ARW16S_284	0	0	0	0	459	669	1096	Bacteria	Bdellovibrionota	Bacteriovoracia	Bacteriovoracales	Bacteriovoracaceae	Peredibacter	CCGCGGTAATACGGAGGGTGCTAGCGTTGTTCGGAATTACTGGGCGTAAAGGGCGCGTAGGCGGTTAATTAAGTTGGAAGTGAAATCCCAGAGCTCAACTCTGGAACTGCTTTCAAAACTGGTTGGCTAGAGTTAGGTAGAGGATAGTGGAATTCCCAATGTAGAGGTGAAATTCGTAGATATTGGGAGGAACACCAGAGGCGAAGGCAACTATCTGGACCTTAACTGACGCTGAGGCGCGAAAGTGTGGGGAGC
ARW16S_260	0	0	0	439	481	633	1102	Bacteria	Bdellovibrionota	Bacteriovoracia	Bacteriovoracales	Bacteriovoracaceae	Peredibacter	CCGCGGTAATACGGAGGGTCCGAGCGTTATCCGGAATCATTGGGTTTAAAGGGTCCGCAGGCGGTCTTTTAAGTCAGAGGTGAAAGCCTACAGCTCAACTGTAGAACGGCCTTTGATACTGAAAGACTTGAGTTATTATGAAGTGGTTAGAATGTGTGGTGTAGCGGTGAAATGCATAGATATCACACAGAATACCGATTGCGAAGGCAGATCACTAATAATATACTGACGCTCATGGACGAAAGCGTGGGGAGC
ARW16S_196	0	0	0	2016	837	655	713	Bacteria	Bacteroidota	Bacteroidia	Flavobacteriales	Flavobacteriaceae	Incertae Sedis	CCGCGGTAATACGGAGGGTGCGAGCGTTAATCGGAATTACTGGGCGTAAAGCGCGCGTAGGTGGTTTGATAAGCTAGCTGTGAAAGCCCTGGGCTCAACCTGGGAACTGCAGTTAGAACTGTCTGGCTAGAGTACAGTAGAGGGTGGCGGAATTTCCTGTGTAGCGGTGAAATGCGTAGATATAGGAAGGAACATCAGTGGCGAAGGCGGCCACCTGGACTGATACTGACACTGAGGTGCGAAAGCGTGGGGAGC
ARW16S_256	0	0	0	659	701	595	774	Bacteria	Pseudomonadota	Gammaproteobacteria	Burkholderiales	Comamonadaceae	RS62 marine group	CCGCGGTAATACGAAGGGACCTAGCGTAGTTCGGAATTACTGGGCTTAAAGAGCTCGTAGGTGGTTAAAAAAGTTGATGGTGAAATCCCAAGGCTCAACCTTGGAACTGCCATCAAAACTTTTTAGCTAGAGTGTGATAGAGGTAAGTGGAATTTCTAGTGTAGAGGTGAAATTCGTAGATATTAGAAAGAACACCAAATGCGAAGGCAACTTACTGGGTCACTACTGACACTGAGGAGCGAAAGCATGGGTAGC
ARW16S_270	0	0	0	464	750	667	606	Bacteria	Pseudomonadota	Gammaproteobacteria	Burkholderiales	Comamonadaceae	RS62 marine group	CCGCGGTAATACGTAGGGTGCAAGCGTTAATCGGAATTACTGGGCGTAAAGCGTGCGCAGGCAGTTTTATAAGTCAGATGTGAAATCCCCGAGCTCAACTTGGGAACTGCGTTTGAAACTATAAGACTAGAGTGTGTCAGAGGGGGGTAGAATTCCAAGTGTAGCAGTGAAATGCGTAGAGATTTGGAGGAATACCAATGGCGAAGGCAGCCCCCTGGGATAACACTGACGCTCATGCACGAAAGCGTGGGGAGC
ARW16S_263	0	0	0	604	684	586	710	Bacteria	Pseudomonadota	Gammaproteobacteria	Burkholderiales	Comamonadaceae	RS62 marine group	CCGCGGTAATACGGAGGGTGCAAGCGTTATCCGGAATCACTGGGTTTAAAGGGTGCGTAGGCGGATAAATAAGTCAGAGGTGAAAGCTTTCCGCTTAACGGGAAAATTGCCTTTGAAACTGTTTATCTTGAATTATGTTGAGGTTAGCGGAATGTGACATGTAGCGGTGAAATGCATAGATATGTCATAGAACACCAATTGCGAAGGCAGCTAGCTAGGCATATATTGACGCTGAGGCACGAAAGCGTGGGGAGC
ARW16S_288	0	0	0	268	895	511	488	Bacteria	Pseudomonadota	Gammaproteobacteria	Enterobacterales	Colwelliaceae	Colwellia	CCGCGGTAATACGAAGGGGGCGAGCGTTGTTCGGAATTACTGGGCGTAAAGGGCGCGCAGGCGGCCTATCCAGTCAGGTGTGAAAGCCCCGAGCTCAACTTGGGAACTGCACTTGATACTGATAGGCTAGAAAACGGAAGAGGGCAGTGGAATTCCCAGTGTAGAGGTGAAATTCGTAGATATTGGGAAGAACACCAGTGGCGAAAGCGGCTGCCTGGTCCGATTTTGACGCTGAGGCGCGAAAGCGTGGGTAGC
ARW16S_303	0	0	0	328	613	416	554	Bacteria	Bacteroidota	Bacteroidia	Cytophagales	Cyclobacteriaceae	Marinoscillum	CCGCGGTAATACGGAGGGTGCAAGCGTTGTCCGGATTTATTGGGTTTAAAGGGTACGTAGGCGGCCAATTAAGTCAGTGGTGAAAGCCAGCAGCTCAACTGTTGAACTGCCATTGATACTGATTGGCTCGAGTTCTGTTAAGGTAGGCGGAATTGATGGTGTAGCGGTGAAATGCATAGATACCATCAGGAACACCGATTGCGAAGGCAGCTTACTAGGCAGAAACTGACGCTAATGTACGAAAGCGTGGGGATC
ARW16S_315	0	0	0	135	589	498	487	Bacteria	Bacteroidota	Bacteroidia	Cytophagales	Cyclobacteriaceae	Marinoscillum	CCGCGGTAATACGGAGGGTGCAAGCGTTATCCGGATTTATTGGGTTTAAAGGGTCCGTAGGCGGATCATTAAGTCAGTGGTGAAAGCCGGCAGCTCAACTGTCGAACTGCCATTGATACTGATGATCTTGAATATTGTTGAAGTTGGCGGAATAGGTCATGTAGCGGTGAAATGCTTAGATATGACCTAGAACACCGATTGCGAAGGCAGCCAACTAAGCAGTTATTGACGCTGAGGGACGAAAGCGTGGGGAGC
ARW16S_331	0	0	0	63	481	452	562	Bacteria	Bdellovibrionota	Bacteriovoracia	Bacteriovoracales	Bacteriovoracaceae	Peredibacter	CCGCGGTAATACGGAGGGTGCAAGCGTTATCCGGAATCATTGGGTTTAAAGGGTCCGCAGGCGGTCAATTAAGTCAGAGGTGAAATCCCATAGCTCAACTATGGAACTGCCTTTGATACTGGTTGACTTGAGTTATACGGAAGTAGATAGAATAAGTAGTGTAGCGGTGAAATGCATAGATATTACTTAGAATACCGATTGCGAAGGCAGTCTACTACGTATATACTGACGCTCATGGACGAAAGCGTGGGGAGC
ARW16S_239	0	0	0	1527	526	502	428	Bacteria	Planctomycetota	Planctomycetes	Pirellulales	Pirellulaceae	Mariniblastus	CCGCGGTAATACGGAGGGATCGAACGTTAATCGGAATTACTGGGCGTAAAGCGCGCGTAGGTGGTTTGTTAAGTGGGATGTGAAAGCCCCGGGCTCAACCTGGGAACTGCATTCCAAACTGACAAACTAGAGTACGATAGAGGGGGGTAGAATTCAGAGTGTAGCGGTGAAATGCGTAGATATTCTGAGGAATACCGGTGGCGAAGGCGGCCCCCTGGATTGATACTGACACTGAGGTGCGAAAGCGTGGGGAGC
ARW16S_324	0	0	0	175	436	555	441	Bacteria	Bdellovibrionota	Bdellovibrionia	Bdellovibrionales	Pseudobdellovibrionaceae	OM27 clade	CCGCGGTAATACGGAGGGTGCAAGCGTTATCCGGATTTATTGGGTTTAAAGGGTGCGTAGGCGGGCTATTAAGTCAGTGGTGAAATCTCTCAGCTTAACTGGGAAACTGCCATTGATACTGATAGCCTTGAATTTAGTTGAAGTAGGCGGAATGAGGCATGTAGCGGTGAAATGCATAGATATGCCTCAGAACACCGATCGCGAAGGCAGCTTACTAAACTAACATTGACGCTGAGGCACGAAAGCGTGGGTAGC
ARW16S_346	0	0	0	113	506	352	467	Bacteria	Bdellovibrionota	Bacteriovoracia	Bacteriovoracales	Bacteriovoracaceae	Peredibacter	CCGCGGTAATACGGAGGGGGCAAGCGTTGTTCGGAATTACTGGGCGTAAAGCGCGCGTAGGCGGTTAGTCTAGTCAGGCGTGAAATCCCGGGGCTCAACCCCGGAACTGCGCTTGATACTGGCTTACTAGAGGTCTGGAGAGGGTAGTGGAATTCCCAGTGTAGAGGTGAAATTCGTAGATATTGGGAAGAACACCAGCGGCGAAGGCGGCTACCTGGACAGATACTGACGCTGAGGTGCGAAAGCGTGGGGAGC
ARW16S_349	0	0	0	85	456	419	444	Bacteria	Bdellovibrionota	Bacteriovoracia	Bacteriovoracales	Bacteriovoracaceae	Peredibacter	CCGCGGTAATACGGAGGGTGCAAGCGTTATCCGGATTTATTGGGTTTAAAGGGTGCGTAGGCGGGTTATTAAGTCAGTGGTGAAAGCCTACAGCTCAACTGTGGAATTGCCATTGATACTGATAGTCTTGAATTTAGTTGAGGTAGGCGGAATAAGACATGTAGCGGTGAAATGCATAGATATGTCTTAGAACACCGATTGCGAAGGCAGCTTACTAAGCTAATATTGACGCTGAGGCACGAAAGCGTGGGTAGC
ARW16S_371	0	0	0	26	492	512	246	Bacteria	Bdellovibrionota	Bacteriovoracia	Bacteriovoracales	Bacteriovoracaceae	Peredibacter	CCGCGGTAATACGGAGGGTGCAAGCGTTACTCGGAATCACTGGGCGTAAAGAGCGTGTAGGCGGATAGGTAAGTCAGAAGTGAAATCCAATAGCTCAACTATTGAACTGCTTTTGAAACTGCTTGTCTAGAATATGGGAGAGGTAGATGGAATTTCTGGTGTAGGGGTAAAATCCGTAGAGATCAGAAGGAATACCGATTGCGAAGGCGATCTACTGGAACATTATTGACGCTGAGACGCGAAAGCGTGGGGAGC
ARW16S_385	0	0	0	0	0	665	556	Bacteria	Pseudomonadota	Gammaproteobacteria	Pseudomonadales	Cellvibrionaceae	Incertae Sedis	CCGCGGTAATACGGAGGGTGCAAGCGTTAATCGGAATTACTGGGCGTAAAGCGCGCGTAGGTGGCTGTTCAAGCCAGATGTGAAATCCCCGGGCTTAACCTGGGAACTGCATTTGGAACTGGGCAGCTAGAGTACAGCAGAGGAGTGTGGAATTTCAGGTGTAGCGGTGAAATGCGTAGAGATCTGAAGGAACATCAGTGGCGAAGGCGACACTCTGGGCTGATACTGACACTGAGGTGCGAAAGCGTGGGTAGC
ARW16S_329	0	0	0	377	407	320	466	Bacteria	Pseudomonadota	Gammaproteobacteria	Enterobacterales	Colwelliaceae	Incertae Sedis	CCGCGGTAATACGGAGGATCCAAGCGTTATCCGGAATCATTGGGTTTAAAGGGTCCGTAGGTGGATAATTAAGTCAGAGGTGAAATCTTGCAGCTCAACTGTAAAATTGCCTTTGAAACTGGTTATCTTGAGTTATTATGAAGTAGTTAGAATATGTAGTGTAGCGGTGAAATGCATAGATATTACATAGAATACCAATTGCGAAGGCAGATTACTAATAATCAACTGACACTGATGGACGAAAGCGTGGGTAGC
ARW16S_398	0	0	0	0	517	155	502	Bacteria	Bdellovibrionota	Bacteriovoracia	Bacteriovoracales	Bacteriovoracaceae	Peredibacter	CCGCGGTAATACGGAGGGTGCAAGCGTTGTTCGGATTTACTGGGCGTAAAGCGCGCGCAGGCGGATTGATAAGTCAGATGTGAAATCCCGGGGCTCAACCCCGGAACTGCGTCTGAAACTATTAGTCTAGAGTCTCATAGGGGGTAGGGGAATTTCACGTGTAGGGGTAAAATCCGTAGAGATGTGAAGGAACACCGGTGGCGAAGGCGCCTACCTGGATGAGTACTGACGCTGAGGCGCGAAAGCGTGGGGAGC
ARW16S_333	0	0	0	386	408	331	426	Bacteria	Pseudomonadota	Gammaproteobacteria	Enterobacterales	Colwelliaceae	Incertae Sedis	CCGCGGTAATACGGAAGGTCCAAGCGTTAATCGGAATTACTGGGCGTAAAGCGCGCGTAGGTGGTTTATTAAGTTGGATGTGAAAGCCCCGGGCTCAACCTGGGAACTGCATCCAAAACTGATTCACTAGAGTACGATAGAGGGAGGTAGAATTCACAGTGTAGCGGTGGAATGCGTAGATATTGTGAAGAATACCAATGGCGAAGGCAGCCTCCTGGATCTGTACTGACACTGAGGTGCGAAAGCGTGGGTAGC
ARW16S_378	0	0	0	72	476	386	302	Bacteria	Bdellovibrionota	Bacteriovoracia	Bacteriovoracales	Bacteriovoracaceae	Peredibacter	CCGCGGTAATACGGAGGGTGCAAGCGTTATCCGGATTTATTAGGTTTAAAGGGTTCGCAGGCGGAATTTTAAGTCAGTGGTGAAAGCCTACAGCTCAACTGTAGAACTGCCATTGATACTGATATTCTTGAGTATAGATGAAGTGGGCGGAATATGTCATGTAGCGGTGAAATGCATAGATATGACATGGAACACCAATTGCGAAGGCAGCTCACTAAACTATTACTGACGCTCATGAACGAAAGCGTGGGGAGC
ARW16S_410	0	0	0	0	499	284	329	Bacteria	Bdellovibrionota	Bacteriovoracia	Bacteriovoracales	Bacteriovoracaceae	Peredibacter	CCGCGGTAATACGGAGGGTGCGAGCGTTAATCGGAATTACTGGGCGTAAAGCGTGCGTAGGCGGTTTGTTAAGCAAGATGTGAAAGCCCAGGGCTCAACCTTGGAACTGCATTTTGAACTGGCAAACTAGAGTACTGTAGAGGGTGGTGGAATTTCCAGTGTAGCGGTGAAATGCGTAGAGATTGGAAGGAACATCAGTGGCGAAGGCGGCCACCTGGACAGATACTGACGCTGAGGCACGAAAGCGTGGGGAGC
ARW16S_320	0	0	0	545	356	424	316	Bacteria	Pseudomonadota	Gammaproteobacteria	Pseudomonadales	Halieaceae	Luminiphilus	CCGCGGTAATACGGAGGGTGCAAGCGTTAATCGGAATTACTGGGCGTAAAGCGCGCGTAGGCGGCTTTTTAAGTCGGATGTGAAAGCCCCGGGCTCAACCTGGGAACTGCATCCGATACTGGAAGGCTAGAGTGCGAGAGAGGGAGGTAGAATTCCATGTGTAGCGGTGAAATGCGTAGATATATGGAGGAATACCAGTGGCGAAGGCGGCCTCCTGGCTCGACACTGACGCTGAGGTGCGAAAGCGTGGGGAGC
ARW16S_332	0	0	0	488	311	341	417	Bacteria	Bacteroidota	Bacteroidia	Chitinophagales	Saprospiraceae	Incertae Sedis	CCGCGGTAATACGGAGACCTCGAGCGTTACTCGGATTCACTGGGCGTAAAGGGTGAGTAGGTGGCCAAGTATGTCAGGTGTGAAATCCCGGGGCTTAACCCCGGAACTGCGCCTGAAACTACTTGGCTAGAGTCTCGGAGAGGATAGTGGAATTCCAAGTGTAGCGGTGAAATGCGTAGATATTTGGAGGAACACCAGTGGCGAAGGCGACTATCTGGACGAGTACTGACGCTCAATCACGAAAGCATGGGTAGC
ARW16S_337	0	0	0	445	314	257	490	Bacteria	Pseudomonadota	Gammaproteobacteria	Pseudomonadales	Halieaceae	Luminiphilus	CCGCGGTAATACGAAGGGACCTAGCGTAGTTCGGAATTACTGGGCTTAAAGAGTTCGTAGGTGGTTGAAAAAGTTGGTGGTGAAATCCCAGAGCTTAACTCTGGAACTGCCATCAAAACTTTTCAGCTAGAGTATGATAGAGGAAAGCAGAATTTCTAGTGTAGAGGTGAAATTCGTAGATATTAGAAAGAATACCAACTGCGAAGGCAGCTTTCTGGATCATTACTGACACTGAGGAACGAAAGCATGGGTAGC
ARW16S_383	0	0	0	181	368	288	391	Bacteria	Pseudomonadota	Gammaproteobacteria	Pseudomonadales	Spongiibacteraceae	Incertae Sedis	CCGCGGTAATACGGAGGGTGCAAGCGTTATCCGGATTTATTGGGTTTAAAGGGTCCGTAGGCGGATTAATAAGTCAGTGGTGAAAGCCTACAGCTCAACTGTAGAACTGCCATTGATACTGTTAATCTTGAGTTTGGTTGAGGTAAGCGGAATGAGACATGTAGCGGTGAAATGCTTAGATATGTCTCAGAACACCAATTGCGAAGGCAGCTTACTAAACCAATACTGACGCTGATGGACGAAAGCGTGGGGAGC
ARW16S_316	0	0	0	665	424	443	174	Bacteria	Bdellovibrionota	Bdellovibrionia	Bdellovibrionales	Pseudobdellovibrionaceae	OM27 clade	CCGCGGTAATACGGAGGGCGCAAGCGTAGTTCGGATTTACTGGGCATAAAGAGCACGTAGGCGGCTCGCTCAGTCAGGTGTGAAAGCCCACGGCTCAACCGTGGAACTGCACCTGATACTGGCGAGCTTGAGGACGGAAGGGGTGAGTGGAACTCCAGGTGGAACGGTGAAATGTATAGATATCTGGAGGAACACCGGTGGCGAAAGCGGCTCACTGGTCCGTCTCTGACGCTGAGGTGCGAAAGCTAGGGTAGC
ARW16S_368	0	0	0	287	312	347	337	Bacteria	Bacteroidota	Bacteroidia	Chitinophagales	Saprospiraceae	Incertae Sedis	CCGCGGTAATACGGAGGGTGCAAGCGTTATCCGGAATTACTGGGTTTAAAGGGTGCGTAGGCGGTTTAATAAGTCAGAAGTGAAAAGTCCGAGCTCAACTGGGGCCTTGCTTTTGATACTGTTAGACTTGAATCAGGCTGAGGTTAGCGGAATGTGACATGTAGCGGTGAAATGCATAGATATGTCATAGAACACCAATTGCGAAGGCAGCTAACTAGACCTCGATTGACGCTGAGGCACGAAAGCGTGGGGAGC
ARW16S_269	0	0	0	1532	354	249	353	Bacteria	Pseudomonadota	Gammaproteobacteria	Pseudomonadales	Halieaceae	Luminiphilus	CCGCGGTAATACGGAGGGGGCTAACGTTGTTCGGAATTACTGGGCGTAAAGCGCGCGTAGGCGGATTAGACAGTTGAGGGTGAAATCCCGGAGCTTAACTCCGGAACTGCCTTCAATACTACTAATCTTGAGTTCGGAAGAGGTGAGTGGAATTCCTAGTGTAGAGGTGAAATTCGTAGATATTAGGAAGAACATCAGTGGCGAAGGCGACTCACTGGTCCGATACTGACGCTGAGGTGCGAAAGCGTGGGGAGC
ARW16S_424	0	0	0	63	273	352	330	Bacteria	Pseudomonadota	Alphaproteobacteria	Puniceispirillales	SAR116 clade	Incertae Sedis	CCGCGGTAATACGGAGGGGGCGAGCGTTGTTCGGAATTACTGGGCGTAAAGGGCGCGTAGGCGGCTCTATCAGTCAGACGTGAAAGCCCCGGGCTCAACCTGGGATGTGCGTTTGATACTGTAGAGCTAGAGACCGGAAGAGGATGGCGGAATATCCAGTGTAGAGGTGAAATTCGTAGATATTGGATGGAACACCAGTGGCGAAGGCGGCCATCTGGTCCGGGTCTGACGCTGAGGCGCGAAAGCGTGGGGAGC
ARW16S_397	0	0	0	221	191	339	423	Bacteria	Verrucomicrobiota	Verrucomicrobiia	Verrucomicrobiales	DEV007	Incertae Sedis	CCGCGGTAATACGAAGGTCCCAAGCGTTGTTCGGATTTACTGGGCGTAAAGAGTCTGTAGGCGGTATGGTAAGTCAGATGTGAAATCCCGGGGCTCAACCCCGGAACTGCATCCGATACTGCCATACTAGAGTATTGGAGGGGAGTCTGGAATTCTCGGTGTAGCAGTGAAATGCGTAGATATCGAGAGGAACACTAGTGGCGAAGGCGAGACTCTGGACAATTACTGACGCTGAGAGACGAAGGCCAGGGTAGC
ARW16S_311	0	0	0	821	381	248	323	Bacteria	Pseudomonadota	Gammaproteobacteria	Pseudomonadales	Spongiibacteraceae	Incertae Sedis	CCGCGGTAATACGGAGGGTGCAAGCGTTAATCGGAATTACTGGGCGTAAAGCGCGCGTAGGCGGCTCTTTAAGTCGGATGTGAAAGCCCCGGGCTCAACCTGGGAACTGCATCCGATACTGGGGAGCTAGAGTGTAGGAGAGGGAGGTAGAATTCCATGTGTAGCAGTGAAATGCGTAGATATATGGAGGAATACCAGTGGCGAAGGCGGCCTCCTGGCTTAACACTGACGCTGAGGTGCGAAAGCGTGGGGAGC
ARW16S_409	0	0	0	204	329	306	282	Bacteria	Pseudomonadota	Gammaproteobacteria	Pseudomonadales	Halieaceae	Luminiphilus	CCGCGGTAATACGGAGGGTGCAAGCGTTATCCGGATTTATTAGGTTTAAAGGGTTCGCAGGCGGAATTTTAAGTCAGTGGTGAAAGCCTATAGCTCAACTATAGAACTGCCATTGATACTGATATTCTTGAGTATAGATGAAGTGGGCGGAATATGTCATGTAGCGGTGAAATGCATAGATATGACATGGAACACCAATTGCGAAGGCAGCTCACTAAACTATTACTGACGCTCATGAACGAAAGCATGGGGAGC
ARW16S_375	0	0	0	344	284	230	381	Bacteria	Bacteroidota	Bacteroidia	Chitinophagales	Saprospiraceae	Incertae Sedis	CCGCGGTAATACGGAGGATCCAAGCGTTATCCGGAATCATTGGGTTTAAAGGGTCCGTAGGTTGATAATTAAGTCAGAGGTGAAATCTTGCAGCTCAACTGTAAAATTGCCTTTGATACTGGTTATCTTGAGTTATTATGAAGTAGTTAGAATATGTAGTGTAGCGGTGAAATGCATAGATATTACATAGAATACCAATTGCGAAGGCAGATTACTAATAATCAACTGACACTGATGGACGAAAGCGTGGGTAGC
ARW16S_387	0	0	0	355	202	311	346	Bacteria	Pseudomonadota	Gammaproteobacteria	Enterobacterales	Vibrionaceae	Vibrio	CCGCGGTAATACGGAGGGTGCAAGCGTTATCCGGATTTATTGGGTTTAAAGGGTCCGTAGGCGGACGATTAAGTCAGTGGTGAAATCCAACAGCTCAACTGTTGAACTGCCATTGATACTGATCGTCTTGAGTATGTTAGATGTTGGCGGAATAGGTCATGTAGCGGTGAAATGCTTAGATATGACCTAGAACACCGATTGCGAAGGCAGCCAACAATGCCATTACTGACGCTGAGGGACGAAAGCGTGGGGAGC
ARW16S_359	0	0	0	510	270	319	245	Bacteria	Pseudomonadota	Gammaproteobacteria	Pseudomonadales	Halieaceae	OM60(NOR5) clade	CCGCGGTAATACGGAGGGTGCGAGCGTTAATCGGAATTACTGGGCGTAAAGCGCGCGTAGGTGGTCTGTTAAGTCGGATGTGAAAGCCCCGGGCTCAACCTGGGAACTGCATTCGATACTGGCAGACTAGAGTGCGAGAGAGGGAGGTAGAATTCCATGTGTAGCGGTGAAATGCGTAGATATGTGGAGGAATACCAGTGGCGAAGGCGGCCTCCTGGCTCGACACTGACACTGAGGTGCGAAAGCGTGGGGAGC
ARW16S_312	0	0	0	930	302	281	250	Bacteria	Bacteroidota	Bacteroidia	Chitinophagales	Saprospiraceae	Incertae Sedis	CCGCGGTAATACGGAGGATCCAAGCGTTATCCGGAATCATTGGGTTTAAAGGGTCCGTAGGCGGTCTTTTAAGTCAGAGGTGAAATCCTACAGCTCAACTGTAGAATTGCCTTTGATACTGAAAGACTTGAGTTATTGTGAAGTAGTTAGAATGTGTGGTGTAGCGGTGAAATGCATAGAGATCACACAGAATACCGATTGCGAAGGCAGATTACTAACAATATACTGACGCTGAGGGACGAAAGCGTGGGTAGC
ARW16S_428	0	0	0	174	324	243	265	Bacteria	Pseudomonadota	Gammaproteobacteria	Pseudomonadales	Halieaceae	Luminiphilus	CCGCGGTAATACGGAGGATCCAAGCGTTATCCGGAATCATTGGGTTTAAAGGGTCCGTAGGTGGATAATTTAGTCAGAGGTGAAATCCTGCAGCTCAACTGTAGAATTGCCTTTGATACTGGTTATCTTGAATTATTATGAAGTAGTTAGAATATGTAGTGTAGCGGTGAAATGCATAGATATTACATAGAATACCAATTGCGAAGGCAGATTACTAATAATATATTGACACTGATGGACGAAAGCGTGGGGAGC
ARW16S_426	0	0	0	207	300	216	290	Bacteria	Bacteroidota	Bacteroidia	Chitinophagales	Saprospiraceae	Incertae Sedis	CCGCGGTAATACGAAGGGACCTAGCGTAGTTCGGAATTACTGGGCTTAAAGAGTTCGTAGGTGGTTGAAATAGTTGGTGGTGAAATCCCAGAGCTTAACTCTGGAACTGCCATCAAAACTTTTCAGCTAGAGTATGATAGAGGAAAGCAGAATTTCTAGTGTAGAGGTGAAATTCGTAGATATTAGAAAGAATACCAATTGCGAAGGCAGCTTTCTGGATCATTACTGACACTGAGGAACGAAAGCATGGGTAGC
ARW16S_431	0	0	0	191	224	247	324	Bacteria	Bacteroidota	Bacteroidia	Flavobacteriales	NS9 marine group	Incertae Sedis	CCGCGGTAATACGGAGGGTGCGAGCGTTATCCGGAATTATTGGGTTTAAAGGGTGCGTAGGCGGAAATTTAAGTCAGTGGTGAAAGCCTGCAGCTTAACTGTAGAATTGCCATTGATACTGAATTTCTTGAATCTAATTGAAGTAGGCGGAATATGACATGTAGCGGTGAAATGCTTAGATATGTCATAGAACACCGATAGCGAAGGCAGCTTACTAAGTTAGTATTGACGCTAATGCACGAAAGCGTGGGGAGC
ARW16S_466	0	0	0	0	183	373	233	Bacteria	Bacillota	Bacilli	Bacillales	Bacillaceae	Incertae Sedis	CCGCGGTAATACGGAGGGTGCGAGCGTTAATCGGAATTACTGGGCGTAAAGCGCGCGTAGGCGGTTTGATAAGCTGGATGTGAAAGCCCTGGGCTCAACCTGGGAACTGCATCCAGAACTGTCTGACTAGAGTACAGTAGAGGTGAGTGGAATTTCCTGTGTAGCGGTGAAATGCGTAGATATAGGAAGGAACATCAGTGGCGAAGGCGACTCACTGGACTGATACTGACGCTGAGGTGCGAAAGCGTGGGGAGC
ARW16S_457	0	0	0	62	457	99	226	Bacteria	Bdellovibrionota	Bacteriovoracia	Bacteriovoracales	Bacteriovoracaceae	Peredibacter	CCGCGGTAATACGGGGGGTGCAAGCGTTACTCGGAATCACTGGGCGTAAAGAGCATGTAGGCTGGTTTGTAAGTTGGAAGTGAAATCCTATGGCTTAACCATAGAACTGCTTCCAAAACTGCAGACCTAGAATATGGGAGAGGTAGATGGAATTTCTGGTGTAGGGGTAAAATCCGTAGAGATCAGAAGGAATACCGATTGCGAAGGCGATCTACTGGAACATTATTGACGCTGAGATGCGAAAGCGTGGGGAGC
ARW16S_475	0	0	0	0	31	387	346	Bacteria	Pseudomonadota	Gammaproteobacteria	Salinisphaerales	Nevskiaceae	Polycyclovorans	CCGCGGTAATACGGAGGATCCAAGCGTTATCCGGATTTATTGGGTTTAAAGGGTCCGCAGGCGGGCTAATAAGTCAGTGGTGAAAGCCTACAGCTCAACTGTAGAACTGCCATTGAAACTGTAAGTCTTGAATTCGGTTGAAGTGGGCGGAATAAGTCATGTAGCGGTGAAATGCATAGATATGACTTAGAACACCAATTGCGAAGGCAGCTCACTAAGTCGATATTGACGCTAATGGACGAAAGCGTGGGGAGC
ARW16S_478	0	0	0	0	203	261	289	Bacteria	Pseudomonadota	Gammaproteobacteria	Enterobacterales	Vibrionaceae	Vibrio	CCGCGGTAATACGGAGGGTCCGAGCGTTATCCGGAATCATTGGGTTTAAAGGGTCCGCAGGCGGTCGATTAAGTCAGAGGTGAAATCCCATAGCTCAACTATGGAACTGCCTTTGATACTGGTTGACTTGAGTCATATGGAAGTAGATAGAATGTGTAGTGTAGCGGTGAAATGCATAGATATTACACAGAATACCGATTGCGAAGGCAGTCTACTACGTATGTACTGACGCTGAGGGACGAAAGCGTGGGGAGC
ARW16S_429	0	0	0	256	192	251	301	Bacteria	Pseudomonadota	Alphaproteobacteria	Defluviicoccales	Incertae Sedis	Incertae Sedis	CCGCGGTAATACGAAGGGGGCGAGCGTTATTCGGAATTATTGGGCGTAAAGGGCTCGCAGGCTGCTTGAACAGTTAGACGTGAAATCCCCGGGCTCAACCTGGGAACTGCGTTTAATACTAGCAAGCTAGAGTAATAGAGAGGAAAGTGGAACTCCCAGTGTAGAGGTGAAATTCGTAGATATTGGGAAGAACACCAGTGGCGAAAGCGGCTTTCTGGCTATTTACTGACGCTGAGGAGCGAAAGCGTGGGGAGC
ARW16S_461	0	0	0	79	168	175	399	Bacteria	Bacteroidota	Bacteroidia	Flavobacteriales	Flavobacteriaceae	Incertae Sedis	CCGCGGTAATACGGAGGATCCAAGCGTTATCCGGAATCATTGGGTTTAAAGGGTCCGCAGGCTGTTTTTTAAGTCAGAGGTGAAATCCTACAGCTCAACTGTAGAACTGCCTTTGATACTGAAAAACTTGAGTTATTGTGAAGTGGTTAGAATGTGTGGTGTAGCGGTGAAATGCATAGATATCACACAGAATACCGATTGCGAAGGCAGATCACTAACAATATACTGACGCTCATGGACGAAAGCGTGGGGAGC
ARW16S_447	0	0	0	151	253	247	219	Bacteria	Pseudomonadota	Gammaproteobacteria	Enterobacterales	Pseudoalteromonadaceae	Incertae Sedis	CCGCGGTAATACGGAGGGTCCGAGCGTTATCCGGAATCATTGGGTTTAAAGGGTCCGTAGGCGGAAATCTAAGTCAGTGGTGAAATCTTGCAGCTCAACTGTAAAATTGCCATTGATACTGGATTTCTTGAATTAGTGTGAAGTGATTAGAATGTGTAGTGTAGCGGTGAAATGCATAGATATTACACAGAATACCAATTGCGAAGGCAGATCACTAACACTATATTGACGCTGAGGGACGAAAGCGTGGGGAGC
ARW16S_489	0	0	0	0	208	296	204	Bacteria	Pseudomonadota	Gammaproteobacteria	Enterobacterales	Vibrionaceae	Vibrio	CCGCGGTAATACGGAGGGTCCAAGCGTTATCCGGAATCATTGGGTTTAAAGGGTCCGTAGGCGGGTTATTAAGTCAGAGGTGAAAGTTTGCAGCTCAACTGTAAAATTGCCTTTGAAACTGGTAGTCTTGAATTATTATGAAGTGGTTAGAATAAGTAGTGTAGCGGTGAAATGCATAGATATTACTTAGAATACCAATTGCGAAGGCAGATCACTAATAATATATTGACGCTGAGGGACGAAAGCGTGGGGAGC
ARW16S_454	0	0	0	172	247	201	229	Bacteria	Bacillota	Bacilli	Bacillales	Bacillaceae	Rossellomorea	CCGCGGTAATACGGAGGGTGCAAGCGTTATCCGGATTTATTAGGTTTAAAGGGTTCGCAGGCGGAATTTTAAGTCAGTGGTGAAAGCCTATAGCTCAACTATAGAACTGCCATTGATACTGAAATTCTTGAGTGTAGATGAAGTGGGCGGAATATGTCATGTAGCGGTGAAATGCATAGATATGACATGGAACACCAATTGCGAAGGCAGCTCACTAAACTATTACTGACGCTCATGAACGAAAGCATGGGGAGC
ARW16S_505	0	0	0	0	259	213	194	Bacteria	Pseudomonadota	Gammaproteobacteria	Enterobacterales	Pseudoalteromonadaceae	Incertae Sedis	CCGCGGTAATACGGAGGGTGCGAGCGTTAATCGGAATTACTGGGCGTAAAGCGTACGCAGGCGGCCATTTAAGTCAGATGTGAAAGCCCCGGGCTCAACCTGGGAACTGCATTTGAAACTGGATGGCTAGAGTGCGACAGAGGGTGGTAGAATTTCAGGTGTAGCGGTGAAATGCGTAGAGATCTGAAGGAATACCAATGGCGAAGGCAGCCACCTGGGTCGACACTGACGCTCATGTACGAAAGCGTGGGTAGC
ARW16S_486	0	0	0	75	167	215	261	Bacteria	Bacteroidota	Bacteroidia	Flavobacteriales	Flavobacteriaceae	Incertae Sedis	CCGCGGTAATACGGAGGGTCCGAGCGTTATCCGGAATCATTGGGTTTAAAGGGTCCGCAGGCGGTCAATTAAGTCAGAGGTGAAATCCCATAGCTTAACTATGGAACTGCCTTTGATACTGGTTGACTTGAGTCATATGGAAGTAGATAGAATGTGTAGTGTAGCGGTGAAATGCATAGATATTACACAGAATACCGATTGCGAAGGCAGTCTACTACGTATGTACTGACGCTGAGGGACGAAAGCGTGGGGAGC
ARW16S_493	0	0	0	65	271	155	212	Bacteria	Pseudomonadota	Alphaproteobacteria	Puniceispirillales	SAR116 clade	Incertae Sedis	CCGCGGTAATACGGAGGGGGCTAGCGTTGCTCGGAATTACTGGGCGTAAAGCGCGCGTAGGCGGCGAATCCAGTCAGGCGTGAAAGCCCAGGGCTTAACCCTGGAACTGCGCTTGATACTGATTTGCTAGAATTCGAGAGAGGGTAGTGGAATTTCCAGTGTAGAGGTGAAATTCGTAGATATTGGAAAGAACACCGGTGGCGAAGGCGGCTATCTGGCTCGATATTGACGCTGAGGTGCGAAAGCGTGGGGAGC
ARW16S_488	0	0	0	73	193	140	304	Bacteria	Pseudomonadota	Alphaproteobacteria	Defluviicoccales	Incertae Sedis	Incertae Sedis	CCGCGGTAATACGGAGGGTGCAAGCGTTGTTCGGAATTATTGGGCGTAAAGGGCGCGTAGGCGGGTTCTTAAGTCTGATGTGAAATCCCTCGGCTCAACCGAGGACGTGCATTGGATACTGGGAACCTTGAGTCCTGGAGAGGAAAGCGGAATTCCAAGTGTAGAGGTGAAATTCGTAGATATTTGGAGGAACACCAGTGGCGAAGGCGGCTTTCTGGACAGTGACTGACGCTGAGGCGCGAAAGCGTGGGTAGC
ARW16S_510	0	0	0	26	217	147	260	Bacteria	Bacteroidota	Bacteroidia	Incertae Sedis	Incertae Sedis	Incertae Sedis	CCGCGGTAATACGGAGGGTGCAAGCGTTATCCGGATTTACTGGGTTTAAAGGGTGCGCAGGCGGTAATATAAGTCAGTGGTGAAAGCTTCCAGCTCAACTGGGAAACTGCCATTGATACTGTAATACTTGAATTTGGGAGAGGTAGGCGGAATACATCATGTAGCGGTGAAATGCTTAGATATGATGTAGAACACCGATTGCGAAGGCAGCTTACTAGACCAACATTGACGCTCATGCACGAAAGCGTGGGGAGC
ARW16S_280	0	0	0	1641	166	243	214	Archaea	Thermoplasmatota	Thermoplasmata	Marine Group II	Incertae Sedis	Incertae Sedis	CCGCGGTAATACCGGCAGCTCAAGTGGTCGTCGCTTTTATTGGGCCTAAAACGTCCGTAGCCTGTTTGGTAAATCTGTGGGTAAATCAACCAGCTTAACTGGTTGAATTCTGCAGAGACTGCCAGACTAGGGACCGGGAGAGGTGTGGGGTACTCTAGGGGTAGGGGTAAAATCCTGTCATCCTTAGAGGACCACCAGTTGCGAAGGCGCCACACTGGAACGGATCCGACGGTCAGGGACGAAGCCTAGGGGCAC
ARW16S_522	0	0	0	0	268	263	89	Bacteria	Planctomycetota	Planctomycetes	Pirellulales	Pirellulaceae	Incertae Sedis	CCGCGGTAATACGGAGGGTGCAAGCGTTAATCGGAATTACTGGGCGTAAAGCGCGCGTAGGCGGTTATTTAAGTCAGATGTGAAAGCCCTGGGCTCAACCTAGGAACTGCACCTGATACTGGATAACTAGAGTACAGAAGAGGGTGGTGGAATTTCCTGTGTAGCGGTGAAATGCGTAGATATAGGAAGGAACATCAGTGGCGAAGGCGGCCACCTGGTCTGATACTGACGCTGAGGTGCGAAAGCGTGGGGAGC
ARW16S_520	0	0	0	10	224	244	151	Bacteria	Bacteroidota	Bacteroidia	Flavobacteriales	NS9 marine group	Incertae Sedis	CCGCGGTAATACGGAGGATCCAAGCGTTGTCCGGATTTATTGGGTTTAAAGGGTGCGTAGGCGGATTAATAAGTCAGTGGTGAAAGCTTGCAGCTTAACTGTGAAAGTGCCATTGAAACTGTTAGTCTTGAGTATGGTTGAGGTAGATGGAACGTATCATGTAGCGGTGAAATGCTTAGATATGATACAGAACACCAATTGCGAAGGCAGTCTACTAAGCCATTACTGACGCTGAGGCACGAAAGCGTGGGTAGC
ARW16S_481	0	0	0	130	227	213	178	Bacteria	Bacteroidota	Bacteroidia	Flavobacteriales	NS9 marine group	Incertae Sedis	CCGCGGTAATACGGAGGGTGCAAGCGTTATCCGGATTTATTAGGTTTAAAGGGTTCGCAGGCGGAATTTTAAGTCAGTGGTGAAAGCCTATAGCTCAACTATAGAACTGCCATTGATACTGAAATTCTTGAGTATAGATGAAGTGGGCGGAATATGTCATGTAGCGGTGAAATGCATAGATATGACATGGAACACCAATTGCGAAGGCAGCTCACTAAACTATTACTGACGCTCATGAACGAAAGCATGGGGAGC
ARW16S_483	0	0	0	130	213	149	238	Bacteria	Bacteroidota	Bacteroidia	Incertae Sedis	Incertae Sedis	Incertae Sedis	CCGCGGTAATACGGAGGATCCAAGCGTTATCCGGAATCATTGGGTTTAAAGGGTCCGTAGGTGGATAATTAAGTCAGAGGTGAAATCTTGCAGCTCAACTGTAAAATTGCCTTTGAAACTGGTTGTCTTGAGTTATTATGAAGTAGTTAGAATATGTAGTGTAGCGGTGAAATGCATAGATATTACATAGAATACCAATTGCGAAGGCAGATTACTAATAATCAACTGACACTGATGGACGAAAGCGTGGGTAGC
ARW16S_527	0	0	0	15	177	228	187	Bacteria	Pseudomonadota	Alphaproteobacteria	Rhodospirillales	Terasakiellaceae	Marivibrio	CCGCGGTAATACGAAGGGTGCTAGCGTTGTTCGGAATTACTGGGCGTAAAGGGCGTGTAGGCGGATATGTAAGTTAGGGGTGAAATCCCGGGGCTCAACCTCGGAACTGCCTTTAATACTGCATATCTAGAATCCATGAGGGGATAGTGGAATATCAAGTGTAGAGGTGAAATTCGTAGATATTTGATGGAACACCAGTGGCGAAGGCGACTATCTGGCATGGCATTGACGCTGAGGCGCGAAAGCGTGGGGAGC
ARW16S_516	0	0	0	49	196	194	199	Bacteria	Bacteroidota	Bacteroidia	Flavobacteriales	Cryomorphaceae	Vicingus	CCGCGGTAATACGGAGGGTCCAAGCGTTATCCGGATTTATTGGGTTTAAAGGGTACGTAGGCGGAACTTTAAGTCAGTAGTGAAAGCCCATCGCTTAACGATGGAACTGCTATTGATACTGAAGTTCTTGAATATAGTTGAAGTAGGCGGAATACGTCATGTAGCGGTGAAATGCATAGATATGACGTGGAACACCAATTGCGAAGGCAGCTTACTAAGCTATTATTGACGCTAAGGTACGAAAGCGTGGGTAGC
ARW16S_492	0	0	0	130	198	142	233	Bacteria	Pseudomonadota	Gammaproteobacteria	Enterobacterales	Vibrionaceae	Vibrio	CCGCGGTAATACGGAGGGTCCGAGCGTTATCCGGAATCATTGGGTTTAAAGGGTCCGCAGGCGGTCTTTTAAGTCAGAGGTGAAATCCTACAGCTCAACTGTAGAACGGCCTTTGATACTGAAAGACTTGAGTTATTATGAAGTGGTTAGAATGTGTGGTGTAGCGGTGAAATGCATAGATATCACACAGAATACCGATTGCGAAGGCAGATCACTAATAATATACTGACGCTCATGGACGAAAGCGTGGGGAGC
ARW16S_524	0	0	0	48	223	155	192	Bacteria	Pseudomonadota	Alphaproteobacteria	Rhodobacterales	Paracoccaceae	Sulfitobacter	CCGCGGTAATACGGAGGGGGCTAGCGTTGTTCGGAATTACTGGGCGTAAAGCGTACGTAGGCGGATCAGAAAGTATGGGGTGAAATCCCAGGGCTTAACCCTGGAACTGCCTCATAAACTCCTGGTCTTGAGTTCGAGAGAGGTGAGTGGAATTCCAAGTGTAGAGGTGAAATTCGTAGATATTTGGAGGAACACCAGTGGCGAAGGCGGCTCACTGGCTCGATACTGACGCTGAGGTACGAAAGTGTGGGGAGC
ARW16S_509	0	0	0	82	157	199	213	Bacteria	Thermoplasmatota	Thermoplasmata	Marine Group II	Incertae Sedis	Incertae Sedis	CCGCGGTAATACGGAGGATCCAAGCGTTATCCGGAATCATTGGGTTTAAAGGGTCCGTAGGCGGTTTTTTAAGTCAGAGGTGAAATCCTGCAGCTCAACTGTAGCATTGCCTTTGATACTGAGAGACTTGAGTTATTGTGAAGTAGTTAGAATGTGTAGTGTAGCGGTGAAATGCATAGATATTACACAGAATACCAATTGCGAAGGCAGATTACTAACAATACACTGACGCTGAGGGACGAAAGCGTGGGTAGC
ARW16S_508	0	0	0	84	190	199	179	Bacteria	Verrucomicrobiota	Verrucomicrobiia	Verrucomicrobiales	DEV007	Incertae Sedis	CCGCGGTAATACGGAGGGTGCAAGCGTTAATCGGAATTACTGGGCGTAAAGAGTACGTAGGCGGCTTTACAAGTCGGGTGTGAAAGCCCTGAGCTTAACTCAGGAACTGCATTCGATACTGTATCGCTAGAGTTTATTAGAGGATAGCGGAATTCCAGGTGTAGCGGTGAAATGCGTAGATATCTGGAGGAACACCAATGGCGAAGGCAGCTATCTGGGATACAACTGACGCTGAGGTACGAAAGCGTGGGGAGC
ARW16S_497	0	0	0	123	159	168	239	Bacteria	Thermoplasmatota	Thermoplasmata	Marine Group II	Incertae Sedis	Incertae Sedis	CCGCGGTAATACGGAGGATCCAAGCGTTATCCGGAATCATTGGGTTTAAAGGGTCCGTAGGTGGATAATTAAGTCAGGGGTGAAAGTCTGCAGCTCAACTGTAGAATTGCCTTTGATACTGGTTATCTTGAATTATTGTGAAGTGGTTAGAATATGTAGTGTAGCGGTGAAATGCATAGATATTACATAGAATACCAATTGCGAAGGCAGATCACTAACAATATATTGACACTGATGGACGAAAGCGTGGGGAGC
ARW16S_217	0	0	0	3038	230	124	206	Bacteria	Thermoplasmatota	Thermoplasmata	Marine Group II	Incertae Sedis	Incertae Sedis	CCGCGGTAATACGAAGGGAGCTAGCGTTGTTCGGAATTACTGGGCGTAAAGGGCGTGTAGGCGGACTATAAAGTTAGGGGTGAAATCCCGAGGCTCAACCTCGGAACTGCCCTTAATACTGATAGTCTAGAGTCTGTGAGAGGATAGTGGAATACCTAGTGTAGAGGTGAAATTCGTAGATATTAGGTGGAACACCAGTGGCGAAGGCGACTATCTGGCACAGAACTGACGCTGAGGCGCGAAAGCGTGGGGAGC
ARW16S_484	0	0	0	179	183	178	187	Bacteria	Bacillota	Bacilli	Bacillales	Bacillaceae	Incertae Sedis	CCGCGGTAATACGAAGGGACCTAGCGTAGTTCGGATTTACTGGGCTTAAAGAGTTCGTAGGTGGTTGAAAAAGTTGGTGGTGAAATCCCAGAGCTTAACTCTGGAACTGCCATCAAAACTTTTCAGCTAGAGTATGATAGAGGAAAGCAGAATTTCTAGTGTAGAGGTGAAATTCGTAGATATTAGAAAGAATACCAATTGCGAAGGCAGCTTTCTGGATCATTACTGACACTGAGGAACGAAAGCATGGGTAGC
ARW16S_519	0	0	0	104	216	209	101	Bacteria	Bacteroidota	Bacteroidia	Incertae Sedis	Incertae Sedis	Incertae Sedis	CCGCGGTAATACGGAGGGTGCAAGCGTTAATCGGAATTACTGGGCGTAAAGAGTACGTAGGCGGCTTTACAAGTCGGATGTGAAAGCCCTGAGCTTAACTCAGGAACTGCATTCGATACTGTATCGCTAGAGTTTATTAGAGGATAGCGGAATTCCAGGTGTAGCGGTGAAATGCGTAGATATCTGGAGGAACACCAATGGCGAAGGCAGCTATCTGGGATACAACTGACGCTGAGGTACGAAAGCGTGGGGAGC
ARW16S_531	0	0	0	77	203	105	216	Bacteria	Pseudomonadota	Gammaproteobacteria	Enterobacterales	Vibrionaceae	Vibrio	CCGCGGTAATACGGAGGGTCCAAGCGTTATCCGGATTTATTGGGTTTAAAGGGTACGTAGGCGGAGTTTTAAGTCAGTAGTGAAAGCCCATCGCTTAACGATGGAACTGCTATTGATACTGATACTCTTGAATATAGTTGAAGTGGGCGGAATACGGCATGTAGCGGTGAAATGCATAGATATGCCGTGGAACACCAATCGCGAAGGCAGCTCACTAAGCTATTATTGACGCTAATGTACGAAAGCGTGGGTAGC
ARW16S_574	0	0	0	0	192	188	137	Bacteria	Pseudomonadota	Gammaproteobacteria	Enterobacterales	Shewanellaceae	Psychrobium	CCGCGGTAATACGGAGGGTCCGAGCGTTAATCGGAATTACTGGGCGTAAAGCGTACGCAGGCGGTTTGTTAAGCGAGATGTGAAAGCCCCGGGCTCAACCTGGGAACTGCATTTCGAACTGACAAACTAGAGTTTTGTAGAGGGTGGTAGAATTTCAGGTGTAGCGGTGAAATGCGTAGAGATCTGAAGGAATACCAGTGGCGAAGGCGGCCACCTGGACAATAACTGACGCTCATGTACGAAAGCGTGGGGAGC
ARW16S_544	0	0	0	66	118	166	230	Bacteria	Cyanobacteriota	Cyanobacteriia	Synechococcales	Cyanobiaceae	Synechococcus CC9902	CCGCGGTAATACGGAGGGTGCGAGCGTTATCCGGAATTATTGGGTTTAAAGGGTGCGTAGGCGGAAATTTAAGTCAGTGGTGAAAGCCTGCAGCTTAACTGTAGAATTGCCATTGATACTGGATTTCTTGAATCTAATAGAAGTAGGCGGAATATGACATGTAGCGGTGAAATGCTTAGATATGTCATAGAACACCGATAGCGAAGGCAGCTTACTATGTTAGTATTGACGCTAATGCACGAAAGCGTGGGGAGC
ARW16S_556	0	0	0	51	131	145	225	Bacteria	Pseudomonadota	Alphaproteobacteria	Sphingomonadales	Sphingomonadaceae	Incertae Sedis	CCGCGGTAATACGGAGGGTCCAAGCGTTGTCCGGATTTATTGGGTTTAAAGGGTACGTAGGTGGAACTTTAAGTCAGTGGTGAAAGCCTCCAGCTCAACTGGAGAATTGCCATTGAAACTGAAGTTCTTGAATATGGATGAGGTGGTTGGAATACAACATGTAGCGGTGAAATGCTTAGATATGTTATAGAACACCAATTGCGAAGGCAGATCACTAAACCATTATTGACACTGAGGTACGAAAGCGTGGGGAGC
ARW16S_490	0	0	0	208	163	169	167	Bacteria	Thermoplasmatota	Thermoplasmata	Marine Group II	Incertae Sedis	Incertae Sedis	CCGCGGTAATACGAGGGGTCCTAGCGTTGTCCGGATTTACTGGGCGTAAAGGGTACGTAGGCGTTTTAATAAGTTGTATGTTAAATATCTTAGCTTAACTAAGAAAGTGCATACAAAACTGTTAAGATAGAGTTTGAGAGAGGAACGCAGAATTCATGGTGGAGCGGTGACATGCGTAGATATCATGAGGAAAGTCAAATGCGAAGGCAGCCTTCTGGCTCAAAACTGACGCTGAGGTACGAAAGCGTGGGGAGC
ARW16S_532	0	0	0	106	194	158	141	Bacteria	Pseudomonadota	Alphaproteobacteria	Rhodobacterales	Paracoccaceae	Incertae Sedis	CCGCGGTAATACGGAGGGGGTTAGCGTTGTTCGGAATTACTGGGCGTAAAGCGCACGTAGGCGGATTAGTCAGTCAGGGGTGAAATCCCGAGGCTCAACCTCGGAACTGCCTTTGATACTGCTAGTCTAGAGTTCGAGAGAGGTGAGTGGAATTCCGAGTGTAGAGGTGAAATTCGTAGATATTCGGAGGAACACCAGTGGCGAAGGCGGCTCACTGGCTCGATACTGACGCTGAGGTGCGAAAGCGTGGGGAGC
ARW16S_512	0	0	0	158	173	118	200	Bacteria	Bacteroidota	Bacteroidia	Flavobacteriales	Flavobacteriaceae	Incertae Sedis	CCGCGGTAATACGAAGGGACCTAGCGTAGTTCGGAATTACTGGGCTTAAAGAGCTCGTAGGTGGTTAAAAAAGTTGATGGTGAAATCCCAAGGCTTAACCTTGGAACTGCCATCAAAACTTTTTAGCTAGAGTGTGATAGAGGTAAGTGGAATTTCTAGTGTAGAGGTGAAATTCGTAGATATTAGAAAGAACACCAAATGCGAAGGCAACTTACTGGGTCACTACTGACACTGAGGAGCGAAAGCATGGGTAGC
ARW16S_538	0	0	0	124	112	181	168	Bacteria	Cyanobacteriota	Cyanobacteriia	Synechococcales	Cyanobiaceae	Synechococcus CC9902	CCGCGGTAATACGGAGGGTGCAAGCGTTATCCGGATTTATTGGGTTTAAAGGGTCCGTAGGCGGACGACTAAGTCAGTGGTGAAATCCAACAGCTCAACTGTTGAACTGCCATTGATACTGATCGTCTTGAGTATGTTAGATGTTGGCGGAATAGGTCATGTAGCGGTGAAATGCTTAGATATGACCTAGAACACCGATTGCGAAGGCAGCCAACAATGCCATTACTGACGCTGAGGGACGAAAGCGTGGGGAGC
ARW16S_521	0	0	0	165	168	112	180	Bacteria	Bacteroidota	Bacteroidia	Flavobacteriales	Flavobacteriaceae	Incertae Sedis	CCGCGGTAATACGGAGGGTCCAAGCGTTAATCGGAATTACTGGGCGTAAAGCGCGCGTAGGCGGTTTAGCAAGTTGTATGTGAAAGCCCTGGGCTCAACCTAGGAACTGCATCCAAAACTACTAAGCTAGAGTACGAGAGAGGAGAGTAGAATTTCTGGTGTAGCGGTGAAATGCGTAGATATCAGAAGGAATACCAATGGCGAAGGCAGCTCTCTGGCTCGTAACTGACGCTGAGGTGCGAAAGCGTGGGTAGC
ARW16S_584	0	0	0	43	176	112	171	Bacteria	Pseudomonadota	Alphaproteobacteria	Rhodospirillales	Terasakiellaceae	Marivibrio	CCGCGGTAATACGGAGGGGGCTAGCGTTATTCGGATTTACTGGGCGTAAAGCGCACGTAGGCGGCGTATCTAGTCAGAGGTGAAAGCCCGGGGCTCAACCCCGGAATTGCCTTTGATACTGGTATGCTTGAGTTCGGAAGAGGGTAGTGGAATTCCAAGTGTAGAGGTGAAATTCGTAGATATTTGGAAGAACACCGGTGGCGAAGGCGGCTACCTGGTCCGATACTGACGCTGAGGTGCGAAAGCGTGGGGAGC
ARW16S_479	0	0	0	295	169	127	160	Bacteria	Bacteroidota	Bacteroidia	Flavobacteriales	Flavobacteriaceae	Incertae Sedis	CCGCGGTAATACGGAAGGTGCAAGCGTTAATCGGAATTACTGGGCGTAAAGCGCGCGTAGGTGGTTTGTTAAGTTGGATGTGAAAGCCCTGGGCTTAACCTAGGAACTGCATCCAAAACTAACTCACTAGAGTACGATAGAGGGAGGTAGAATTCATAGTGTAGCGGTGGAATGCGTAGATATTATGAAGAATACCAGTGGCGAAGGCGGCCTCCTGGATCTGTACTGACACTGAGGTGCGAAAGCGTGGGTAGC
ARW16S_529	0	0	0	153	153	109	188	Bacteria	Thermoplasmatota	Thermoplasmata	Marine Group II	Incertae Sedis	Incertae Sedis	CCGCGGTAATACGGAGGATCCAAGCGTTATCCGGAATCATTGGGTTTAAAGGGTCCGTAGGTGGTTTATTCAGTCAGAGGTGAAATCCCATAGCTTAACTATGGAACTGCCTTTGATACTGATAGACTTGAGTTATTGTGAAGTGGTTAGAATGTGTAGTGTAGCGGTGAAATGCATAGATATTACACAGAATACCGATTGCGAAGGCAGATCACTAACAATATACTGACACTGAGGGACGAAAGCGTGGGTAGC
ARW16S_514	0	0	0	214	209	106	118	Bacteria	Pseudomonadota	Gammaproteobacteria	Enterobacterales	Vibrionaceae	Vibrio	CCGCGGTAATACGGAGGGTGCGAGCGTTAATCGGAATTACTGGGCGTAAAGCGCATGCAGGTGGTTCATTAAGTCAGATGTGAAAGCCCGGGGCTCAACCTCGGAACTGCATTTGAAACTGGTGAACTAGAGTGCTGTAGAGGGGGGTAGAATTTCAGGTGTAGCGGTGAAATGCGTAGAGATCTGAAGGAATACCAGTGGCGAAGGCGGCCCCCTGGACAGACACTGACACTCAGATGCGAAAGCGTGGGGAGC
ARW16S_602	0	0	0	33	118	127	183	Bacteria	Cyanobacteriota	Cyanobacteriia	Synechococcales	Cyanobiaceae	Synechococcus CC9902	CCGCGGTAATACGGAGGGTGCAAGCGTTATCCGGAATCATTGGGTTTAAAGGGTCCGCAGGCGGGCGTATAAGTCAGTGGTGAAATCTCTCGGCTTAACCGAGAAACTGCCATTGATACTGTACGTCTTGAATTCGGTCGAAGTGGGCGGAATATGACATGTAGCGGTGAAATGCTTAGATATGTCATAGAACACCGATAGCGAAGGCAGCTCACTAGGCCTGGATTGACGCTCAGGGACGAAAGCGTGGGGAGC
ARW16S_588	0	0	0	70	130	106	189	Bacteria	Verrucomicrobiota	Verrucomicrobiia	Opitutales	Opitutaceae	Incertae Sedis	CCGCGGTAATACGGAGACTGCAAGCGTTATTCGGATTCACTGGGCGTAAAGGGTGCGCAGGCGGTTATGTGTGTCAGGTGTGAAATCTCGGAGCTCAACTCCGAAACTGCGCCTGAAACTACATGACTAGAGTATCGGAGAGGTGAGCGGAATTCATGGTGTAGCAGTGAAATGCGTAGATATCATGAGGAACACCAGAGGCGAAGGCGGCTCACTGGACGATTACTGACGCTCAGGCACGAAAGCATGGGTAGC
ARW16S_552	0	0	0	154	175	116	123	Bacteria	Bacteroidota	Bacteroidia	Flavobacteriales	Flavobacteriaceae	Incertae Sedis	CCGCGGTAATACGGAGGGTCCGAGCGTTATCCGGAATCATTGGGTTTAAAGGGTCCGTAGGCGGACAGCTCAGTCAGTGGTGAAAGTTTGCAGCTCAACTGTAAAATTGCCATTGATACTGGTTGTCTTGAATTAATGTGAAGTGGTTAGAATAAGTAGTGTAGCGGTGAAATGCATAGATATTACTTAGAATACCAATTGCGAAGGCAGATCACTAACATTATATTGACGCTGATGGACGAAAGCGTGGGGAGC
ARW16S_506	0	0	0	246	149	88	172	Bacteria	Thermoplasmatota	Thermoplasmata	Marine Group II	Incertae Sedis	Incertae Sedis	CCGCGGTAATACGGAGGATCCAAGCGTTATCCGGAATTATTGGGTTTAAAGGGTCCGTAGGTGGACAATTAAGTCAGAGGTGAAATCCTGCAGCTCAACTGTAGAATTGCCTTTGAAACTGGTTGTCTTGAGTCATTATGAAGTGGTTAGAATGTGTAGTGTAGCGGTGAAATGCATAGATATTACACAGAATACCAATTGCGAAGGCAGATCACTAATAATGTACTGACACTGATGGACGAAAGCGTGGGTAGC
ARW16S_587	0	0	0	92	133	136	136	Bacteria	Pseudomonadota	Alphaproteobacteria	Sphingomonadales	Sphingomonadaceae	Incertae Sedis	CCGCGGTAATACGGAGGGTCCAAGCGTTATCCGGATTTATTAGGTTTAAAGGGTCCGCAGGCGGGATTTTAAGTCAGTGGTGAAAGCCTACAGCTCAACTGTAGAACTGCCATTGAAACTGATATCCTTGAGTGTGGTTGAAGTGGGCGGAATATGTCATGTAGCGGTGAAATGCTTAGATATGACATAGAACACCAATTGCGAAGGCAGCTCACTAAGCCATTACTGACGCTGAGGGACGAAAGCGTGGGGAGC
ARW16S_600	0	0	0	60	136	116	152	Bacteria	Pseudomonadota	Alphaproteobacteria	Sphingomonadales	Sphingomonadaceae	Incertae Sedis	CCGCGGTAATACGGAGGATCCAAGCGTTATCCGGAATCATTGGGTTTAAAGGGTCCGCAGGCGGTCTAATAAGTCAGAGGTGAAATCCTATCGCTCAACGATAGAACTGCCTTTGATACTGTTAGACTTGAGTTATTGTGAAGTAGTTAGAATGTGTAGTGTAGCGGTGAAATGCATAGATATTACACAGAATACCGATTGCGAAGGCAGATTACTAACAATACACTGACGCTCAGGGACGAAAGCGTGGGTAGC
ARW16S_638	0	0	0	0	178	93	131	Bacteria	Bacteroidota	Bacteroidia	Flavobacteriales	Crocinitomicaceae	Incertae Sedis	CCGCGGTAATACGAGGGGTGCAAGCGTTAATCGGAATTACTGGGCGTAAAGCGTGCGTAGGTGGTTTGTTAAGCAAGATGTGAAAGCCCCGGGCTCAACCTGGGAACTGCATTTTGAACTGGCAAGCTAGAGTTTTGTAGAGGGTAGTGGAATTTCCAGTGTAGCGGTGAAATGCGTAGAGATTGGAAGGAACATCAGTGGCGAAGGCGGCTACCTGGACAAAGACTGACACTGAGGCACGAAAGCGTGGGGAGC
ARW16S_586	0	0	0	97	145	116	139	Bacteria	Thermoplasmatota	Thermoplasmata	Marine Group II	Incertae Sedis	Incertae Sedis	CCGCGGTAATACGTAGGGTGCAAGCGTTGTCCGGAATTATTGGGCGTAAAGAGCTCGTAGGCGGTTTGTCACGTCTGCTGTGAAATTTCGAGGCTCAACCTCGAACTTGCAGTGGGTACGGGCAGGCTAGAGTGCGGTAGGGGAGATGGGAATTCCTGGTGTAGCGGTGGAATGCGCAGATATCAGGAGGAACACCAATGGCGAAGGCACATCTCTGGGCCGTAACTGACGCTGAGGAGCGAAAGCATGGGGAGC
ARW16S_568	0	0	0	130	115	90	194	Bacteria	Cyanobacteriota	Cyanobacteriia	Synechococcales	Cyanobiaceae	Synechococcus CC9902	CCGCGGTAATACGGAAGGTCCTAGCGTTGTTCGGAATTACTGGGCGTAAAGCGCATGTAGGCGGAACAGAAAGTTAGAAGTGAAATCCCTGGGCTCAACCTAGGAATTGCTTTTAAAACTTCTGTTCTGGAATTCAGGAGAGGAAAATGGAATATCCAGTGTAGAGGTGAAATTCGTAGATATTGGATGGAACACCAGTGGCGAAGGCGATTTTCTGGACTGATATTGACGCTGAGATGCGAAGGCATGGGTAGC
ARW16S_648	0	0	0	0	140	126	118	Bacteria	Pseudomonadota	Alphaproteobacteria	Sphingomonadales	Sphingomonadaceae	Incertae Sedis	CCGCGGTAATACGGAGGATCCAAGCGTTATCCGGAATCATTGGGTTTAAAGGGTCCGTAGGTGGATAATTAAGTCAGAGGTGAAATCCTGCAGCTCAACTGTAGAATTGCCTTTGATACTGGTTATCTTGAGTTATTATGAAGTAGTTAGAATATGTAGTGTAGCGGTGAAATGCATAGATATTACATAGAATACCAATTGCGAAGGCAGATTACTAATAATCAACTGACACTGATGGACGAAAGCGTGGGGAGC
ARW16S_606	0	0	0	79	86	100	184	Bacteria	Bacteroidota	Bacteroidia	Flavobacteriales	Crocinitomicaceae	Fluviicola	CCGCGGTAATACGGAGGATCCAAGCGTTATCCGGAATTATTGGGTTTAAAGGGTCCGCAGGCTGTTTGTTAAGTCAGGGGTGAAATCCTACCGCTCAACGGTAGAACTGCCTTTGATACTGGCAAACTTGAGTTATTGTGAAGTAGTTAGAATGTGTAGTGTAGCGGTGAAATGCATAGATATTACACAGAATACCAATTGCGAAGGCAGATTACTAACAATTAACTGACGCTGAGGGACGAAAGCGTGGGTAGC
ARW16S_657	0	0	0	0	142	115	113	Bacteria	Pseudomonadota	Gammaproteobacteria	Enterobacterales	Alteromonadaceae	Alteromonas	CCGCGGTAATACGGAGGGTGCGAGCGTTAATCGGAATTACTGGGCGTAAAGCGCACGCAGGCGGTTTGTTAAGCTAGATGTGAAAGCCCCGGGCTCAACCTGGGACGGTCATTTAGAACTGGCAGACTAGAGTCTTGGAGAGGGGAGTGGAATTCCAGGTGTAGCGGTGAAATGCGTAGATATCTGGAGGAACATCAGTGGCGAAGGCGACTCCCTGGCCAAAGACTGACGCTCATGTGCGAAAGTGTGGGTAGC
ARW16S_578	0	0	0	147	128	155	81	Bacteria	Pseudomonadota	Gammaproteobacteria	Arenicellales	Arenicellaceae	Incertae Sedis	CCGCGGTAATACGGAGGGTGCAAGCGTTAATCGGAATTACTGGGCGTAAAGCGCGCGTAGGTGGTTTGATAAGTCAGATGTGAAAGCCCTGGGCTTAACCTAGGAACTGCATTTGAAACTGTCTCACTAGAGTATGGTAGAGGGAAGTGGAATTCCACATGTAGCGGTGAAATGCGTAGAGATGTGGAGGAACACCAGTGGCGAAGGCGACTTCCTGGACCAATACTGACACTGAGGTGCGAAAGCGTGGGGAGC
ARW16S_666	0	0	0	0	160	125	77	Bacteria	Thermoplasmatota	Thermoplasmata	Marine Group II	Incertae Sedis	Incertae Sedis	CCGCGGTAATACGGAGGGTGCAAGCGTTAATCGGAATTACTGGGCGTAAAGCGCGCGTAGGTGGTTTGATAAGCGAGATGTGAAAGCCCCGGGCTCAACCTGGGAACGGCATTTCGAACTGTCAGGCTAGAGTATGGTAGAGGAGTGTGGAATTTCCTGTGTAGCGGTGAAATGCGTAGATATAGGAAGGAACACCAGTGGCGAAGGCGGCACTCTGGACCAATACTGACACTGAGGTGCGAAAGCGTGGGGAGC
ARW16S_651	0	0	0	16	124	117	119	Bacteria	Pseudomonadota	Gammaproteobacteria	Arenicellales	Arenicellaceae	Incertae Sedis	CCGCGGTAATACGGAGGGTGCTAGCGTTGTTCGGAATTACTGGGCGTAAAGGGCGCGTAGGCGGCTAATTAAGTTGGAAGTGAAATCCCAGAGCTCAACTCTGGAACTGCTTTCAAAACTGGTTGGCTAGAGTTAGGTAGAGGATAGTGGAATTCCCAATGTAGAGGTGAAATTCGTAGATATTGGGAGGAACACCAGAGGCGAAGGCAACTATCTGGACCTTAACTGACGCTGAGGCGCGAAAGTGTGGGGAGC
ARW16S_672	0	0	0	0	71	284	0	Bacteria	Bacteroidota	Bacteroidia	Cytophagales	Cyclobacteriaceae	Roseivirga	CCGCGGTAATACTGAGGGTGCAAGCGTTAATCGGATTTACTGGGCGTAAAGCGTTCGTAGGTGGTTTGTTAAGTTGGATGTGAAAGCCCAGGGCTCAACCTTGGAATTGCATCCAAAACTGGCCGACTAGAGTATGTGAGAGGGAAGTGGAATTTCAGGTGTAGCGGTGAAATGCGTAGAGATCTGAAAGAACACCGATGGCGAAGGCAACTTCCTGGCACGATACTGACACTGAGGAACGAAAGCGTGGGGAGC
ARW16S_517	0	0	0	284	116	101	135	Bacteria	Cyanobacteriota	Cyanobacteriia	Synechococcales	Cyanobiaceae	Synechococcus CC9902	CCGCGGTAATACGAAGGGTGCTAGCGTTGTTCGGAATTACTGGGCGTAAAGGGCGTGTAGGCGGATGATCAAGCTAGAGGTGAAAGCCCAGGGCCTAACCCTGGAACTGCCTTTAGAACTGATTGTCTAGAATCCGTAAGGGGAGTGTGGAATTCCTAGTGTAGAGGTGAAATTCGTAGATATTAGGAAGAACACCAGTGGCGAAGGCGGCACTCTGGTACGGTATTGACGCTGAGGCGCGAAAGCGTGGGGAGC
ARW16S_646	0	0	0	47	106	142	91	Bacteria	Bacteroidota	Bacteroidia	Flavobacteriales	Crocinitomicaceae	Crocinitomix	CCGCGGTAATACGGAGGGTCCAAGCGTTATCCGGAATCATTGGGTTTAAAGGGTTCGCAGGCGGTTTATTAAGTCAGTGGTGAAAGCCTACAGCTCAACTGTAGAACTGCCATTGATACTGATAGACTTGAATTTAGTTGAAGTAGGCGGAATGTGTAGTGTAGCGGTGAAATGCTTAGATATTACACAGAACACCGATAGCGAAGGCAGCTTACTAAACTACGATTGACGCTCATGAACGAAAGCGTGGGGAGC
ARW16S_604	0	0	0	116	87	112	138	Bacteria	Bacteroidota	Bacteroidia	Flavobacteriales	Crocinitomicaceae	Fluviicola	CCGCGGTAATACGGAGGATCCAAGCGTTATCCGGATTCATTGGGTTTAAAGGGTCCGTAGGCGGATTTTTAAGTCAGTGGTGAAAGCCGACAGCTCAACTGTCGAACTGCCATTGATACTGGAAATCTTGAGTACAAATGAAGTAGGCGGAATGAGTCATGTAGCGGTGAAATGCATAGATATGACTCAGAACACCGATTGCGAAGGCAGCTTACTAACATGTAACTGACGCTGAGGGACGAAAGCGTGGGGAGC
ARW16S_595	0	0	0	139	139	110	85	Bacteria	Pseudomonadota	Alphaproteobacteria	Sphingomonadales	Sphingomonadaceae	Incertae Sedis	CCGCGGTAATACGGAGGGATCGAACGTTAATCGGAATTACTGGGCGTAAAGCGCGCGTAGGTGGTTTGTTAAGTGGGATGTGAAAGCCCCGGGCTCAACCTGGGAACTGCATTCCAAACTGACAGACTAGAGTACGATAGAGGGGGGTAGAATTCAGAGTGTAGCGGTGAAATGCGTAGATATTCTGAGGAATACCGGTGGCGAAGGCGGCCCCCTGGATTGATACTGACACTGAGGTGCGAAAGCGTGGGGAGC
ARW16S_684	0	0	0	0	173	70	89	Bacteria	Bacteroidota	Bacteroidia	Flavobacteriales	Flavobacteriaceae	Incertae Sedis	CCGCGGTAATACGGAGGGTCCGAGCGTTAATCGGAATTACTGGGCGTAAAGCGCGCGTAGGTGGTTATTTAAGTCAGATGTGAAAGCCCTGGGCTCAACCTAGGAACTGCACCTGATACTGGATAACTAGAGTACAGAAGAGGGTAGTGGAATTTCCTGTGTAGCGGTGAAATGCGTAGATATAGGAAGGAACACCAGTGGCGAAGGCGACTACCTGGTCTGATACTGACACTGAGGTGCGAAAGCGTGGGGAGC
ARW16S_645	0	0	0	66	143	87	94	Bacteria	Marinimicrobia (SAR406 clade)	Incertae Sedis	Incertae Sedis	Incertae Sedis	Incertae Sedis	CCGCGGTAATACGAGGGGTGCTAGCGTTGTCCGGAATCATTGGGCGTAAAGGGTCCGTAGGCGATCTAACAAGTCAATTGTTAAATACATCGGCTTAACCGATGAAATGCAGTTGAAACTGTTAGGATAGAGTTTAGGAGAGGAAAGTGGAATTTCTGGTGTAGCGGTGACATGCGTAGATATCAGAAGGAACACCAATGGCGAAGGCAACTTTCTGGCCTAAAACTGACGCTGAGGGACGAAAGCGTGGGGAGC
ARW16S_607	0	0	0	132	156	61	98	Bacteria	Thermoplasmatota	Thermoplasmata	Marine Group II	Incertae Sedis	Incertae Sedis	CCGCGGTAATACGAAGGGACCTAGCGTAGTTCGGAATTACTGGGCGTAAAGAGTATGTAGGCGGCTAGATAAGTTAATTGTGAAAGCCCAAAGCTTAACTTTGGAACTGCAATTAAAACTATTTAGCTAGAGTATGATAGAGGAAAGCGGAATACATAGTGTAGAGGTGAAATTCGTAGATATTATGTAGAACACCAGTTGCGAAGGCGGCTTTCTGGATCATTACTGACGCTGAGATACGAAAGTATGGGTAGC
ARW16S_673	0	0	0	41	95	138	80	Bacteria	Pseudomonadota	Alphaproteobacteria	Rhodobacterales	Paracoccaceae	Planktomarina	CCGCGGTAATACGGAGGGGGTTAGCGTTGTTCGGAATTACTGGGCGTAAAGCGCACGTAGGCGGATTAGTAAGTTAGAGGTGAAATCCCAGGGCTCAACCCTGGAACTGCCTTTAATACTGCTAGTCTTGAGTTCGAGAGAGGTAAGTGGAATTCCGAGTGTAGAGGTGAAATTCGTAGATATTCGGAGGAACACCAGTGGCGAAGGCGGCTTACTGGCTCGATACTGACGCTGAGGTGCGAAAGTGTGGGGAGC
ARW16S_13	0	0	0	70	120	126	66	Bacteria	Cyanobacteriota	Cyanobacteriia	Synechococcales	Cyanobiaceae	Synechococcus CC9902	CCGCGGTAATACGGAGGATGCAAGCGTTATCCGGATTTATTGGGTTTAAAGGGTCCGTAGGCGGATTTTTAAGTCAGTGGTGAAAGCCTACAGCTCAACTGTAGAACTGCCATTGATACTGAAGATCTTGAATATATATGAAGTGGGCGGAATGCGTCATGTAGCGGTGAAATGCACAGATATGACGCAGAACACCAATTGCGAAGGCAGCTCACTAATGTATTATTGACGCTGAGGGACGAAAGCATGGGGAGC
ARW16S_660	0	0	0	64	126	111	66	Bacteria	Pseudomonadota	Gammaproteobacteria	Arenicellales	Arenicellaceae	Incertae Sedis	CCGCGGTAATACGGAGGATGCAAGCGTTATCCGGATTTATTGGGTTTAAAGGGTCCGTAGGCGGAATTTTAAGTCAGTGGTGAAAGCCTGCAGCTCAACTGTAGAACTGCCATTGATACTGAAATTCTTGAATATATATGAAGTGGGCGGAATGCGTCATGTAGCGGTGAAATGCACAGATATGACGCAGAACACCAATTGCGAAGGCAGCTCACTAATGTATTATTGACGCTGAGGGACGAAAGCATGGGGAGC
ARW16S_689	0	0	0	23	116	81	105	Bacteria	Cyanobacteriota	Cyanobacteriia	Synechococcales	Cyanobiaceae	Synechococcus CC9902	CCGCGGTAATACGGAGGGTGCAAGCGTTGCTCGGAATCACTGGGCGTAAAGGGAGCGCAGGCGGTTAACTAAGTCAGGTGTGAAAGCCCAGAGCTCAACTCTGGAACTGCATCTGAAACTGGTAAACTAGAGGAAGAAAGAGGAAAGTAGAATTCCTGGTGTAGAGGTGAAATTCGTTGATATCAGGAGGAATACCCGTGGCGAAGGCGGCTTTCTGGTTCTTTTCTGACGCTGAGGCTCGAAAGTGTGGGGAGC
ARW16S_619	0	0	0	132	90	80	132	Bacteria	Pseudomonadota	Gammaproteobacteria	Incertae Sedis	Incertae Sedis	Incertae Sedis	CCGCGGTAATACGAAGGGACCTAGCGTAGTTCGGAATTACTGGGCTTAAAGAGCTCGTAGGTGGTTAAAAAAGTTGATGGTGAAATCCCAAGGCTCAACCTTGGAACTGCCATCAAAACTTTTTAGCTAGAGTATGATAGAGGAAAGTGGAATTTCTAGTGTAGAGGTGAAATTCGTAGATATTAGAAAGAACACCAAATGCGAAGGCAACTTTCTGGATCATTACTGACACTGAGGAGCGAAAGCATGGGTAGC
ARW16S_674	0	0	0	56	94	104	99	Bacteria	Pseudomonadota	Gammaproteobacteria	Incertae Sedis	Incertae Sedis	Incertae Sedis	CCGCGGTAATACGGAGGGTGCAAGCGTTAATCGGAATTACTGGGCGTAAAGCGCGCGTAGGCGGTTTAGTAAGTCGGGTGTGAAAGCCCCGGGCTCAACCCGGGAACTGCATCCGATACTGCTAGACTAGAGTATGGTAGAGGGAAGTGGAATTCCACATGTAGCGGTGAAATGCATAGAGATGTGGAGGAACACCAATGGCGAAGGCAACTTCCTGGACCAATACTGACGCTGAGGTGCGAAAGCGTGGGGAGC
ARW16S_719	0	0	0	0	153	142	0	Bacteria	Thermoplasmatota	Thermoplasmata	Marine Group II	Incertae Sedis	Incertae Sedis	CCGCGGTAATACGTAGGGTGCAAGCGTTAATCGGAATTACTGGGCGTAAAGCGTGCGCAGGCAGTCTTATAAGTCAGATGTGAAATCCCCGAGCTCAACTTGGGAACTGCGTTTGAAACTGTAAGACTAGAGTGTGTCAGAGGGGGGTAGAATTCCAAGTGTAGCAGTGAAATGCGTAGAGATTTGGAGGAATACCAATGGCGAAGGCAGCCCCCTGGGATAACACTGACGCTCATGCACGAAAGCGTGGGGAGC
ARW16S_722	0	0	0	0	101	72	117	Bacteria	Bacteroidota	Bacteroidia	Flavobacteriales	Flavobacteriaceae	Incertae Sedis	CCGCGGTAATACGGAGGGTGCAAGCGTTAATCGGAATTACTGGGCGTAAAGCGCGCGTAGGCGGCTCTTTAAGTCGGATGTGAAAGCCCCGGGCTCAACCTGGGAACTGCATCCGATACTGGAGAGCTAGAGTGTAGGAGAGGGAGGTAGAATTCCATGTGTAGCAGTGAAATGCGTAGATATATGGAGGAATACCAGTGGCGAAGGCGGCCTCCTGGCTTAACACTGACGCTGAGGTGCGAAAGCGTGGGGAGC
ARW16S_691	0	0	0	35	142	83	61	Bacteria	Marinimicrobia (SAR406 clade)	Incertae Sedis	Incertae Sedis	Incertae Sedis	Incertae Sedis	CCGCGGTAATACGGAGGGGGCAAGCGTTGCTCGGAATTACTGGGCGTAAAGCGAGCGTAGGCGGTTAGTCAAGTTGGTGGTGAAAGCCCAGAGCTCAACTCTGGAACTGCCATCAAAACTGACTTACTAGAGATTGGTAGAGGGAAATGGAATTCCTAGTGTAGAGGTGAAATTCGTAGATATTGGGAAGAACATCGGTGGCGAAGGCGATTTCCTGGGCCAATTCTGACGCTGAGGTTCGAAAGCGTGGGTAGC
ARW16S_664	0	0	0	78	142	76	67	Bacteria	Marinimicrobia (SAR406 clade)	Incertae Sedis	Incertae Sedis	Incertae Sedis	Incertae Sedis	CCGCGGTAATACGGAGGGTGCAAGCGTTATCCGGAATCATTGGGTTTAAAGGGTCCGCAGGCGGACTTATAAGTCAGTGGTGAAATCTCACAGCTCAACTGTGAAACTGCCATTGAAACTGTAAGTCTTGAATTCGGTCGAAGTGGGCGGAATATGACATGTAGCGGTGAAATGCTTAGATATGTCCTAGAACACCAATAGCGAAGGCAGCTCACTAGGCCTGGATTGACGCTCAGGGACGAAAGCGTGGGGAGC
ARW16S_729	0	0	0	0	0	209	72	Bacteria	Myxococcota	bacteriap25	Incertae Sedis	Incertae Sedis	Incertae Sedis	CCGCGGTAATACAGAGGGTGCGAGCGTTAATCGGATTTATTGGGCGTAAAGGGCGCGTAGGTTGTTGTGTCAGTGATGGGTGAAAGCCCCGGGCTTAACCTGGGACCGTCCTGTCATACTGCACAACTAGAGTACAGCAGAGGTAAGTGGAATTTCCGGTGTAGCGGTGAAATGCGTAGATATCGGAAAGAACATCAGTGGCGAAGGCGACTTACTGGGTTGATACTGACACTGAGGCGCGAAAGCGTGGGTAGC
ARW16S_663	0	0	0	95	112	50	106	Bacteria	Cyanobacteriota	Cyanobacteriia	Synechococcales	Cyanobiaceae	Synechococcus CC9902	CCGCGGTAATACGGAGGGTGCGAGCGTTAATCGGAATTACTGGGCGTAAAGCGCGCGTAGGCGGTTTGATAAGCTAGCTGTGAAAGCCCTGGGCTCAACCTAGGAACTGCAGTTAGAACTGTCTGACTAGAGTACAGTAGAGGGTGGCGGAATTTCCTGTGTAGCGGTGAAATGCGTAGATATAGGAAGGAACATCAGTGGCGAAGGCGGCCACCTGGACTGATACTGACGCTGAGGTGCGAAAGCGTGGGGAGC
ARW16S_549	0	0	0	304	110	83	75	Bacteria	Verrucomicrobiota	Verrucomicrobiia	Opitutales	Puniceicoccaceae	Lentimonas	CCGCGGTAATACGGAGACTGCAAGCGTTACTCGGATTCACTGGGCGTAAAGGGTGCGTAGGCCGATAGATGTGTGAGGTGTGAAATCTCGGGGCTCAACCTCGAAACTGCGCCTCAAACTGTCTATCTAGAGTATTGGAGAGGTAAGCGGAATTTCTGGTGTAGCGGTGAAATGCGTAGATATCAGAAGGAACACCAATGGCGAAGGCAGCTTACTGGACAATAACTGACGCTGAGGCACGAAAGCATGGGTAGC
ARW16S_742	0	0	0	0	152	80	32	Bacteria	Thermoplasmatota	Thermoplasmata	Marine Group II	Incertae Sedis	Incertae Sedis	CCGCGGTAATACGGAGGGTCCAAGCGTTATCCGGATTCATTGGGTTTAAAGGGTCCGTAGGCGGGAAAATAAGTCAGTGGTGAAAGCCTACAGCTTAACTGTAGAACTGCCATTGAAACTGTTTTTCTTGAATTTAGATGAAGTGGGCGGAATATATCATGTAGCGGTGAAATGCATAGATATGATATAGAACACCGATTGCGAAGGCAGCTCACTAAACTAATATTGACGCTGAGGGACGAAAGCGTGGGGAGC
ARW16S_721	0	0	0	28	72	112	79	Bacteria	Verrucomicrobiota	Verrucomicrobiia	Pedosphaerales	Pedosphaeraceae	SCGC AAA164-E04	CCGCGGTAATACGGAGGGTGCAAGCGTTAATCGGAATTACTGGGCGTAAAGCGCGCGTAGGCGGTTTGTTAAGTCAGCTGTGAAAGCCCCGGGCTCAACCTGGGAACTGCAGTTGATACTGGCCGACTTGAGTACGAGAGAGGGAGGTAGAATTCCATGTGTAGCGGTGAAATGCGTAGATATATGGAGGAATACCAGTGGCGAAGGCGGCCTCCTGGCTCGATACTGACGCTGAGGCGCGAAAGCGTGGGGAGC
ARW16S_713	0	0	0	37	37	90	136	Bacteria	Pseudomonadota	Gammaproteobacteria	Pseudomonadales	Alcanivoracaceae1	Alcanivorax	CCGCGGTAATACGGAGGGTGCAAGCGTTAATCGGAATCACTGGGCGTAAAGCGCGCGTAGGCGGCTTGGTAAGTCAGATGTGAAAGCCCCGGGCTCAACCTGGGAATTGCATTTGATACTGCCAAACTAGAGTGTAGTAGAGGGAAGTGGAATTCCGAGTGTAGCGGTGAAATGCGTAGATATTCGGAGGAACATCAGTGGCGAAGGCGACTTCCTGGACTAACACTGACGCTGAGGTGCGAAAGCGTGGGTAGC
ARW16S_749	0	0	0	0	98	43	121	Bacteria	Pseudomonadota	Gammaproteobacteria	Pseudomonadales	Nitrincolaceae	Incertae Sedis	CCGCGGTAATACGGAGGGTGCAAGCGTTAATCGGAATTACTGGGCGTAAAGCGCGCGTAGGCGGCCAAGTCAGTCAGATGTGAAAGCCCCGGGCTCAACCTGGGAACTGCACCTGATACTGCTTGGCTAGAGTACAGAAGAGGGTGGTGGAATTTCCTGTGTAGCGGTGAAATGCGTAGATATAGGAAGGAACATCAGTGGCGAAGGCGGCCACCTGGTCTGATACTGACGCTGAGGTGCGAAAGCGTGGGGAGC
ARW16S_723	0	0	0	31	103	86	69	Bacteria	Bacteroidota	Bacteroidia	Flavobacteriales	Flavobacteriaceae	Incertae Sedis	CCGCGGTAATACGGAGGATCCAAGCGTTATCCGGAATCATTGGGTTTAAAGGGTCCGTAGGTGGATAATTAAGTCAGAGGTGAAAGTTTGCAGCTCAACTGTAAAATTGCCTTTGATACTGGTTATCTTGAGTTATTGTGAAGTAGTTAGAATATGTAGTGTAGCGGTGAAATGCATAGATATTACATAGAATACCAATTGCGAAGGCAGATTACTAACAATATACTGACACTGATGGACGAAAGCGTGGGTAGC
ARW16S_725	0	0	0	31	102	72	81	Bacteria	Bacteroidota	Bacteroidia	Flavobacteriales	Flavobacteriaceae	Incertae Sedis	CCGCGGTAATACGGAGGGTGCAAGCGTTAATCGGAATTACTGGGCGTAAAGCGCGCGTAGGCGGTTTGGTAAGTGTGATGTGAAAGCCCAGGGCTCAACCTTGGAACTGCATCACATACTGCCAGGCTAGAGTACGGTAGAGGGGGGTAGAATTCCATGTGTAGCGGTGAAATGCGTAGAGATGTGGAGGAATACCAGTGGCGAAGGCGGCCCCCTGGATCGATACTGACGCTGAGGTGCGAAAGCGTGGGGAGC
ARW16S_761	0	0	0	0	204	0	50	Bacteria	Pseudomonadota	Gammaproteobacteria	Enterobacterales	Vibrionaceae	Vibrio	CCGCGGTAATACAGAGGGTGCGAGCGTTAATCGGAATTATTGGGCGTAAAGGGCGCGTAGGTGGAAATTTAAGTGGTATGTGAAAGACCCGGGCTTAACCTGGGGAGGTCATATCATACTGGGTTTCTAGAGTTCAGTAGAGGAAAGTGGAATTCCCGGTGTAGCGGTGAAATGCGTAGATATCGGGAGGAACATCAGTGGCGAAGGCGGCTTTCTGGACTGATACTGACACTGAGGCGCGAAAGCGTGGGGAGC
ARW16S_763	0	0	0	0	107	59	87	Bacteria	Verrucomicrobiota	Verrucomicrobiia	Opitutales	Puniceicoccaceae	Lentimonas	CCGCGGTAATACGGAGGGTCCAAGCGTTATCCGGAATCATTGGGTTTAAAGGGTTCGCAGGCTGTTTAATAAGTCAGTGGTGAAATCTCGAGGCTCAACCTCGAAACTGCCATTGATACTGTTAGACTTGAATACAGTTGGAGTAGGCGGAATGTGTAGTGTAGCGGTGAAATGCTTAGATATTACACAGAACACCGATAGCGAAGGCAGCTTACTAAACTGTGATTGACGCTCATGAACGAAAGCGTGGGGAGC
ARW16S_656	0	0	0	119	57	95	99	Bacteria	Pseudomonadota	Gammaproteobacteria	Enterobacterales	Pseudoalteromonadaceae	Pseudoalteromonas	CCGCGGTAATACGAAGGGGGCGAGCGTTGTTCGGAATTACTGGGCGTAAAGGGAGCGCAGGCGGTTCATTTAGTTAGGCGTGAAAGCCCCGGGCTCAACCTGGGAACTGCGCTTAATACTGATGAACTAGAAAACAGAAGAGGGTAGTGGAATTCCCAGTGTAGAGGTGAAATTCGTAGATATTGGGAAGAACACCAGTGGCGAAAGCGGCTACCTGGTCTGATTTTGACGCTGAGGCTCGAAAGCGTGGGGAGC
ARW16S_612	0	0	0	193	74	79	96	Bacteria	Verrucomicrobiota	Verrucomicrobiia	Pedosphaerales	Pedosphaeraceae	SCGC AAA164-E04	CCGCGGTAATACGGAGGGTGCAAGCGTTAATCGGAATTACTGGGCGTAAAGCGCGCGTAGGCGGTTTGGTCAGTTGGATGTGAAAGCCCCGGGCTTAACCTGGGAACTGCATTCAATACTGCCAGACTAGAGTACGAGAGAGGGGGGTAGAATTTCTAGTGTAGCGGTGAAATGCGTAGATATTAGAAGGAATACCGGTGGCGAAGGCGGCCCCCTGGCTCGATACTGACGCTGAGGTGCGAAAGCGTGGGGAGC
ARW16S_135	0	0	0	46	88	79	82	Bacteria	Bacteroidota	Bacteroidia	Flavobacteriales	Crocinitomicaceae	Fluviicola	CCGCGGTAATACGGAGGGTGCGAGCGTTAATCGGAATTACTGGGCGTAAAGCGCGCGTAGGCGGTTTGTTAAGTCGGATGTGAAAGCCCCGGGCTCAACCTGGGAATTGCACCCGATACTGGCCGACTGGAGTGCGAGAGAGGGAGGTAGAATTCCACGTGTAGCGGTGAAATGCGTAGATATGTGGAGGAATACCGGTGGCGAAGGCGGCCTCCTGGCTCGACACTGACGCTGAGGTGCGAAAGCGTGGGGAGC
ARW16S_728	0	0	0	34	89	88	70	Bacteria	Pseudomonadota	Gammaproteobacteria	Incertae Sedis	Incertae Sedis	Incertae Sedis	CCGCGGTAATACGGAGGGTGCAAGCGTTATCCGGAATCATTGGGTTTAAAGGGTCCGCAGGCGGTCAATTAAGTCAGAGGTGAAATCCCGTCGCTCAACGACGGAACTGCCTTTGATACTGGTTGACTTGAGTTATACGGAAGTAGATAGAATAAGTAGTGTAGCGGTGAAATGCATAGATATTACTTAGAATACCGATTGCGAAGGCAGTCTACTACGTATATACTGACGCTCATGGACGAAAGCGTGGGGAGC
ARW16S_774	0	0	0	0	54	65	122	Bacteria	Pseudomonadota	Gammaproteobacteria	Pseudomonadales	Cellvibrionaceae	Incertae Sedis	CCGCGGTAATACGGAGGATCCAAGCGTTATCCGGAATTATTGGGTTTAAAGGGTCCGCAGGCGGTCTGATAAGTCAGAGGTGAAATACTATCGCTCAACGATAGAACTGCCTTTGATACTGTTAGACTTGAGTTATTGTGAAGTAGTTAGAATGTGTAGTGTAGCGGTGAAATGCATAGATATTACACAGAATACCGATTGCGAAGGCAGATTACTAACAATACACTGACGCTCATGGACGAAAGCGTGGGTAGC
ARW16S_708	0	0	0	64	103	43	95	Bacteria	Bacteroidota	Bacteroidia	Flavobacteriales	Crocinitomicaceae	Crocinitomix	CCGCGGTAATACGGAGGGGGCTAGCGTTACTCGGAATTACTGGGCGTAAAGCGAGCGTAGGCGGTTAAATAAGTTGAGGGTGAAAGCCCGGGGCTCAACCCCGGAAATGCCTTCAAAACTATTTGACTAGAGGACGGGAGAGGGGAGTGGAACTCCCAGTGTAGAGGTGAAATTCGTAGATATTGGGAAGAACACCAGTGGCGAAGGCGACTCTCTGGACCGTTTCTGACGCTAAGGCTCGAAAGCGTGGGTAGC
ARW16S_757	0	0	0	24	78	86	70	Bacteria	Verrucomicrobiota	Verrucomicrobiia	Verrucomicrobiales	Rubritaleaceae	Roseibacillus	CCGCGGTAATACGAAGGGGGCGAGCGTTGTTCGGAATTACTGGGCGTAAAGGGCGCGTAGGCGGTCCTTTAAGTTAGGCGTGAAAGCCCCGGGCTCAACCTGGGAACTGCGCTTAATACTGAGGGACTAGAAAACGGAAGAGGGTAGTGGAATTCCCAGTGTAGAGGTGAAATTCGTAGATATTGGGAAGAACACCAGTGGCGAAAGCGGCTACCTGGTCCGATTTTGACGCTGAGGCGCGAAAGCGTGGGGAGC
ARW16S_797	0	0	0	0	82	77	70	Archaea	Thermoproteota	Nitrososphaeria	Nitrosopumilales	Nitrosopumilaceae	Candidatus Nitrosopumilus	CCGCGGTAAAACCAGCACCTCAAGTGGTCAGGATGATTATTGGGCCTAAAGCATCCGTAGCCGGCTCTGTAAGTTTTCGGTTAAATCTGTACGCTTAACGTACAGGCTGCCGGGAATACTGCAAAGCTAGGGAGTGGGAGAAGTAGACGGTACTCGGTAGGAAGTGGTAAAATGCTTTGATCTATCGATGACCACCTGTGGCGAAGGCGGTCTACTAGAACACGTCCGACGGTGAGGGATGAAAGCTGGGGGAGC
ARW16S_803	0	0	0	0	19	66	140	Bacteria	Pseudomonadota	Alphaproteobacteria	Thalassobaculales	Nisaeaceae	OM75 clade	CCGCGGTAATACGGAGGGTCCAAGCGTTATCCGGATTTATTGGGTTTAAAGGGTCCGTAGGCGGGAGAATAAGTCAGTGGTGAAAGCCTACAGCTCAACTGTAGAACTGCCATTGAAACTGTTTTTCTTGAATTTAGATGAAGTGGGCGGAATATATCATGTAGCGGTGAAATGCATAGATATGATATAGAACACCGATTGCGAAGGCAGCTCACTAAACTAACATTGACGCTGAGGGACGAAAGCGTGGGGAGC
ARW16S_786	0	0	0	11	86	61	77	Bacteria	Bacteroidota	Bacteroidia	Flavobacteriales	Crocinitomicaceae	Fluviicola	CCGCGGTAATACGGAGGGTGCAAGCGTTATCCGGATTTATTGGGTTTAAAGGGTGCGTAGGCGGGACATTAAGTCAGTGGTGAAAGCCTGTAGCTCAACTACAGAACTGCCATTGATACTGATGTTCTTGAATTTGGTTGAGGTAGGCGGAATACGTCATGTAGCGGTGAAATGCATAGATATGACGTGGAACACCGATCGCGAAGGCAGCTTACCAAACCAACATTGACGCTAATGCACGAAAGCGTGGGTAGC
ARW16S_807	0	0	0	0	77	0	146	Bacteria	Bacteroidota	Bacteroidia	Flavobacteriales	Flavobacteriaceae	Incertae Sedis	CCGCGGTAATACGAAGGGGGCGAGCGTTGTTCGGAATTACTGGGCGTAAAGGGCGCGTAGGCGGTCTTTTAAGTTAGGCGTGAAAGCCCCGGGCTCAACCTGGGAACTGCGCTTAAGACTGGAAGACTAGAAAACGGAAGAGGGTAGTGGAATTCCCAGTGTAGAGGTGAAATTCGTAGATATTGGGAAGAACACCAGTGGCGAAAGCGGCTACCTGGTCCGATTTTGACGCTGAGGCGCGAAAGCGTGGGGAGC
ARW16S_810	0	0	0	0	222	0	0	Bacteria	Pseudomonadota	Alphaproteobacteria	Rhodobacterales	Paracoccaceae	Sulfitobacter	CCGCGGTAATACAGAGGGTGCAAGCGTTAATCGGAATTATTGGGCGTAAAGCGCACGTAGGTGGATTGGTAAGTTGGATGTGAAATCCCTGGGCTCAACCTGGGAATTGCATACAATACTGCCCGTCTAGAGTACAGTAGAGGAAAGTGGAATTTCCGGTGTAGCAGTGAAATGCGTAGATATCGGAAGGAACATCAGTGGCGAAGGCGACTTTCTGGGCTGATACTGACACTGAGGTGCGAAAGCGTGGGGAGC
ARW16S_818	0	0	0	0	216	0	0	Bacteria	Bacteroidota	Bacteroidia	Incertae Sedis	Incertae Sedis	Incertae Sedis	CCGCGGTAATACGGAGGGTCCAAGCGTTATCCGGAATCATTGGGTTTAAAGGGTTCGCAGGCGGTTTAATAAGTCAGTGGTGAAATCTCGGGGCTCAACCTCGAAACTGCCATTGATACTGTTAGACTTGAATACAGTTGGAGTAGGCGGAATGTGTAGTGTAGCGGTGAAATGCTTAGATATTACACAGAACACCGATAGCGAAGGCAGCTTACTAAACTGTTATTGACGCTCATGAACGAAAGCGTGGGGAGC
ARW16S_799	0	0	0	13	92	56	67	Bacteria	Pseudomonadota	Gammaproteobacteria	Incertae Sedis	Incertae Sedis	Incertae Sedis	CCGCGGTAATACAGAGGGTGCAAGCGTTAATCGGAATTACTGGGCGTAAAGCGCGCGTAGGTGGTTTGTTAAGTCGGATGTGAAAGCCCAGGGCTCAACCTTGGAATTGCACCCGATACTGGCAGGCTAGAGTACGATAGAGGAGTGTGGAATTTCCTGTGTAGCGGTGAAATGCGTAGATATAGGAAGGAACATCAGTGGCGAAGGCGACACTCTGGATTGATACTGACACTGAGGTGCGAAAGCGTGGGGAGC
ARW16S_705	0	0	0	95	76	90	48	Bacteria	Verrucomicrobiota	Verrucomicrobiia	Pedosphaerales	Pedosphaeraceae	SCGC AAA164-E04	CCGCGGTAATACAGAGGTCCCAAGCGTTGTTCGGATTTACTGGGCGTAAAGGGTGCGTAGGTGGCAAGGCAAGTCTGATGTGAAAGCTCTGGGCTCAACCCAGAAATTGCATTGGAAACTGCCTAGCTTGAGGATCGGAGGGGAGTCTGGAATTCCAGGTGTAGCAGTGAAATGCGTAGATATCTGGAGGAACATCAGTGGCGAAGGCGAGACTCTGGACGATTCCTGACACTGAGGCACGAAGGCTAGGGGAGC
ARW16S_790	0	0	0	18	64	80	70	Bacteria	Bacteroidota	Bacteroidia	Cytophagales	Cyclobacteriaceae	Roseivirga	CCGCGGTAATACGTAGGGTGCAAGCGTTGTCCGGATTTATTGGGCGTAAAGAGCTCGTAGGCGGTTAGTCACGTCGGATGTGAAAACTCAGTGCTTAACACTGAGCCTGCATTCGATACGGGCTGACTAGAGTATTGTAGGGGAGACTGGAACTCCTGGTGTAGCGGTGAAATGCGCAGATATCAGGAAGAACACCGGTGGCGAAGGCGGGTCTCTGGGCAATTACTGACGCTGAGGAGCGAAAGTGTGGGGAGC
ARW16S_681	0	0	0	127	115	44	51	Bacteria	Cyanobacteriota	Cyanobacteriia	Synechococcales	Cyanobiaceae	Synechococcus CC9902	CCGCGGTAATACGGAGGGTGCAAGCGTTGTTCGGATTTATTGGGCGTAAAGCGAGTGTAGGCGGTTTGACAAGTCGGGTGTGAAAGCCCAGGGCCCAACCCTGGAACTGCATCCGATACTGTCAGGCTAGAGTTCCGGAGAGGATGGCGGAATTCCCGGTGTAGGGGTGAAATCCGTAGATATCGGGAGGAACACCAGTGGCGAAGGCGGCCATCTGGACGGTGACTGACGCTGAGACTCGAAAGTGTGGGTAGC
ARW16S_747	0	0	0	55	48	72	88	Bacteria	Pseudomonadota	Gammaproteobacteria	Pseudomonadales	Pseudomonadaceae	Pseudomonas	CCGCGGTAATACGGAGGGGGTTAGCGTTGTTCGGAATTACTGGGCGTAAAGCGTACGTAGGCGGATTAATAAGTTAGAGGTGAAATCCCAGGGCTCAACCCTGGAACTGCCTTTAAAACTGTTAGTCTTGAGATCGAGAGAGGTGAGTGGAATTCCAAGTGTAGAGGTGAAATTCGTAGATATTTGGAGGAACACCAGTGGCGAAGGCGGCTCACTGGCTCGATACTGACGCTGAGGTACGAAAGTGTGGGGAGC
ARW16S_835	0	0	0	0	69	68	64	Bacteria	Bacteroidota	Bacteroidia	Cytophagales	Cyclobacteriaceae	Roseivirga	CCGCGGTAATACGGAGGGTCCGAGCGTTAATCGGAATTACTGGGCGTAAAGCGCGCGTAGGTGGATTGGTCAGTCAGATGTGAAAGCCCTGGGCTCAACCTGGGAACTGCATCTGATACTGCCAGTCTAGAATACAGTAGAGGGTAGTGGAATTTCCTGTGTAGCGGTGAAATGCGTAGATATAGGAAGGAACACCAGTGGCGAAGGCGACTACCTGGACTGATATTGACACTGAGGTGCGAAAGCGTGGGGAGC
ARW16S_738	0	0	0	70	71	39	90	Bacteria	Bacteroidota	Bacteroidia	Cytophagales	Cyclobacteriaceae	Roseivirga	CCGCGGTAATACGGAGGGTGCAAGCGTTGTCCGGATTTATTGGGTTTAAAGGGTGCGTAGGCGGATCTTTAAGTCAGTGGTGAAATCCTGCAGCTTAACTGTAGAACTGCCATTGATACTGGAGATCTTGAGTATACTAGAGGTAGGCGGAATTTATGGTGTAGCGGTGAAATGCATAGATACCATAAAGAACACCAATAGCGTAGGCAGCTTACTGGAGTATAACTGACGCTGAGGCACGAAAGCATGGGTAGC
ARW16S_778	0	0	0	39	69	47	84	Bacteria	Bacteroidota	Bacteroidia	Cytophagales	Cyclobacteriaceae	Roseivirga	CCGCGGTAATACGGAGGGTGCGAGCGTTAATCGGAATTACTGGGCGTAAAGCGCACGCAGGCGGTTTGTTAAGCTAGATGTGAAAGCCCCGAGCTCAACTTGGGATGGTCATTTAGAACTGGCAGACTAGAGTCTTGGAGAGGGGAGTGGAATTCCAGGTGTAGCGGTGAAATGCGTAGATATCTGGAGGAACATCAGTGGCGAAGGCGACTCCCTGGCCAAAGACTGACGCTCATGTGCGAAAGTGTGGGTAGC
ARW16S_444	0	0	0	689	79	59	58	Bacteria	Verrucomicrobiota	Verrucomicrobiia	Verrucomicrobiales	Rubritaleaceae	Roseibacillus	CCGCGGTAATACGAAGGTCCCAAGCGTTGTTCGGAATCACTGGGCGTAAAGCGTGTGTAGGCTGCGCGGAAAGTCAAATGTGAAAGCCCGGGGCTCAACCTCGGAACTGCATTCGATACTCCCGTGCTAGAGTAATGGAGAGGTAAGTGGAATTCCTGGTGTAGCAGTGAAATGCGTGGATATCAGGAGGAACATCAATGGCGAAGGCAACTTACTGGACATTTACTGACGCTCAGACACGAAGGCTAGGGTAGC
ARW16S_758	0	0	0	60	75	49	72	Bacteria	Verrucomicrobiota	Verrucomicrobiia	Pedosphaerales	Pedosphaeraceae	SCGC AAA164-E04	CCGCGGTAATACGAAGGGACCTAGCGTAGTTCGGATTTACTGGGCTTAAAGAGTTCGTAGGTGGTTGAAAAAGTTGATGGTGAAATCCCAGAGCTTAACTCTGGAACTGCCATCAAAACTTTTCAGCTAGAGTATGATAGAGGAAAGCAGAATTTCTAGTGTAGAGGTGAAATTCGTAGATATTAGAAAGAATACCAATTGCGAAGGCAGCTTTCTGGATCATTACTGACACTGAGGAACGAAAGCATGGGTAGC
ARW16S_842	0	0	0	0	71	61	64	Bacteria	Bacteroidota	Bacteroidia	Cytophagales	Cyclobacteriaceae	Roseivirga	CCGCGGTAATACGGAGGGGGCTAGCGTTGCTCGGAATTACTGGGCGTAAAGAGCATGTAGGCGGATTGCATAGTCAGGCGTGAAAGCCCCAGGCTCAACCTGGGAACTGCGTTTGATACTTGCAGTCTTGAGTCCGAGAGAGGGTGGTGGAATTCCTAGTGTAGAGGTGAAATTCGTAGATATTAGGAAGAACACCAGTGGCGAAGGCGGCCACCTGGCTCGGTACTGACGCTGAGATGCGAAAGCGTGGGGAGC
ARW16S_718	0	0	0	103	66	80	46	Bacteria	Bacteroidota	Bacteroidia	Cytophagales	Cyclobacteriaceae	Roseivirga	CCGCGGTAATACGGGGGGTGCAAGCGTTACTCGGAATCACTGGGCGTAAAGAGCATGTAGGCTGGTTTGTAAGTTGGAAGTGAAATCCTATGGCTTAACCATAGAACTGCTTCCAAAACTGCAGACCTAGAGTATGGGAGAGGTAGATGGAATTTCTGGTGTAGGGGTAAAATCCGTAGAGATCAGAAGGAATACCGATTGCGAAGGCGATCTACTGGAACATTACTGACGCTGAGATGCGAAAGCGTGGGGAGC
ARW16S_825	0	0	0	24	72	56	59	Bacteria	Verrucomicrobiota	Verrucomicrobiia	Pedosphaerales	Pedosphaeraceae	SCGC AAA164-E04	CCGCGGTAATACGGAGGGAGCTAGCGTTGTTCGAAATTACTGGGCGTAAAGGGCGCGTAGGCGGTACAATTAGTCAGAGGTGAAATCCCTAAGCTTAACTTAGGAACTGCCTTTGATACTGTTGTACTAGAGATCGAGAGAGGTGAGTGGAATTCCAAGTGTAGAGGTGAAATTCGTAGATATTTGGAAGAACACCAGTGGCGAAAGCGGCTCACTGGCTCGTTTCTGACGCTGAGGCGCGAAAGCGTGGGTAGC
ARW16S_864	0	0	0	0	55	54	77	Bacteria	Pseudomonadota	Gammaproteobacteria	Enterobacterales	Alteromonadaceae	Paraglaciecola	CCGCGGTAATACGGAGGGTCCGAGCGTTAATCGGAATTACTGGGCGTAAAGCGCACGCAGGCGGTTTGTTAAGCTAGATGTGAAAGCCCCGGGCTCAACCTGGGAATAGCATTTAGAACTGGCAGACTAGAGTCTTGGAGAGGGGAGTGGAATTTCTGGTGTAGCGGTGAAATGCGTAGATATCAGAAGGAACATCAGTGGCGAAGGCGACTCCCTGGCCAAAGACTGACGCTCATGTGCGAAAGTGTGGGTAGC
ARW16S_726	0	0	0	99	59	63	63	Bacteria	Pseudomonadota	Gammaproteobacteria	Pseudomonadales	Cellvibrionaceae	Incertae Sedis	CCGCGGTAATACGGAGGGTCCAAGCGTTATCCGGATTTATTAGGTTTAAAGGGTCCGCAGGCGGGATTTTAAGTCAGTGGTGAAAGCCTACAGCTCAACTGTAGAACTGCCATTGATACTGAAATTCTTGAGTGTGGTTGAAGTGGGCGGAACATGTCATGTAGCGGTGAAATGCATAGATATGACATAGAACACCAATTGCGAAGGCAGCTCACTAAGCCATTACTGACGCTGAGGGACGAAAGCGTGGGGAGC
ARW16S_867	0	0	0	0	184	0	0	Bacteria	Bacillota	Bacilli	Bacillales	Bacillaceae	Incertae Sedis	CCGCGGTAATACGGAGGGTGCAAGCGTTAATCGGAATTACTGGGCGTAAAGCGCGCGTAGGTGGTTCAGTCAGTCAGATGTGAAAGCCCTGGGCTCAACCTGGGAACTGCATCTGATACTGCTGAACTCGAGTACGGTAGAGGGTAGTGGAATTTCCTGTGTAGCGGTGAAATGCGTAGATATAGGAAGGAACACCAGTGGCGAAGGCGACTACCTGGACCGATACTGACACTGAGGTGCGAAAGCGTGGGGAGC
ARW16S_773	0	0	0	58	60	63	60	Bacteria	Pseudomonadota	Gammaproteobacteria	Pseudomonadales	Cellvibrionaceae	Incertae Sedis	CCGCGGTAATACGGAGGGGGCTAGCGTTGTTCGGAATCACTGGGCGTAAAGCGCGCGTAGGCGGACCAATCAGTTGGGGGTGAAAGCCCGGAGCTCAACTCCGGAACTGCCTCCAATACTGTTGGTCTTGAGGTCGAGAGAGGTAAGTGGAATTCCTAGTGTAGAGGTGAAATTCGTAGATATTAGGAAGAACACCAGTGGCGAAGGCGACTTACTGGCTCGATTCTGACGCTGAGGTGCGAAAGCGTGGGGAGC
ARW16S_772	0	0	0	61	0	0	182	Bacteria	Bacteroidota	Bacteroidia	Bacteroidales	Prolixibacteraceae	Puteibacter	CCGCGGTAATACGAGGGGTGCAAGCGTTAATCGGAATTACTGGGCGTAAAGCGTTCGTAGGCGGTTTATTAAGCAAGATGTGAAAGCCCAGGGCTCAACCTTGGAACTGCATTTTGAACTGGTAGACTAGAGTACTGTAGAGGGTGGTGGAATTTCCAGTGTAGCGGTGAAATGCGTAGAGATTGGAAGGAACATCAGTGGCGAAGGCGGCCACCTGGACAGATACTGACGCTGAGGAACGAAAGCGTGGGGAGC
ARW16S_812	0	0	0	41	47	49	84	Bacteria	Pseudomonadota	Gammaproteobacteria	Pseudomonadales	Pseudomonadaceae	Pseudomonas	CCGCGGTAATACGGAGGGTGCGAGCGTTATCCGGAATTATTGGGTTTAAAGGGTGCGTAGGCGGAAATTTAAGTCAGTGGTGAAAGCCTGCAGCTTAACTGTAGAATTGCCATTGATACTGATTTTCTTGAATCTAATAGAAGTAGGCGGAATATGACATGTAGCGGTGAAATGCTTAGATATGTCATAGAACACCGATAGCGAAGGCAGCTTACTATGTTAGTATTGACGCTAATGCACGAAAGCGTGGGGAGC
ARW16S_871	0	0	0	0	158	19	0	Bacteria	Thermoplasmatota	Thermoplasmata	Marine Group II	Incertae Sedis	Incertae Sedis	CCGCGGTAATACGGAGGGTGCAAGCGTTAATCGGAATTACTGGGCGTAAAGCGCGCGTAGGCGGATTTGTCAGTCAGATGTGAAAGCCCTGGGCTTAACCTAGGAACTGCATTTGATACTGCGAGTCTAGAGTATGGTAGAGGATAGTGGAATTTCCTGTGTAGCGGTGAAATGCGTAGATATAGGAAGGAACATCAGTGGCGAAGGCGACTATCTGGACCAATACTGACGCTGAGGTGCGAAAGCGTGGGGAGC
ARW16S_878	0	0	0	0	113	61	0	Bacteria	Cyanobacteriota	Cyanobacteriia	Synechococcales	Cyanobiaceae	Synechococcus CC9902	CCGCGGTAATACGGAGGGTGCAAGCGTTATCCGGAATCATTGGGTTTAAAGGGTCCGCAGGCGGACTTATAAGTCAGTGGTGAAAGCCCATCGCTTAACGATGGAACTGCCATTGATACTGTAAGTCTTGAATTCGGTCGAAGTGGGCGGAATATGTCATGTAGCGGTGAAATGCTTAGATATGACATAGAACACCGATAGCGAAGGCAGCTCACTAGGCCTGGATTGACGCTCAGGGACGAAAGCGTGGGGAGC
ARW16S_802	0	0	0	52	85	88	0	Bacteria	Bacteroidota	Bacteroidia	Flavobacteriales	Crocinitomicaceae	Fluviicola	CCGCGGTAATACGGAGGGTGCAAGCGTTATCCGGATTTATTGGGTTTAAAGGGTCCGTAGGTGGACAATTAAGTCAGCGGTGAAATCCCACAGCTCAACTGTGGAACTGCCATTGATACTGGTTGTCTTGAGTACGTTAGAAGTTGGCGGAATAGGTCATGTAGCGGTGAAATGCTTAGATATGACCTAGAACACCGATTGCGAAGGCAGCCAACTATGCCGTTACTGACACTGAGGGACGAAAGCGTGGGGAGC
ARW16S_816	0	0	0	45	92	43	37	Bacteria	Pseudomonadota	Gammaproteobacteria	Incertae Sedis	Incertae Sedis	Incertae Sedis	CCGCGGTAATACGTAGGGTGCGAGCGTTAATCGGAATTACTGGGCGTAAAGCGTGCGCAGGCGGTTTTGTAAGTCAGATGTGAAATCCCCGAGCTTAACTTGGGAACTGCGTTTGAAACTACAAGACTAGAGTGTGTCAGAGGGGGGTAGAATTCCACGTGTAGCAGTGAAATGCGTAGAGATGTGGAGGAATATCAATGGCGAAGGCAGCCCCCTGGGATAACACTGACGCTCATGCACGAAAGCGTGGGGAGC
ARW16S_890	0	0	0	0	66	60	44	Bacteria	Bacteroidota	Bacteroidia	Cytophagales	Cyclobacteriaceae	Roseivirga	CCGCGGTAATACGGAGGGTGCAAGCGTTATCCGGAATCATTGGGTTTAAAGGGTCCGCAGGCGGTCAATTAAGTCAGAGGTGAAATCCCATAGCTTAACTATGGAACTGCCTTTGATACTGGTTGACTTGAGTTATACGGAAGTAGATAGAATGTGTAGTGTAGCGGTGAAATGCATAGAGATTACACAGAATACCGATTGCGAAGGCAGTCTACTACGTATATACTGACGCTCATGGACGAAAGCGTGGGGAGC
ARW16S_898	0	0	0	0	42	68	58	Bacteria	Pseudomonadota	Gammaproteobacteria	Enterobacterales	Colwelliaceae	Incertae Sedis	CCGCGGTAATACGGAGGGGGTTAGCGTTGTTCGGAATTACTGGGCGTAAAGCGCACGTAGGCGGATTAGAAAGTTAGAGGTGAAATCCCAGGGCTCAACCCTGGAACTGCCTTTAAAACTCCTAGTCTTGAGTTCGAGAGAGGTGAGTGGAATTCCAAGTGTAGAGGTGAAATTCGTAGATATTTGGAGGAACACCAGTGGCGAAGGCGGCTCACTGGCTCGATACTGACGCTGAGGTGCGAAAGTGTGGGGAGC
ARW16S_820	0	0	0	50	55	30	80	Bacteria	Pseudomonadota	Gammaproteobacteria	Enterobacterales	Pseudoalteromonadaceae	Pseudoalteromonas	CCGCGGTAATACGAAAGGTGCAAGCGTTAATCGGAATTACTGGGCGTAAAGCGAGCGTAGGCGGCTTGGTAAGTTGGATGTGAAAGCCCCGGGCTCAACCTGGGAACTGCATCCAAAACTGCCAGGCTAGAGTATGGTAGAGGATGGCGGAATTTCCTGTGTAGCGGTGAAATGCGTAGATATAGGAAGGAACATCAGTGGCGAAGGCGGCCATCTGGACCAATACTGACGCTGAGGCTCGAAAGCGTGGGGAGC
ARW16S_906	0	0	0	0	0	16	148	Bacteria	Myxococcota	bacteriap25	Incertae Sedis	Incertae Sedis	Incertae Sedis	CCGCGGTAATACGGGGGGTGCAAGCGTTAATCGGAATTACTGGGCGTAAAGCGTGCGTAGGTGGTTTTGCAAGTTGGCTGTGAAAGCCCCGGGCTCAACCTGGGATGGTCAGTCAAAACTGCAAGACTAGAGTACAATAGAGGGGTGTGGAATTTCCGGTGTAGCGGTGAAATGCGTAGAGATCGGAAGGAACACCAGTGGCGAAGGCGGCACCCTGGATTGATACTGACACTGAGGTACGAAAGCGTGGGGAGC
ARW16S_904	0	0	0	0	67	45	52	Bacteria	Bacteroidota	Bacteroidia	Cytophagales	Cyclobacteriaceae	Roseivirga	CCGCGGTAATACGGAGGGGGCTAGCGTTGCTCGGAATTACTGGGCGTAAAGAGCATGTAGGCGGATTGTATAGTCAGGCGTGAAAGCCCCAGGCTCAACCTGGGAACTGCGCTTGATACTTATAGTCTTGAGTCCGAGAGAGGGTGGTGGAATTCCCAGTGTAGAGGTGAAATTCGTAGATATTGGGAAGAACACCAGTGGCGAAGGCGGCCACCTGGCTCGGTACTGACGCTGAGATGCGAAAGCGTGGGGAGC
ARW16S_717	0	0	0	135	21	48	93	Bacteria	Planctomycetota	Planctomycetes	Planctomycetales	Gimesiaceae	Incertae Sedis	CCGCGGTAATACGGAGGGTGCAAGCGTTATCCGGATTTATTAGGTTTAAAGGGTCCGCAGGCGGAATATTAAGTCAGTGGTGAAAGCCTACAGCTCAACTGTAGAACTGCCATTGAAACTGTTATTCTTGAGTATGGATGAAGTGGGCGGAATATGTCATGTAGCGGTGAAATGCATAGATATGACATGGAACACCAATTGCGAAGGCAGCTCACTAAACCATTACTGACGCTCATGGACGAAAGCGTGGGGAGC
ARW16S_907	0	0	0	0	77	40	45	Bacteria	Bacteroidota	Bacteroidia	Flavobacteriales	Flavobacteriaceae	Incertae Sedis	CCGCGGTAATACGGAGGATCCAAGCGTTATCCGGAATCATTGGGTTTAAAGGGTCCGTAGGTGGATAATTAAGTCAGAGGTGAAATCCTGCAGCTCAACTGTAGAATTGCCTTTGATACTGGTTGTCTTGAGTTATTATGAAGTGGTTAGAATATGTAGTGTAGCGGTGAAATGCATAGATATTACATAGAATACCAATTGCGAAGGCAGATCACTAATAATATACTGACACTGATGGACGAAAGCGTGGGGAGC
ARW16S_910	0	0	0	0	95	0	66	Bacteria	Pseudomonadota	Gammaproteobacteria	Francisellales	Francisellaceae	Incertae Sedis	CCGCGGTAATACGGGGGGTGCAAGCGTTAATCGGAATTACTGGGCGTAAAGGGTTCGTAGGTGGTATGATAAGTCAGATGTGAAAGCCCAGGGCTCAACCTTGGAACTGCATTTGATACTGTCAAACTAGAGTATAGTAGAGGAGTGGGGAATTTCTGGTGTAGCGGTGAAATGCGTAGAGATCAGAAGGAACACCAATGGCGAAGGCAACACTCTGGACTAATACTGACACTGAGGGACGAAAGCGTGGGGATC
ARW16S_741	0	0	0	104	42	34	84	Bacteria	Pseudomonadota	Gammaproteobacteria	Enterobacterales	Colwelliaceae	Incertae Sedis	CCGCGGTAATACGGAGGGTGCAAGCGTTATCCGGAATCACTGGGTTTAAAGGGTGCGTAGGCGGCGTTATTAGTCAGAGGTGAAATCTTGCAGCTTAACTGTAAAATTGCCTTTGAAACTGTAATGCTTGAATCACGTTGAGGTCGGCGGAATGTGACATGTAGCGGTGAAATGCATAGATATGTCATAGAACACCAATTGCGTAGGCAGCTGACTAGGCGTGTATTGACGCTGAGGCACGAAAGCGTGGGTAGC
ARW16S_499	0	0	0	525	107	0	53	Archaea	Verrucomicrobiota	Verrucomicrobiia	Opitutales	Puniceicoccaceae	Lentimonas	CCGCGGTAATACCGGCAGCTCGAGTGGTCGTCGCTTTTATTGGGCCTAAAACGTCCGTAGCCTGTTTGGTAAATCTGTGGGTAAATCAACCAGCTTAACTGGTTGAATTCTGCAGAGACTGCCAGACTAGGGACCGGGAGAGGTGTGGGGTACTCTAGGGGTAGGGGTAAAATCCTGTCATCCTTAGAGGACCACCAGTTGCGAAGGCGCCACACTAGAACGGATCCGACGGTCAGGGACGAAGCCTAGGGGCAC
ARW16S_841	0	0	0	42	46	44	64	Bacteria	Pseudomonadota	Gammaproteobacteria	Pseudomonadales	Pseudomonadaceae	Pseudomonas	CCGCGGTAATACGGAGGGTCCAAGCGTTATCCGGAATCATTGGGTTTAAAGGGTTCGCAGGCGGTTTAATAAGTCAGTGGTGAAATCTCGAGGCTCAACCTCGAAACTGCCATTGATACTGTTAGACTTGAATACAGTTGGAGTAGGCGGAATGTGTAGTGTAGCGGTGAAATGCTTAGATATTACACAGAACACCGATAGCGAAGGCAGCTTACTAAACTGAGATTGACGCTCATGAACGAAAGCGTGGGGAGC
ARW16S_927	0	0	0	0	37	12	103	Bacteria	Pseudomonadota	Gammaproteobacteria	Pseudomonadales	Alcanivoracaceae1	Alcanivorax	CCGCGGTAATACGGAAGGTGCAAGCATTGTTCGGATTGACTGGGCGTAAAGGGCACGTAGGTGGGTTTATAAGTCGGATGTGAAATCCCTGGGCTCAACCTGGGAACTGCATTCGAAACTGTAGATCTTGAATGTTTGAGAGGCTGGCGGAATTCCAGGTGTAGGAGTGAAATCCGTAGATATCTGGAGGAACACCGGAGGCGAAGGCGGCTGGCTAACAATACATTGACACTGAGGTGCGAAAGCGTGGGTAGC
ARW16S_929	0	0	0	0	38	51	62	Bacteria	Pseudomonadota	Gammaproteobacteria	Pseudomonadales	Alcanivoracaceae1	Alcanivorax	CCGCGGTAATACGGAGGATCCAAGCGTTATCCGGAATCATTGGGTTTAAAGGGTCCGCAGGCGGTCTTTTAAGTCAGAGGTGAAAGCCTACAGCTCAACTGTAGAACGGCCTTTGATACTGAAAGACTTGAGTTATTGTGAAGTGGTTAGAATGTGTGGTGTAGCGGTGAAATGCATAGATATCACACAGAATACCGATTGCGAAGGCAGATCACTAACAATATACTGACGCTCATGGACGAAAGCGTGGGGAGC
ARW16S_933	0	0	0	0	0	51	99	Bacteria	Myxococcota	bacteriap25	Incertae Sedis	Incertae Sedis	Incertae Sedis	CCGCGGTAATACGGAGGGTGCGAGCGTTAATCGGAATTACTGGGCGTAAAGCGCGCGTAGGCGGTTTGTTAAGCTGGATGTGAAAGCCCCGGGCTCAACCTGGGAACTGCATCCAGAACTGGCAGGCTAGAGTATGGTAGAGGATAGTGGAATTTCCTGTGTAGCGGTGAAATGCGTAGATATAGGAAGGAACACCAGTGGCGAAGGCGGCTGTCTGGACCAATACTGACGCTGAGGTGCGAAAGCGTGGGGAGC
ARW16S_264	0	0	0	37	46	32	71	Bacteria	Pseudomonadota	Gammaproteobacteria	Pseudomonadales	Pseudomonadaceae	Pseudomonas	CCGCGGTAATACGTAGGGTGCAAGCGTTGTCCGGAATTATTGGGCGTAAAGAGCTCGTAGGCGGTTTGTCACGTCTGCTGTGAAAATCCAAGGCTCAACCTTGGACTTGCAGTGGGTACGGGCAGGCTAGAGTGCGGTAGGGGAGATGGGAATTCCTGGTGTAGCGGTGGAATGCGCAGATATCAGGAGGAACACCAATGGCGAAGGCACATCTCTGGGCCGTAACTGACGCTGAGGAGCGAAAGCGTGGGGAGC
ARW16S_940	0	0	0	0	0	76	72	Bacteria	Thermoproteota	Nitrososphaeria	Nitrososphaerales	Nitrososphaeraceae	Incertae Sedis	CCGCGGTAATACGGAGGGTGCAAGCGTTAATCGGAATTACTGGGCGTAAAGCGCGCGTAGGCGGTTATTTAAGTCAGATGTGAAAGCCCTGGGCTCAACCTAGGAACTGCATCTGATACTGGATAACTAGAGTACAGAAGAGGGTGGTGGAATTTCCTGTGTAGCGGTGAAATGCGTAGATATAGGAAGGAACATCAGTGGCGAAGGCGGCCACCTGGTCTGATACTGACGCTGAGGTGCGAAAGCGTGGGGAGC
ARW16S_944	0	0	0	0	16	47	83	Bacteria	Bacillota	Bacilli	Staphylococcales	Staphylococcaceae	Staphylococcus	CCGCGGTAATACGGAGGGTGCAAGCGTTAATCGGAATTACTGGGCGTAAAGCGCGCGTAGGCGGCTTGTTAAGCCAGATGTGAAAGCCCCGGGCTCAACCTGGGAACTGCATTTGGAACTGACTCGCTAGAGTACAGTAGAGGGTGGTGGAATTTCCAGTGTAGCGGTGAAATGCGTAGAGATTGGAAGGAACATCAGTGGCGAAGGCGGCCACCTGGACTGATACTGACGCTGAGGTGCGAAAGCGTGGGGAGC
ARW16S_889	0	0	0	25	67	41	37	Bacteria	Bacteroidota	Bacteroidia	Cytophagales	Cyclobacteriaceae	Roseivirga	CCGCGGTAATACGTAGGGTGCAAGCGTTGTTCGGAATCACTGGGCGTAAAGGGCGTGTAGGCGGAACGATTAGCGAGGGGTGAAATCCCGGGGCTCAACCCCGGAACTGCTCTTCGAACTGTCGATCTAGAGAAGGTCAGGGGCCGGCGGAATTCCTGGTGTAGAGGTGAAATTCGTAGAGATCAGGAGGAACATCGGAGGCGAAGGCGGCCGGCTGGGGCCATTCTGACGCTGAGGCGCGAAAGCGTGGGGAGC
ARW16S_639	0	0	0	256	23	22	99	Bacteria	Pseudomonadota	Alphaproteobacteria	Caulobacterales	Hyphomonadaceae	LS-NOB	CCGCGGTAATACGGAGGGGGCTAGCGTTGTTCGGAATTACTGGGCGTAAAGCGTGCGTAGGCGGATTATTAAGTTAGGGGTGAAATCCCGGGGCTCAACCTCGGAACTGCCTCTAAAACTGGTAATCTAGAGATATGGAGAGGTAAGTGGAATTCCTAGTGTAGAGGTGAAATTCGTAGATATTAGGAGGAACACCAGAGGCGAAGGCGGCTTACTGGACATATACTGACGCTGAGGCACGAAAGTGTGGGTAGC
ARW16S_959	0	0	0	0	81	0	60	Bacteria	Thermoproteota	Nitrososphaeria	Nitrosopumilales	Nitrosopumilaceae	Candidatus Nitrosopumilus	CCGCGGTAATACATAGGGTGCAAGCGTTAATCGGAATTACTGGGCGTAAAGCGTTCGCAGGCGGTTTTATAAGTCAGATGTGAAATCCCCGAGCTCAACTTGGGAACTGCGTTTGAAACTGTAAGACTAGAGTGTGTCAGAGGGGGGTAGAATTCCATGTGTAGCAGTGAAATGCGTAGATATGTGGAGGAATACCAATGGCGAAGGCAGCCCCCTGGGATAACACTGACGCTCATGAACGAAAGCGTGGGGAGC
ARW16S_943	0	0	0	8	37	47	55	Bacteria	Pseudomonadota	Gammaproteobacteria	Pseudomonadales	Alcanivoracaceae1	Alcanivorax	CCGCGGTAAGACGAAGGATTCAAGCGTTGTCCGGATTTACTGGGTTTAAAGGGTGCGTAGGCGGATTATTAAGTCAGTGGTGAAAGCCCGCAGCTCAACTGCGGAACTGCCATTGAAACTGATAATCTTGAATATGGTTGAGGTAGATGGAATGTAACATGTAGCGGTGAAATGCTTAGATATGTTACAGAACTCCGATTGCGAAGGCAGTCTGCTAAGCCATTATTGACGCTGATGCACGAAAGCGTGGGGAGC
ARW16S_962	0	0	0	0	44	46	49	Bacteria	Pseudomonadota	Gammaproteobacteria	Enterobacterales	Colwelliaceae	Incertae Sedis	CCGCGGTAATACGGAGGGTGCGAGCGTTAATCGGAATTACTGGGCGTAAAGCGTACGCAGGCGGTTGGTTAAGCGAGATGTGAAAGCCCCGGGCTCAACCTGGGAATTGCATTTCGAACTGGCCAACTAGAGTATGAGAGAGGGTGGTAGAATTTCAGGTGTAGCGGTGAAATGCGTAGAGATCTGAAGGAATACCGATGGCGAAGGCAGCCACCTGGTTCAATACTGACGCTCATGTACGAAAGCGTGGGGAGC
ARW16S_961	0	0	0	0	61	78	0	Bacteria	Pseudomonadota	Gammaproteobacteria	Pseudomonadales	Cellvibrionaceae	Incertae Sedis	CCGCGGTAATACAGAGGGTGCAAGCGTTAATCGGAATTACTGGGCGTAAAGCGCGCGTAGGTGGTTTGTTAAGTCGGATGTGAAATCCCAGGGCTCAACCTTGGAATGGCACCCGATACTGGCAGGCTAGAGTACGGTAGAGGGGTGTGGAATTTCCTGTGTAGCGGTGAAATGCGTAGATATAGGAAGGAACATCAGTGGCGAAGGCGACACCCTGGACTGATACTGACACTGAGGTGCGAAAGCGTGGGGAGC
ARW16S_964	0	0	0	0	0	0	139	Bacteria	Myxococcota	bacteriap25	Incertae Sedis	Incertae Sedis	Incertae Sedis	CCGCGGTAATACGGGGGGTGCAAGCGTTAATCGGAATTACTGGGCGTAAAGCGTGCGTAGGTGGTTCTGCAAGTTGGCTGTGAAAGCCCCGGGCTCAACCTGGGATGGTCAGTCAAAACTGCAAGACTAGAGTACAATAGAGGGGTGTGGAATTTCCGGTGTAGCGGTGAAATGCGTAGAGATCGGAAGGAACACCAGTGGCGAAGGCGGCACCCTGGATTGATACTGACACTGAGGTACGAAAGCGTGGGGAGC
ARW16S_963	0	0	0	0	0	139	0	Bacteria	Bdellovibrionota	Bacteriovoracia	Bacteriovoracales	Bacteriovoracaceae	Peredibacter	CCGCGGTAATACGGAGGGTGCAAGCGTTGTTCGGATTTACTGGGCGTAAAGCGCGCGCAGGCGGACTGATCAGTCAGATGTGAAATCTCGGGGCTCAACCTCGAAACTGCGTCTGAAACTATCAGTCTAGAGTCTCACAGGGGGTAGGGGAATTTCACGTGTAGGGGTAAAATCCGTAGAGATGTGAAGGAACACCGGTGGCGAAGGCGCCTACCTGGATGAGTACTGACGCTGAGGCGCGAAAGCGTGGGGAGC
ARW16S_700	0	0	0	174	41	41	56	Bacteria	Pseudomonadota	Gammaproteobacteria	Enterobacterales	Colwelliaceae	Incertae Sedis	CCGCGGTAATACGGAAGGTGCAAGCGTTAATCGGAATTACTGGGCGTAAAGCGCGCGTAGGTGGTTTGTTAAGTTGGATGTGAAAGCCCTGGGCTCAACCTAGGAACTGCATCCAAAACTGACTGACTAGAGTACGATAGAGGGAGGTAGAATTCATAGTGTAGCGGTGGAATGCGTAGATATTATGAAGAATACCAGTGGCGAAGGCGGCCTCCTGGATCTGTACTGACACTGAGGTGCGAAAGCGTGGGTAGC
ARW16S_970	0	0	0	0	54	54	28	Bacteria	Pseudomonadota	Gammaproteobacteria	Pseudomonadales	Cellvibrionaceae	Incertae Sedis	CCGCGGTAATACGGAGGGTGCAAGCGTTAATCGGAATTACTGGGCGTAAAGCGCGCGTAGGCGGTTTGTTAAGCTAGCTGTGAAATCCCAGGGCTCAACCTTGGAATTGCAGTTAGAACTGGCAGGCTAGAGTACAGCAGAGGATAGTGGAATTTCTAGTGTAGCGGTGAAATGCGTAGATATTAGAAGGAACACCAGTGGCGAAGGCGACTGTCTGGGCTGATACTGACGCTGAGGTGCGAAAGCGTGGGGAGC
ARW16S_942	0	0	0	11	44	36	56	Bacteria	Pseudomonadota	Alphaproteobacteria	Rhodobacterales	Paracoccaceae	Incertae Sedis	CCGCGGTAATACGGAGGGGGTTAGCGTTGTTCGGAATTACTGGGCGTAAAGCGCACGTAGGCGGACTAGTCAGTCAGAGGTGAAATCCCAGGGCTCAACCTTGGAACTGCCTTTGATACTGCTAGTCTTGAGTTCGAGAGAGGTGAGTGGAATTCCGAGTGTAGAGGTGAAATTCGTAGATATTCGGAGGAACACCAGTGGCGAAGGCGGCTCACTGGCTCGATACTGACGCTGAGGTGCGAAAGTGTGGGGAGC
ARW16S_853	0	0	0	55	63	54	18	Bacteria	Bacteroidota	Bacteroidia	Cytophagales	Cyclobacteriaceae	Roseivirga	CCGCGGTAATACGGAGGGTGCAAGCGTTATCCGGATTTATTGGGTTTAAAGGGTCCGTAGGCGGATCATTAAGTCAGTGGTGAAATCCGACAGCTCAACTGTCGAACTGCCATTGATACTGATGATCTTGAGTACGGTTGAAGTAGGCGGAATATGACATGTAGCGGTGAAATGCTTAGATATGTCATGGAACACCGATTGCGAAGGCAGCCTACTAAGCCGTTACTGACGCTGAGGGACGAAAGTGTGGGGAGC
ARW16S_973	0	0	0	0	0	56	79	Bacteria	Bacteroidota	Bacteroidia	Flavobacteriales	Flavobacteriaceae	Pseudofulvibacter	CCGCGGTAATACGGAGGGTGCAAGCGTTATCCGGAATCATTGGGTTTAAAGGGTCCGTAGGCGGATAGATAAGTCAGAGGTGAAATCCTGCAGCTCAACTGTAGAATTGCCTTTGAAACTGTTTATCTTGAGTTATTGTGAAGTGGTTAGAATATGTAGTGTAGCGGTGAAATGCTTAGAGATTACATGGAATACCGATTGCGAAGGCAGATCACTAACAATATACTGACGCTGATGGACGAAAGCGTGGGGAGC
ARW16S_977	0	0	0	0	134	0	0	Bacteria	Pseudomonadota	Alphaproteobacteria	Sphingomonadales	Sphingomonadaceae	Incertae Sedis	CCGCGGTAATACGGAGGGTCCAAGCGTTATCCGGAATCATTGGGTTTAAAGGGTCCGCAGGCGGTCAATTAAGTCAGAGGTGAAAGCCCATCGCTCAACGATGGAACTGCCTTTGATACTGGTTGACTTGAGTTATACGGAAGTAGATAGAATAAGTAGTGTAGCGGTGAAATGCATAGATATTACTTAGAATACCGATTGCGAAGGCAGTCTACTACGTATATACTGACGCTGAGGGACGAAAGCGTGGGGAGC
ARW16S_983	0	0	0	0	35	68	29	Bacteria	Pseudomonadota	Gammaproteobacteria	Pseudomonadales	Oceanospirillaceae	Oceanospirillum	CCGCGGTAATACGGAGGGTGCAAGCGTTAATCGGAATTACTGGGCGTAAAGCGCGCGTAGGCGGCTTGTTAAGCCAGATGTGAAAGCCCTAGGCTCAACCTGGGAACTGCATTTGGAACTGGCAGGCTAGAGTACAGAAGAGGGTGGTAGAATTTCCTGTGTAGCGGTGAAATGCGTAGATATAGGAAGGAATACCAGTGGCGAAGGCGGCCACCTGGTCTGATACTGACGCTGAGGTGCGAAAGCGTGGGGAGC
ARW16S_710	0	0	0	171	39	25	68	Bacteria	Pseudomonadota	Gammaproteobacteria	Enterobacterales	Colwelliaceae	Incertae Sedis	CCGCGGTAATACGGAGACCTCGAGCGTTACTCGGATTTACTGGGCGTAAAGGGTGAGCAGGCGGCCAAGTGTGTCAGGTGTGAAATCCCGGGGCTTAACCCCGGAACTGCGCCTGAAACTACTTGGCTAGAGTCTCGGAGAGGACAGTGGAATTCTAGGTGTAGCGGTGAAATGCGTAGATATCTAGAGGAACACCAGTGGCGAAGGCGACTGTCTGGACGAGTACTGACGCTCAATCACGAAAGCGTGGGTAGC
ARW16S_989	0	0	0	0	33	49	48	Bacteria	Pseudomonadota	Alphaproteobacteria	Rhodobacterales	Paracoccaceae	Incertae Sedis	CCGCGGTAATACGGAGGGTGCAAGCGTTATCCGGATTTACTGGGTTTAAAGGGTGCGCAGGCGGTAATGTAAGTCAGTGGTGAAAGCTTCCAGCTCAACTGGAAAACTGCCATTGATACTGCAATACTTGAATTTGGGAGAGGTAGGCGGAATACATCATGTAGCGGTGAAATGCTTAGATATGATGTAGAACACCGATTGCGAAGGCAGCTTACTAGACCAATATTGACGCTCATGCACGAAAGCGTGGGGAGC
ARW16S_885	0	0	0	43	51	0	77	Bacteria	Pseudomonadota	Gammaproteobacteria	Pseudomonadales	Nitrincolaceae	Amphritea	CCGCGGTAATACGGAGGGTGCAAGCGTTATCCGGATTTATTGGGTTTAAAGGGTCCGTAGGTGGACAATTAAGTCAGCGGTGAAATCCCACAGCTCAACTGTGGAACTGCCATTGATACTGATTGTCTTGAGTACGTTAGAAGTTGGCGGAATAGGTCATGTAGCGGTGAAATGCTTAGATATGACCTAGAACACCGATTGCGAAGGCAGCCAACTATGCCGTTACTGACACTGAGGGACGAAAGCGTGGGGAGC
ARW16S_995	0	0	0	0	0	128	0	Bacteria	Pseudomonadota	Gammaproteobacteria	Coxiellales	Coxiellaceae	Coxiella	CCGCGGTAATACGGAGGGTCCAAGCGTTATCCGGAATCATTGGGTTTAAAGGGTGCGCAGGCGGTTTAATAAGTCAGTGGTGAAATCTCGGGGCTTAACCTCGAAACTGCCATTGATACTGTTAGACTTGAGTTCAGTTGGAGTAGGCGGAATGTGTAGTGTAGCGGTGAAATGCTTAGATATTACACAGAACACCGATAGCGAAGGCAGCTTACTAAACTGATACTGACGCTGAGGCACGAAAGCGTGGGGAGC
ARW16S_996	0	0	0	0	0	128	0	Bacteria	Myxococcota	bacteriap25	Incertae Sedis	Incertae Sedis	Incertae Sedis	CCGCGGTAATACGGAGGGTGCAAGCGTTAATCGGAATTACTGGGCGTAAAGCGTGCGTAGGCGGTTTATTAAGTCAGATGTGAAAGCCCCGGGCTTAACCTGGGAACTGCATTTGAAACTGGTTAACTAGAGTATGGTAGAGGAAAGTGGAATTTCTGGTGTAGCGGTGAAATGCGTAGATATCAGAAGGAACATCAATGGCGAAGGCAGCTTTCTGGACCAATACTGACGCTGAGGTACGAAAGCGTGGGTAGC
ARW16S_1001	0	0	0	0	0	54	73	Bacteria	Actinomycetota	Rubrobacteria	Rubrobacterales	Rubrobacteriaceae	Rubrobacter	CCGCGGTAATACGGAGGGTGCAAGCGTTACTCGGAATTACTGGGCGTAAAGGGAGCGCAGGCGGTCTATTAAGTCAGGTGTGAAAGCCCGGGGCTCAACCCCGGAAATGCACCTGAAACTGGTAGACTTGAGGATGAGAGAGGAAAGTAGAATTTCTGGTGTAGAGGTGAAATTCGTTGATATCAGAAGGAATACCCGTGGCGAAGGCGGCTTTCTGGCTCATTTCTGACGCTGAGGCTCGAAAGTGTGGGTAGC
ARW16S_882	0	0	0	48	0	43	82	Bacteria	Verrucomicrobiota	Verrucomicrobiia	Verrucomicrobiales	Rubritaleaceae	Roseibacillus	CCGCGGTAATACGGAGGGTCCGAGCGTTATCCGGAATCATTGGGTTTAAAGGGTCCGCAGGCGGTCTTTTAAGTCAGAGGTGAAATCCTACAGCTCAACTGTAGAACTGCCTTTGATACTGAAAGACTTGAGTTATTATGAAGTGGTTAGAATGTGTGGTGTAGCGGTGAAATGCATAGATATCACACAGAATACCGATTGCGAAGGCAGATCACTAATAATATACTGACGCTCATGGACGAAAGCGTGGGGAGC
ARW16S_852	0	0	0	66	25	36	63	Bacteria	Bacteroidota	Bacteroidia	Sphingobacteriales	NS11-12 marine group	Incertae Sedis	CCGCGGTAATACGAAGGGGGCTAGCGTTGTTCGGAATCACTGGGCGTAAAGCGTATGTAGGCGGATCAAAAAGTTAGATGTGAAATCCCTGGGCTCAACCCAGGAACTGCATTTAAAACTAGTGATCTAGAATTTGGTAGGGGCCAGTAGAATTTCCAGTGTAGAGGTGAAATTCGTAGATATTGGAAAGAATACCAGTGGCGAAGGCGACTGGCTGGGCCATTTTTGACGCTGAGATACGAAAGCGTGGGTAGC
ARW16S_788	0	0	0	111	49	32	42	Bacteria	Actinomycetota	Actinobacteria	Mycobacteriales	Nocardiaceae	Rhodococcus	CCGCGGTAATACGAATGCTGCAAGCGTAGTTCGGAATCACTGGGCATAAAGGGCACGTAGGCGGCTTGTTAAGTCAGCTGTGAAATCCCTCGGCTCAACCGAGGAACTGCAGCTGATACTGACAGGCTTGAGTTCGGGAGGGGAGAGCGGAATTCCTGGTGGAGCGGTGATATGCATAGAGATCAGGAGGAACGCCGGTGGCGAAAGCGGCTCTCTGGACCGAAACTGACGCTGAGGTGCGAAAGCTAGGGGAGC
ARW16S_1014	0	0	0	0	81	29	13	Bacteria	Thermoproteota	Nitrososphaeria	Nitrosopumilales	Nitrosopumilaceae	Candidatus Nitrosopumilus	CCGCGGTAATACGGAGGATCCAAGCGTTATCCGGAATCATTGGGTTTAAAGGGTCCGCAGGCGGTTGTTTAAGTCAGAGGTGAAAGTTTGCAGCTCAACTGTAAAATTGCCTTTGATACTGAATAACTTGAGTTATAATGAAGTGGTTAGAATATGTAGTGTAGCGGTGAAATGCATAGATATTACATAGAATACCGATTGCGAAGGCAGATCACTAATTATATACTGACGCTGAGGGACGAAAGCGTGGGGAGC
ARW16S_754	0	0	0	136	64	59	0	Bacteria	Bacteroidota	Bacteroidia	Cytophagales	Cyclobacteriaceae	Roseivirga	CCGCGGTAATACGGAGGATGCAAGCGTTATCCGGAATCATTGGGTTTAAAGGGTCCGTAGGCGGACAATTAAGTCAGGGGTGAAATTCTGCGGCTCAACCGTAGAACTGCCTTTGATACTGGTTGTCTTGAATCGTTGTGAAGTGGTTAGAATGAGTAGTGTAGCGGTGAAATGCTTAGAGATTACTCAGAATACCGATTGCGAAGGCAGATCACTAACAACGTATTGACGCTGAGGGACGAAAGCGTGGGGAGC
ARW16S_949	0	0	0	24	31	34	56	Bacteria	Pseudomonadota	Alphaproteobacteria	Kiloniellales	Kiloniellaceae	Incertae Sedis	CCGCGGTAATACGGAGGGTGCAAGCGTTACTCGGAATCACTGGGCGTAAAGAGCGTGTAGGCGGATAGTTAAGTTTGAAGTGAAATCCAATGGCTCAACCATTGAACTGCTTTGAAAACTGATTATCTAGAATATGGGAGAGGTAGATGGAATTTCTGGTGTAGGGGTAAAATCCGTAGAGATCAGAAGGAATACCGATTGCGAAGGCGATCTACTGGAACATTATTGACGCTGAGACGCGAAAGCGTGGGGAGC
ARW16S_1020	0	0	0	0	30	59	32	Bacteria	Pseudomonadota	Alphaproteobacteria	Hyphomicrobiales	Devosiaceae	Maritalea	CCGCGGTAATACGAAGGGGGCTAACGTTGTTCGGATTTACTGGGCGTAAAGCGTACGTAGGCGGATTAGAAAGTAAGGGGTGAAATCCCGAGGCTCAACCTCGGAACTGCCTCTTAAACTTCTAGTCTAGAGATCGGGAGAGGTGTATGGAACTCCTAGTGTAGAGGTGGAATTCGTAGATATTAGGAAGAACACCAGTGGCGAAGGCGATACACTGGCCCGATACTGACGCTGAGGTACGAAAGCGTGGGGAGC
ARW16S_1027	0	0	0	0	54	64	0	Bacteria	Pseudomonadota	Gammaproteobacteria	Pseudomonadales	Nitrincolaceae	Amphritea	CCGCGGTAATACGGAGGGGGCTAGCGTTGCTCGGAATTACTGGGCGTAAAGAGCATGTAGGCGGATTGCATAGTCAGGCGTGAAAGCCCCAGGCTCAACCTGGGAACTGCGTTTGATACTTGCAGTCTTGAGTCCGAGAGAGGGTGGTGGAATTCCCAGTGTAGAGGTGAAATTCGTAGATATTGGGAAGAACACCAGTGGCGAAGGCGGCCACCTGGCTCGGTACTGACGCTGAGATGCGAAAGCGTGGGGAGC
ARW16S_1036	0	0	0	0	57	37	21	Bacteria	Pseudomonadota	Gammaproteobacteria	Enterobacterales	Pseudoalteromonadaceae	Pseudoalteromonas	CCGCGGTAATACGGAGGGTCCGAGCGTTAATCGGAATTACTGGGCGTAAAGCGCGCGTAGGCGGCTTGGTCAGTCAGATGTGAAAGCCCCGGGCTCAACCTGGGAATTGCACCTGATACTGCCAAGCTAGAGTACAGAAGAGGGTGGTGGAATTTCCTGTGTAGCGGTGAAATGCGTAGATATAGGAAGGAACATCAGTGGCGAAGGCGGCCACCTGGTCTGATACTGACGCTGAGGTGCGAAAGCGTGGGGAGC
ARW16S_1040	0	0	0	0	99	14	0	Bacteria	Bacteroidota	Bacteroidia	Flavobacteriales	Flavobacteriaceae	Incertae Sedis	CCGCGGTAATACAGAGGGTGCGAGCGTTAATCGGAATTATTGGGCGTAAAGGGTGCGTAGGTTGGATATAAAGTGAGATGTGAAATTCCTGGGCTTAACCTGGGCCTTGCATTTCAAACTTATATTCTAGAGTACAGTAGAGGGAAGTGGAATTTCCGGTGTAGCGGTGAAATGCGTAGATATCGGAAGGAACATCAGTGGCGAAGGCGGCTTCCTGGACTGATACTGACACTGAGGCACGAAAGCATGGGTAGC
ARW16S_1011	0	0	0	11	40	19	54	Bacteria	Pseudomonadota	Gammaproteobacteria	Enterobacterales	Colwelliaceae	Incertae Sedis	CCGCGGTAATACGGAGGGGGCTAGCGTTGCTCGGAATTACTGGGCGTAAAGCGCGCGTAGGCGGCGAACACAGTCAGACGTGAAAGCCCAGGGCTTAACCCTGGAATTGCGTTTGATACTAGTTTGCTAGAATTCGAGAGAGGGTAGTGGAATTTCCAGTGTAGAGGTGAAATTCGTAGATATTGGAAAGAACACCAGTGGCGAAGGCGGCTACCTGGCTCGATATTGACGCTGAGGTGCGAAAGCGTGGGGAGC
ARW16S_1043	0	0	0	0	112	0	0	Bacteria	Cyanobacteriota	Cyanobacteriia	Synechococcales	Cyanobiaceae	Synechococcus CC9902	CCGCGGTAATACAGAGGGTGCGAGCGTTAATCGGATTTACTGGGCGTAAAGAGTACGTAGGCGGAATATTAAGTCAGATGTGAAATCCCTGGGCTCAACCTAGGAACTGCGTCTGATACTGGTATTCTAGAGTAAGGTAGAGGAAAGTGGAATTCCCGGTGTAGCGGTGAAATGCGTAGATATCGGGAGGAACACCAGTGGCGAAGGCGGCTTTCTGGACCATTACTGACGCTGAGGTACGAAAGCGTGGGGAGC
ARW16S_958	0	0	0	31	29	27	54	Bacteria	Bacteroidota	Bacteroidia	Flavobacteriales	Cryomorphaceae	Vicingus	CCGCGGTAATACGAAGGGGGCAAGCGTTACTCGGAATTATTGGGCGTAAAGCGTGCGTAGGCGGCTTTATAAGTTGGAAGTGAAAGCCTTTGGCTCAACCAAAGAATTGCTTACAAAACTGTAAAGCTAGAGTATTAGAGAGGATAGAAGAATTTCTGATGTAGGGGTGAAATCCGTAGATATCAGAAAGAATATCGAAGGCGAAAGCATCTGTCTGGCTAAATACTGACGCTGTTGCACGAAAGCGTGGGGAGC
ARW16S_1016	0	0	0	13	51	27	31	Bacteria	Pseudomonadota	Gammaproteobacteria	Pseudomonadales	Nitrincolaceae	Amphritea	CCGCGGTAATACGGAGGGTGCAAGCGTTAATCGGAATTACTGGGCGTAAAGCGTACGTAGGATGTGATGCAAGTCGGATGTGAAATCCCCGGGCTTAACCTGGGAACTGCATTCGAAACTACATTACTAGAGTGTAGTAGAGGTAAGCGGAATTTCGGGTGTAGCGGTGAAATGCGTAGATATCCGAAAGAACATCAGTGGCGAAGGCGGCTTACTGGACTAACACTGACTCTGAGGTACGAAAGCGTGGGGAGC
ARW16S_1054	0	0	0	0	0	75	33	Bacteria	Verrucomicrobiota	Lentisphaeria	Lentisphaerales	Lentisphaeraceae	Lentisphaera	CCGCGGTAATACGAAGGGTGCTAGCGTTGTTCGGAATTACTGGGCGTAAAGGGTACGTAGGCGGCTTAGTAAGTTGGTTGTGAAAGCCCCGAGCTCAACTCGGGAACTGCGACCAAAACTGCTTCGCTAGAGTTTAGCGGGGGATGGCGGAATTCCTAGTGTAGGGGTGAAATCCGTAGATATTAGGAGGAATATCGGTGGCGAAGGCGGCCATCTACGCTAATACTGACGCTAAGGTACGAAAGCGTGGGGAGC
ARW16S_948	0	0	0	40	42	27	36	Bacteria	Pseudomonadota	Gammaproteobacteria	Enterobacterales	Colwelliaceae	Incertae Sedis	CCGCGGTAATACGGAGGGTGCAAGCGTTAATCGGAATTACTGGGCGTAAAGCGCGCGTAGGCGGTTTGGTCAGTTATGTGTGAAAGCCCTGGGCTCAACCTAGGAATTGCATGTAATACTGCCAGGCTAGAGTACAAGAGAGGGGGGTAGAATTCCTAGTGTAGCGGTGAAATGCGTAGATATTAGGAGGAATACCAGTGGCGAAGGCGGCCCCCTGGCTTGATACTGACGCTGAGGCGCGAAAGCGTGGGGAGC
ARW16S_1061	0	0	0	0	34	32	39	Bacteria	Pseudomonadota	Alphaproteobacteria	Rhodobacterales	Paracoccaceae	Incertae Sedis	CCGCGGTAATACGGAGGGGGTTAGCGTTGTTCGGAATTACTGGGCGTAAAGCGTACGTAGGCGGACTGATCAGTCAGAGGTGAAATCCCAGGGCTTAACCCTGGAACTGCCTTTGATACTGTCAGTCTTGAGTTCGAGAGAGGTGAGTGGAATTCCAAGTGTAGAGGTGAAATTCGTAGATATTTGGAGGAACACCAGTGGCGAAGGCGGCTCACTGGCTCGATACTGACGCTGAGGTACGAAAGTGTGGGGAGC
ARW16S_1070	0	0	0	0	20	69	14	Bacteria	Pseudomonadota	Alphaproteobacteria	Thalassobaculales	Nisaeaceae	OM75 clade	CCGCGGTAATACGGAGGGTGCAAGCGTTATCCGGAATCATTGGGTTTAAAGGGTCCGCAGGCGGACTAATAAGTCAGTGGTGAAAGCCTACAGCTTAACTGTAGAACTGCCATTGAAACTATTAGTCTTGAATTCGGTCGAAGTGGGCGGAATGTGTCATGTAGCGGTGAAATGCATAGATATGACACAGAACACCGATAGCGAAGGCAGCTCACTAGGCCTGAATTGACGCTCAGGGACGAAAGCGTGGGGAGC
ARW16S_1073	0	0	0	0	0	61	41	Bacteria	Pseudomonadota	Gammaproteobacteria	Pseudomonadales	Marinomonadaceae	Marinomonas	CCGCGGTAATACAGAGGGTGCGAGCGTTAATCGGAATTACTGGGCGTAAAGCGCGCGTAGGTGGTTTGTTAAGTCGGATGTGAAAGCCCAGGGCTCAACCTTGGAATTGCACCCGATACTGGCAGGCTAGAGTACGGTAGAGGGGTGTGGAATTTCCTGTGTAGCGGTGAAATGCGTAGATATAGGAAGGAACATCAGTGGCGAAGGCGACACCCTGGACCGATACTGACACTGAGGTGCGAAAGCGTGGGGAGC
ARW16S_859	0	0	0	86	38	37	27	Bacteria	Pseudomonadota	Gammaproteobacteria	Enterobacterales	Colwelliaceae	Incertae Sedis	CCGCGGTAATACGGAGGGTACGAACGTTAATCGGAATTACTGGGCGTAAAGCGCGCGTAGGCGGTTTGTTAAGTGGGATGTGAAAGCCCCGGGCTCAACCTGGGAACTGCATTCCAAACTGACAGACTAGAGTATGGTAGAGGGTGGTAGAATTTCCTGTGTAGCGGTGAAATGCGTAGATATAGGAAGGAATACCGATGGCGAAGGCAGCCACCTGGACCAATACTGACGCTGAGGTGCGAAAGCGTGGGGAGC
ARW16S_1086	0	0	0	0	57	40	0	Bacteria	Pseudomonadota	Gammaproteobacteria	Enterobacterales	Pseudoalteromonadaceae	Pseudoalteromonas	CCGCGGTAATACGGAGGGTCCGAGCGTTAATCGGAATTACTGGGCGTAAAGCGTGCGTAGGCGGTTTGTTAAGCAAGATGTGAAAGCCCAGGGCTCAACCTTGGAACTGCATTTTGAACTGGCAAACTAGAGTATTGTAGAGGGTGGTGGAATTTCCAGTGTAGCGGTGAAATGCGTAGAGATTGGAAGGAACATCAGTGGCGAAGGCGGCCACCTGGACAAATACTGACGCTGAGGTACGAAAGCGTGGGGAGC
ARW16S_1035	0	0	0	19	28	36	32	Bacteria	Bacteroidota	Bacteroidia	Flavobacteriales	Cryomorphaceae	Incertae Sedis	CCGCGGTAATACGGAGGGGGTTAGCGTTGTTCGGAATTACTGGGCGTAAAGCGCGCGTAGGCGGATTGGAAAGTTGGGGGTGAAATCCCGGGGCTCAACCCCGGAACTGCCTCCAAAACTGCCAGTCTAGAGTTCGAGAGAGGTGAGTGGAACTCCAAGTGTAGAGGTGAAATTCGTAGATATTTGGAAGAACACCAGTGGCGAAGGCGGCTCACTGGCTCGATACTGACGCTGAGGTGCGAAAGTGTGGGGAGC
ARW16S_1094	0	0	0	0	44	33	18	Bacteria	Pseudomonadota	Gammaproteobacteria	Enterobacterales	Colwelliaceae	Incertae Sedis	CCGCGGTAATACGGAGGGTGCGAGCGTTAATCGGAATTACTGGGCGTAAAGCGTGCGTAGGCGGTTTGTTAAGCAAGATGTGAAAGCCCCGGGCTCAACCTGGGAACTGCATTTTGAACTGGCAGGCTAGAGTATTGTAGAGGGTGGTGGAATTTCCAGTGTAGCGGTGAAATGCGTAGAGATTGGAAGGAACATCAGTGGCGAAGGCGGCCACCTGGACAAATACTGACGCTGAGGCACGAAAGCGTGGGGAGC
ARW16S_679	0	0	0	244	23	48	23	Bacteria	Pseudomonadota	Alphaproteobacteria	Caulobacterales	Hyphomonadaceae	LS-NOB	CCGCGGTAATACGAAGGTCCCAAGCGTTGTTCGGAATAACTGGGCGTAAAGCGTGTGTAGGCTGCGCGGAAAGTCAAATGTGAAAGCCAAGGGCTCAACCCTTGAACTGCATTCGATACTCCCGTGCTAGAGTAATGGAGAGGTAAGTGGAATTCTCGGTGTAGCAGTGAAATGCGTAGATATCGAGAGGAACATCAATGGCGAAGGCAACTTACTGGACATTTACTGACGCTCAGACACGAAGGCTAGGGGAGC
ARW16S_953	0	0	0	50	29	28	36	Bacteria	Bacteroidota	Bacteroidia	Flavobacteriales	Cryomorphaceae	Vicingus	CCGCGGTAATACGGAGGGGGCTAGCGTTATTCGGAATCACTGGGCGTAAAGCGCGCGTAGGCGGATTAGTTAGTCAGTGGTGAAAGCCCGAGGCTCAACCTCGGAATTGCCACCGAAACTGCTAATCTAGAGTTCGAGAGAGGTGAGTGGAATTCCTAGTGTAGAGGTGAAATTCGTAGATATTAGGAGGAACACCAGTGGCGAAGGCGGCTCACTGGCTCGATACTGACGCTGAGGTGCGAAAGCGTGGGGAGC
ARW16S_1104	0	0	0	0	0	0	91	Bacteria	Myxococcota	bacteriap25	Incertae Sedis	Incertae Sedis	Incertae Sedis	CCGCGGTAATACAGAGGGTGCAAGCGTTAATCGGAATTACTGGGCGTAAAGCGTACGTAGGCGGTTATTTAAGTCGGATGTGAAATCCCCGGGCTCAACCTGGGAATTGCATTCGATACTGGGTAACTAGAGTATGGTAGAGGAAAGTGGAATTTCCGGTGTAGCGGTGAAATGCGTAGATATCGGAAGGAACACCAGTGGCGAAGGCGGCTTTCTGGACCAATACTGACGCTGAGGTACGAAAGCGTGGGGAGC
ARW16S_968	0	0	0	46	0	39	52	Bacteria	Thermodesulfobacteriota	Desulfobulbia	Desulfobulbales	Desulfocapsaceae	Incertae Sedis	CCGCGGTAATACGAAGGGACCTAGCGTAGTTCGGAATTACTGGGCTTAAAGAGCTCGTAGGTGGTTAAAATAGTTGATGGTGAAATCCCAAGGCTCAACCTTGGAACTGCCATCAAAACTTTTTAGCTAGAGTGTGATAGAGGTAAGTGGAATTTCTAGTGTAGAGGTGAAATTCGTAGATATTAGAAAGAACACCAAATGCGAAGGCAACTTACTGGGTCACTACTGACACTGAGGAGCGAAAGCATGGGTAGC
ARW16S_1111	0	0	0	0	17	35	38	Bacteria	Bdellovibrionota	Bacteriovoracia	Bacteriovoracales	Bacteriovoracaceae	Incertae Sedis	CCGCGGTAATACGAAGGGTGCAAGCGTTGTTCGGATTTATTGGGCGTAAAGCGCGCGCAGGCGGACGGCTAAGTCAGATGTGAAATCTCGGGGCTCAACCCCGAAACTGCGTCTGAAACTGGTCGTCTAGAATCTCGGAGAGGAAAGGGGAATTTCGCATGTAGGGGTAAAATCCGTAGAGATGCGAAGGAACACCAGAGGCGAAGGCGCCTTTCTGGACGAGTATTGACGCTGAGGCGCGAAAGCGTGGGGAGC
ARW16S_1112	0	0	0	0	0	0	90	Bacteria	Pseudomonadota	Gammaproteobacteria	Gammaproteobacteria Incertae Sedis	Unknown Family	Marinicella	CCGCGGTAATACGAGGGGTGCTAGCGTTGTCCGGAATCATTGGGCGTAAAGGGTCCGTAGGCGATCTAACAAGTCAATTGTTAAATACATCGGCTTAACCGATGAAATGCAGTTGAAACTGTTAGAATAGAGTTTAGGAGAGGAAAGTGGAATTTCTGGTGTAGCGGTGACATGCGTAGATATCAGAAGGAACACCAATGGCGAAGGCAACTTTCTGGCCTAAAACTGACGCTGAGGGACGAAAGCGTGGGGAGC
ARW16S_1115	0	0	0	0	43	0	46	Bacteria	Pseudomonadota	Gammaproteobacteria	Enterobacterales	Colwelliaceae	Incertae Sedis	CCGCGGTAATACGAAGGGACCTAGCGTAGTTCGGAATTACTGGGCTTAAAGAGTTCGTAGGTGGTTAAAAAAGTTGATGGTGAAATCCCAAGGCTCAACCTTGGAACTGCCATCAAAACTTTTTAGCTAGAGTATGATAGAGGAAAGTGGAATTTCTAGTGTAGAGGTGAAATTCGTAGATATTAGAAAGAACATCAAATGCGAAGGCAACTTTCTGGATCATTACTGACACTGAGGAACGAAAGCATGGGTAGC
ARW16S_1085	0	0	0	9	31	32	25	Bacteria	Pseudomonadota	Gammaproteobacteria	Salinisphaerales	Nevskiaceae	Polycyclovorans	CCGCGGTAATACAGAGGGTGCAAGCGTTAATCGGATTTACTGGGCGTAAAGCGTGTGTAGGTGGTGGCGTAAGTCGATTGTGAAATCCCCGGGCTCAACCTGGGAACTGCTTTCGATACTGCGTCACTAGAGTACGGTAGAGGGTGGTGGAATTTCCGGTGTAGCGGTGAAATGCGTAGATATCGGAAGGAACATCAATGGCGAAGGCAACCACCTGGGCCTGTACTGACACTGAGACACGAAAGCGTGGGGATC
ARW16S_1121	0	0	0	0	0	0	88	Bacteria	Verrucomicrobiota	Lentisphaeria	Lentisphaerales	Lentisphaeraceae	Lentisphaera	CCGCGGTAATACGAAGGGTGCTAGCGTTGTTCGGAATTATTGGGCGTAAAGCGTATGTAGGCGGTTTGGTAAGTCGGTTGTGAAATCCCTGGGCTCAACCTAGGAACTGCAACCGAAACTGCCTGACTTGAGTTCGGTAGAGGATAGTGGAATTCCTAGTGTAGGGGTGAAATCCGTAGATATTAGGAGGAATACCAATGGCGAAGGCAACTATCTGGGCCGTTACTGACGCTGAGATACGAAAGCGTGGGGAGC
ARW16S_982	0	0	0	45	28	21	38	Bacteria	Bacteroidota	Bacteroidia	Flavobacteriales	Cryomorphaceae	Incertae Sedis	CCGCGGTAATACGGAGGATCCAAGCGTTATCCGGATTTATTGGGTTTAAAGGGTGCGTAGGCGGGACAATAAGTCAGTGGTGAAATCTTCCAGCTTAACTGGGAAACTGCCATTGATACTGTTGTTCTTGAGTTTGGTTGAAGTAGGCGGAATGAGGCATGTAGCGGTGAAATGCATAGATATGCCTCAGAACACCAATTGCGAAGGCAGCTTACTAAGCCAATACTGACGCTGAGGCACGAAAGCGTGGGGAGC
ARW16S_1057	0	0	0	19	34	45	8	Bacteria	Pseudomonadota	Gammaproteobacteria	Pseudomonadales	Saccharospirillaceae	Oleispira	CCGCGGTAATACTAAAGGTGCAAGCGTTAATCGGAATTACTGGGCGTAAAGCGCGCGTAGGTGGTTTGTTAAGTTGGATGTGAAAGCCCAGGGCTCAACCTTGGAACTGCATTCAAAACTGACTCACTAGAGTACGAGAGAGGTTAGTGGAATTTCCTGTGTAGCGGTGAAATGCGTAGAGATGGGAAGGAACACCAGTGGCGAAGGCGACTGACTGGCTCGATACTGACACTGAGGTGCGAAAGCGTGGGGAGC
ARW16S_1013	0	0	0	36	34	33	20	Bacteria	Pseudomonadota	Alphaproteobacteria	Parvibaculales	PS1 clade	Incertae Sedis	CCGCGGTAATACGGAGGGGGCAAGCGTTGTTCGGAATCACTGGGCGTAAAGCGCACGTAGGCGGACTAATCAGTTGGGGGTGAAAGCCCGGAGCTCAACTCCGGAACTGCCTCCAATACTGTTAGTCTTGAGATCGAGAGAGGTAAGCGGAATTCCGAGTGTAGAGGTGAAATTCGTAGATATTCGGAAGAACACCAGTGGCGAAGGCGGCTTACTGGCTCGATACTGACGCTGAGGTGCGAAAGCGTGGGGAGC
ARW16S_1133	0	0	0	0	30	22	34	Bacteria	Bacteroidota	Bacteroidia	Flavobacteriales	Cryomorphaceae	Vicingus	CCGCGGTAATACGGAGGGTCCAAGCGTTATCCGGATTTATTGGGTTTAAAGGGTACGTAGGCGGAAGATTAAGTCAGTAGTGAAAGCCCATCGCTCAACGATGGAACTGCTATTGATACTGGTTTTCTTGAATATACTTGAAGTAGGCGGAATACGACATGTAGCGGTGAAATGCATAGATATGTCGTAGAACACCGATTGCGAAGGCAGCTTACTAAGGTATTATTGACGCTAATGTACGAAAGCGTGGGGAGC
ARW16S_1135	0	0	0	0	25	43	18	Bacteria	Planctomycetota	Planctomycetes	Planctomycetales	Rubinisphaeraceae	Planctomicrobium	CCGCGGTAATACGGAGGGTCCGAGCGTTAATCGGAATTACTGGGCGTAAAGCGTGCGTAGGCGGTTATTTAAGTCAGATGTGAAATCCCGGGGCTCAACCTCGGAACTGCATTTGAAACTGGGTGACTAGAGTTTTGTAGAGGGTGGTGGAATTTCCAGTGTAGCGGTGAAATGCGTAGAGATTGGAAGGAACATCAGTGGCGAAGGCGGCCACCTGGACAAAAACTGACGCTGAGGCACGAAAGCGTGGGGAGC
ARW16S_1132	0	0	0	0	52	8	26	Bacteria	Pseudomonadota	Gammaproteobacteria	Pseudomonadales	Nitrincolaceae	Amphritea	CCGCGGTAATACGGAGGGTGCAAGCGTTAATCGGAATTACTGGGCGTAAAGCGCGCGTAGGCGGCTATTTAAGTCGGATGTGAAAGCCCTGGGCTCAACCTGGGAACTGCATTCGATACTGGGTAGCTAGAGTATAGGAGAGGAGTGTGGAATTTCAGGTGTAGCGGTGAAATGCGTAGAGATCTGAAGGAACACCAGTGGCGAAGGCGACACTCTGGCCTAATACTGACGCTGAGGTGCGAAAGCGTGGGGAGC
ARW16S_1000	0	0	0	41	35	0	51	Bacteria	Pseudomonadota	Gammaproteobacteria	Enterobacterales	Alteromonadaceae	Glaciecola	CCGCGGTAATACGAAGGGACCTAGCGTAGTTCGGAATTACTGGGCTTAAAGAGCTCGTAGGTGGTTAAAAAAGTTGATTGTGAAATCCCAAGGCTCAACCTTGGAACTGCAATCAAAACTTTTTAGCTAGAGTATGATAGAGGAAAGTGGAATTTCTAGTGTAGAGGTGAAATTCGTAGATATTAGAAAGAACACCAAATGCGAAGGCAACTTTCTGGATCATTACTGACACTGAGGAGCGAAAGCATGGGTAGC
ARW16S_1134	0	0	0	0	28	58	0	Bacteria	Bacteroidota	Bacteroidia	Sphingobacteriales	NS11-12 marine group	Incertae Sedis	CCGCGGTAATACGAGGGGTGCTAGCGTTGTTCGGAATCACTGGGCGTAAAGGGTACGCAGGCGGTACAGCAAGTCAATCGTGAAAGCCCCAGGCTCAACCTGGGAATTGCGGTCGAAACTGCTGAACTAGAGTATAGTGGGGGATAGTGGAATTCCTAGTGTAGGGGTGAAATCCGTAGATATTAGGAGGAATACCGGTGGCGAAAGCGACTATCTAGGCTATTACTGACGCTGAGGTACGAAAGCGTGGGGAGC
ARW16S_1012	0	0	0	38	36	49	0	Bacteria	Pseudomonadota	Gammaproteobacteria	Pseudomonadales	Alcanivoracaceae1	Alcanivorax	CCGCGGTAATACATAGGGTGCAAGCGTTAATCGGAATTACTGGGCGTAAAGCGTTCGCAGGCTGTTTTACAAGTCAGATGTGAAATCCCCGAGCTCAACTTGGGAACTGCGTTTGAAACTGTAAGACTAGAGTGTGTCAGAGGGGGGTAGAATTCCATGTGTAGCAGTGAAATGCGTAGATATGTGGAGGAATACCAATGGCGAAGGCAGCCCCCTGGGATAACACTGACGCTCATGAACGAAAGCGTGGGGAGC
ARW16S_1142	0	0	0	0	0	0	85	Bacteria	Pseudomonadota	Gammaproteobacteria	Pseudomonadales	Spongiibacteraceae	Incertae Sedis	CCGCGGTAATACGGAGGGTGCAAGCGTTAATCGGATTTACTGGGCGTAAAGCGTTCGTAGGTGGCATGTTAAGTTGGATGTGAAAGCCCAGGGCTCAACCTTGGAACTGCATCCAAAACTGGCAAGCTAGAGTATGTGAGAGGGAGGTAGAATTTCTGGTGTAGCGGTGAAATGCGTAGAGATCAGAAAGAATACCGATGGCGAAGGCAACCTCCTGGCACAATACTGACACTGAGGAACGAAAGCGTGGGGAGC
ARW16S_947	0	0	0	60	46	22	17	Bacteria	Pseudomonadota	Gammaproteobacteria	Pseudomonadales	Pseudomonadaceae	Pseudomonas	CCGCGGTAATACGGAGGGAGCTAGCGTTGTTCGGAATTACTGGGCGTAAAGAGCACGTAGGTGGCGAAGATAGTCAGTGGTGAAAGGCCTGGGCTCAACCCAGGAACTGCCATTGATACTGCTTTGCTAGAGTCCGGGAGAGGATAGCGGAATTTCCAGTGTAGAGGTGAAATTCGTAGATATTGGAAAGAACACCAGTTGCGAAGGCGGCTATCTGGACCGGTACTGACACTGAGGTGCGAAAGCGTGGGGAGC
ARW16S_881	0	0	0	89	29	55	0	Bacteria	Bacteroidota	Bacteroidia	Flavobacteriales	Cryomorphaceae	Vicingus	CCGCGGTAATACGGAGGGTGCAAGCGTTAATCGGAATTACTGGGCGTAAAGCGCGCGTAGGCGGCTTGTTAAGTCGGATGTGAAAGCCCCGGGCTCAACCTGGGAACTGCACCCGATACTGGCAAGCTAGAGTACGAGAGAGGGGGGTAGAATTCCATGTGTAGCGGTGAAATGCGTAGATATATGGAGGAATACCGGTGGCGAAGGCGGCCCCCTGGCTCGATACTGACGCTGAGGTGCGAAAGCGTGGGGAGC
ARW16S_1148	0	0	0	0	32	11	40	Bacteria	Pseudomonadota	Alphaproteobacteria	Kiloniellales	Kiloniellaceae	Incertae Sedis	CCGCGGTAATACGGAGGGGGCAAGCGTTGTTCGGAATTACTGGGCGTAAAGGGCGCGCAGGCGGTTTCGTCAGTCAGATGTGAAAGCCCCGGGCTTAACCTGGGAACTGCATTTGATACTGCGAGACTAGAGTTCGGGAGAGGGTAGTGGAATTCCCAGTGTAGAGGTGAAATTCGTAGATATTGGGAAGAACACCAGTGGCGAAGGCGGCTACCTGGACCGATACTGACGCTGAGGCGCGAAAGCGTGGGGAGC
ARW16S_972	0	0	0	53	26	19	37	Bacteria	Bacteroidota	Bacteroidia	Sphingobacteriales	NS11-12 marine group	Incertae Sedis	CCGCGGTAATACGGAGACCTCGAGCGTTACTCGGATTCACTGGGCGTAAAGGGTGAGTAGGCGGCCAAGTATGTCGGGTGTGAAATCCCGGGGCTTAACCCCGGAACTGCGCCCGAAACTACATGGCTAGAGTCTCGGAGAGGATAGTGGAATTCCAGGTGTAGCGGTGAAATGCGTAGATATCTGGAGGAACACCAGTGGCGAAGGCGACTGTCTGGACGAGTACTGACGCTCAATCACGAAAGCGTGGGTAGC
ARW16S_1154	0	0	0	0	24	31	27	Bacteria	Nitrospinota	Nitrospinia	Nitrospinales	Nitrospinaceae	LS-NOB	CCGCGGTAATACGAAGGGTGCTAGCGTTGTTCGGAATTACTGGGCGTAAAGGGCGTGTAGGCGGATATGTAAGTTAGGGGTGAAATCCCGGGGCTCAACCTCGGAACTGCCTTTAAAACTACATATCTAGAATCCATGAGGGGATAGTGGAATATCAAGTGTAGAGGTGAAATTCGTAGATATTTGATGGAACACCAGTGGCGAAGGCGACTATCTGGCATGGCATTGACGCTGAGGCGCGAAAGCGTGGGGAGC
ARW16S_918	0	0	0	75	28	32	21	Bacteria	Bacteroidota	Bacteroidia	Flavobacteriales	Cryomorphaceae	Vicingus	CCGCGGTAATACGGAGGGTCCAAGCGTTATCCGGATTTATTGGGTTTAAAGGGTCCGTAGGCGGATTTTTAAGTCAGTGGTGAAAGCCTGCAGCTTAACTGTAGAATTGCCATTGATACTGAAAATCTTGAATCTAGCTGAAGTGGGCGGAATATAACATGTAGCGGTGAAATGCATAGAGATGTTATAGAACACCAATTGCGAAGGCAGCTCACTAAACTAGTATTGACGCTCAGGGACGAAAGCGTGGGGAGC
ARW16S_724	0	0	0	207	29	22	29	Bacteria	Bacteroidota	Bacteroidia	Flavobacteriales	Cryomorphaceae	Vicingus	CCGCGGTAATACGGAGGGTGCAAGCGTTATCCGGATTTATTGGGTTTAAAGGGTCCGTAGGTGGACCATTAAGTCAGAAGTGAAATCCCGCGGCTCAACCGCGGAACTGCTTTTGATACTGGTGGTCTTGAGTGTGCTCGAAGTTGGCGGAATATGACATGTAGCGGTGAAATGCTTAGATATGTCATAGAACACCGATTGCGAAGGCAGCCAACTAGGTCACAACTGACACTGAGGGACGAAAGCGTGGGGAGC
ARW16S_1167	0	0	0	0	24	56	0	Bacteria	Nitrospinota	Nitrospinia	Nitrospinales	Nitrospinaceae	LS-NOB	CCGCGGTAATACGGAGGGTCCGAGCGTTAATCGGAATTACTGGGCGTAAAGCGCGCGTAGGCGGCTAAGTCAGTCAGATGTGAAAGCCCAGGGCTCAACCTTGGAACTGCACCTGATACTGCTTAGCTAGAGTACAGAAGAGGGTGGTGGAATTTCCTGTGTAGCGGTGAAATGCGTAGATATAGGAAGGAACATCAGTGGCGAAGGCGACCACCTGGACTGATACTGACGCTGAGGTGCGAAAGCGTGGGGAGC
ARW16S_1168	0	0	0	0	23	37	20	Bacteria	Pseudomonadota	Alphaproteobacteria	Caulobacterales	Hyphomonadaceae	LS-NOB	CCGCGGTAATACGGAGGGTGCGAGCGTTAATCGGAATTACTGGGCGTAAAGCGTACGCAGGCGGTTGATTAAGCGAGATGTGAAATCCCTGGGCTCAACCCAGGAACTGCATTTCGAACTGGTCAACTAGAGTATGAGAGAGGGTGGTAGAATTTCAGGTGTAGCGGTGAAATGCGTAGAGATCTGAAGGAATACCGATGGCGAAGGCAGCCACCTGGCTCAATACTGACGCTCATGTACGAAAGCGTGGGGAGC
ARW16S_863	0	0	0	108	42	14	22	Bacteria	Pseudomonadota	Gammaproteobacteria	Enterobacterales	Colwelliaceae	Incertae Sedis	CCGCGGTAATACGGAGGATCCAAGCGTTATCCGGAATCATTGGGTTTAAAGGGTCCGCAGGCGGCCTGTTAAGTCAGAGGTGAAATCCTACAGCTCAACTGTAGAACTGCCTTTGATACTGATAGGCTTGAGTTATTGTGAAGTGGTTAGAATGTGTGGTGTAGCGGTGAAATGCTTAGATATCACACAGAATACCCATTGCGAAGGCAGATCACTAACAATATACTGACGCTCATGGACGAAAGCGTGGGGAGC
ARW16S_1180	0	0	0	0	18	23	37	Bacteria	Pseudomonadota	Alphaproteobacteria	Thalassobaculales	Nisaeaceae	OM75 clade	CCGCGGTAATACGGAGGGTGCAAGCGTTAATCGGAATTACTGGGCGTAAAGCGCGCGTAGGCGGATTGTTAAGTCTCATGTGAAAGCCCTGGGCTCAACCTGGGAACTGCATGGGATACTGGCAATCTAGAATACAGTAGAGGGTAGTGGAATTTCAGGTGTAGCGGTGAAATGCGTAGAGATCTGAAGGAACATCAGTGGCGAAGGCGACTACCTGGACTGATATTGACGCTGAGGTGCGAAAGCGTGGGGAGC
ARW16S_1179	0	0	0	0	37	0	41	Bacteria	Pseudomonadota	Gammaproteobacteria	Pseudomonadales	Alcanivoracaceae1	Alcanivorax	CCGCGGTAATACGGAGGGGGTTAGCGTTGTTCGGAATTACTGGGCGTAAAGCGTACGTAGGCGGATTAGTAAGTTAGGGGTGAAATCCCGAGGCTCAACCTCGGAACTGCCTCTAAAACTGCTAGTCTTGAGTTCGAGAGAGGTGAGTGGAATTCCAAGTGTAGAGGTGAAATTCGTAGATATTTGGAGGAACACCAGTGGCGAAGGCGGCTCACTGGCTCGATACTGACGCTGAGGTACGAAAGTGTGGGGAGC
ARW16S_1184	0	0	0	0	48	0	29	Bacteria	Pseudomonadota	Gammaproteobacteria	Pseudomonadales	Pseudomonadaceae	Pseudomonas	CCGCGGTAATACAGAGGGTGCAAGCGTTAATCGGAATTACTGGGCGTAAAGCGTACGTAGGCGGTTATTTAAGTCGGATGTGAAATCCCCGGGCTCAACCTGGGAACTGCATTCGATACTGGATAACTCGAGTATGGTAGAGGAAAGTGGAATTTCCGGTGTAGCGGTGAAATGCGTAGATATCGGAAGGAACACCAGTGGCGAAGGCGGCTTTCTGGACCAATACTGACGCTGAGGTACGAAAGCGTGGGGAGC
ARW16S_1079	0	0	0	23	20	31	26	Bacteria	Pseudomonadota	Alphaproteobacteria	Thalassobaculales	Nisaeaceae	OM75 clade	CCGCGGTAATACGGAGGGGGCAAGCGTTGTTCGGAATTACTGGGCGTAAAGGGCGCGTAGGCGGCCAAGTCAGTCAGGCGTGAAAGCCCAGGGCTCAACCCTGGAATTGCGTTTGATACTGCCTGGCTAGAGACCGGAAGAGGGTAGTGGAATTCCCAGTGTAGAGGTGAAATTCGTAGATATTGGGAAGAACACCAGTGGCGAAGGCGGCTACCTGGTCCGGATCTGACGCTGAGGCGCGAAAGCGTGGGGAGC
ARW16S_1185	0	0	0	0	28	18	31	Bacteria	Bacteroidota	Bacteroidia	Sphingobacteriales	NS11-12 marine group	Incertae Sedis	CCGCGGTAATACGGAGGGGGTTAGCGTTGTTCGGAATTACTGGGCGTAAAGCGCGCGTAGGCGGATTGGAAAGTTGGGGGTGAAATCCCGAGGCTCAACCTCGGAACTGCCTCCAAAACTCCCAGTCTAGAGTTCGAGAGAGGTGAGTGGAATTCCAAGTGTAGAGGTGAAATTCGTAGATATTTGGAGGAACACCAGTGGCGAAGGCGGCTCACTGGCTCGATACTGACGCTGAGGTGCGAAAGTGTGGGGAGC
ARW16S_920	0	0	0	79	32	10	34	Bacteria	Pseudomonadota	Alphaproteobacteria	Rhodobacterales	Paracoccaceae	Incertae Sedis	CCGCGGTAATACGGAGGATCCAAGCGTTATCCGGAATCATTGGGTTTAAAGGGTCCGCAGGCGGCCTATTAAGTCAGAGGTGAAAGCCAACAGCTCAACTGTTGAACTGCCTTTGATACTGATAGGCTTGAGTTATTGTGAAGTGGTTAGAATGTGTGGTGTAGCGGTGAAATGCTTAGATATCACACAGAATACCCATTGCGAAGGCAGATCACTAACAATATACTGACGCTCATGGACGAAAGCGTGGGGAGC
ARW16S_1201	0	0	0	0	74	0	0	Bacteria	Verrucomicrobiota	Verrucomicrobiia	Pedosphaerales	Pedosphaeraceae	SCGC AAA164-E04	CCGCGGTAATACGGAAGGTGCAAGCGTTGTTCGGAATGACTGGGCGTAAAGAGAACGTAGGCGGATTCATAAGTCGAATGTGAAAGCCCTGGGCTTAACCCAGGAATTGCATTCGAAACTGTGGATCTTGAATGTTTGAGAGGTTGGCGGAATTCCAGGTGTAGGAGTGAAATCCGTAGATATCTGGAGGAACACCGGAGGCGAAGGCGGCTAACTGGCAATACATTGACGCTGAGGTTCGAAAGCGTGGGTAGC
ARW16S_1204	0	0	0	0	0	57	16	Bacteria	Pseudomonadota	Gammaproteobacteria	Coxiellales	Coxiellaceae	Coxiella	CCGCGGTAATACGGAGGATGCAAGCGTTATCCGGATTTATTGGGTTTAAAGGGTTCGTAGGCGGGAAATTAAGTCAGTGGTGAAAGCCTGCAGCTCAACTGTAGAACTGCCATTGAAACTGATTTTCTTGAATTTATATGAAGTGGGCGGAATGTGTCATGTAGCGGTGAAATGCACAGATATGACGCAGAACACCGATAGCGAAGGCAGCTCACTAATATATAATTGACGCTCAGGAACGAAAGCATGGGTAGC
ARW16S_1205	0	0	0	0	0	0	73	Bacteria	Bacteroidota	Bacteroidia	Flavobacteriales	Flavobacteriaceae	Incertae Sedis	CCGCGGTAATACGGAGGATCCAAGCGTTATCCGGAATCATTGGGTTTAAAGGGTCCGTAGGTGGATAATTAAGTCAGAGGTGAAATCCTGCAGCTCAACTGTAGAATTGCCTTTGATACTGGTTATCTTGAGTTATTATGAAGTAGTTAGAATATGTAGTGTAGCGGTGAAATGCATAGATATTACATAGAATACCAATTGCGAAGGCAGATTACTAATAATATACTGACACTGATGGACGAAAGCGTGGGGAGC
ARW16S_1203	0	0	0	0	36	0	37	Bacteria	Pseudomonadota	Gammaproteobacteria	Enterobacterales	Alteromonadaceae	Glaciecola	CCGCGGTAATACGGAGGGTGCAAGCGTTAATCGGAATTACTGGGCGTAAAGCGCGCGTAGGCGGCTTGTTAAGCCAGATGTGAAAGCCCCGGGCTCAACCTGGGAACTGCATTTGGAACTGGCTAGCTAGAGTACAGTAGAGGGTGGTGGAATTTCCAGTGTAGCGGTGAAATGCGTAGAGATTGGAAGGAACATCAGTGGCGAAGGCGGCCACCTGGACTGATACTGACGCTGAGGTGCGAAAGCGTGGGGAGC
ARW16S_1202	0	0	0	0	40	0	33	Archaea	Pseudomonadota	Gammaproteobacteria	Enterobacterales	Colwelliaceae	Incertae Sedis	CCGCGGTAAAACCAGCACCTCAAGTGGTCAGGATGATTATTGGGCCTAAAGCATCCGTAGCCGGCTCTGTAAGTTTTCGGTTAAATCTGTACGCTTAACGTACAGGCTGCCGGGAATACTGCAGAGCTAGGGAGTGGGAGAGGTAGACGGTACTCGGTAGGAAGGGGTAAAATCCTTTGATCTATTGATGACCACCTGTGGCGAAGGCGGTCTACCAGAACACGTCCGACGGTGAGGGATGAAAGCTGGGGGAGC
ARW16S_1218	0	0	0	0	0	0	70	Bacteria	Actinomycetota	Rubrobacteria	Rubrobacterales	Rubrobacteriaceae	Rubrobacter	CCGCGGTAATACGTATGTCTCGAGCGTTACCCGGAATCACTGGGTGTAAAGGGTTCGTAGGCGGACCTGTAAGTCAGACATGAAAGACCGGAGCTCAACTCCGTGTTTGTATTTGAAACTGCAGGTCTAGAATTAGGGAGAGGTAAGCGGAATTCTAAGTGTAGGGGTGCAATCCGTAGATACTTAGAGGAACACCAAAAGCGAAGGCAGCTTACTGGAACTATATTGACGCTGAGGAACGAAAGCGTGGGGAGC
ARW16S_915	0	0	0	88	0	0	70	Bacteria	Bacteroidota	Bacteroidia	Flavobacteriales	Flavobacteriaceae	Incertae Sedis	CCGCGGTAATACGGAGGGTGCAAGCGTTAATCGGAATTACTGGGCGTAAAGCGCGCGTAGGCGGCTTTTTAAGTCGGATGTGAAAGCCCCGGGCTCAACCTGGGAACTGCATCCGATACTGGAAGACTAGAGTGCGAGAGAGGGAGGTAGAATTCCATGTGTAGCGGTGAAATGCGTAGATATATGGAGGAATACCAGTGGCGAAGGCGGCCTCCTGGCTCGACACTGACGCTGAGGTGCGAAAGCGTGGGGAGC
ARW16S_971	0	0	0	65	17	20	33	Bacteria	Pseudomonadota	Alphaproteobacteria	Thalassobaculales	Nisaeaceae	OM75 clade	CCGCGGTAATACGAGGGGTCCTAGCGTTGTCCGGATTTACTGGGCGTAAAGGGTACGTAGGCGTTTTAATAAGTTATATGTTAAATATCTTGGCTTAACCAAGAAAGTGCATATAAAACTGTTAAAATAGAGTTTGAGAGAGGAACGCAGAATTCATGGTGGAGCGGTGACATGCGTAGATATCATGAGGAAAGTCAAATGCGAAGGCAGCCTTCTGGCTCAAAACTGACGCTGAGGTACGAAAGCGTGGGGAGC
ARW16S_1221	0	0	0	0	13	0	56	Bacteria	Verrucomicrobiota	Verrucomicrobiia	Verrucomicrobiales	Rubritaleaceae	Rubritalea	CCGCGGTAATACGGAGGGTGCAAGCGTTATCCGGAATCATTGGGTTTAAAGGGTCCGCAGGCGGACTTATAAGTCAGTGGTGAAATCCCGTAGCTTAACTACGGAACTGCCATTGATACTGTAAGTCTTGAATTCGGTCGAAGTGGGCGGAATATGTCATGTAGCGGTGAAATGCTTAGATATGACATAGAACACCGATAGCGAAGGCAGCTCACTAGGCCTGGATTGACGCTCAGGGACGAAAGCGTGGGGAGC
ARW16S_1195	0	0	0	6	69	0	0	Bacteria	Bacteroidota	Bacteroidia	Cytophagales	Cyclobacteriaceae	Roseivirga	CCGCGGTAATACGAGGGGTGCTAGCGTTGTTCGGAATCACTGGGCGTAAAGGGTACGCAGGCGGTACAGCAAGTCGATTGTGAAAGCCCCAGGCTCAACCTGGGAATTGCGGTCGAAACTGCTGAACTAGAGTATAGTGGGGGATAGTGGAATTCTTAGTGTAGGGGTGAAATCCGTAGATATTAAGAGGAATACCGGTGGCGAAAGCGACTATCTAGGCTATTACTGACGCTGAGGTACGAAAGCGTGGGGAGC
ARW16S_1233	0	0	0	0	17	35	15	Bacteria	Bdellovibrionota	Bacteriovoracia	Bacteriovoracales	Bacteriovoracaceae	Incertae Sedis	CCGCGGTAATACGGAGGGTCCAAGCGTTATCCGGAATTATTGGGTTTAAAGGGTCCGTAGGCGGGAAATTAAGTCAGTGGTGAAATCCTACAGCTCAACTGTGGAACTGCCATTGATACTGGTTTTCTTGAATGTAGATGAAGTGGGCGGAATGTGTCATGTAGCGGTGAAATGCTTAGAGATGACACAGAACACCGATTGCGAAGGCAGCTCACTAACCTATTATTGACGCTGAGGGACGAAAGCGTGGGTAGC
ARW16S_1232	0	0	0	0	49	18	0	Bacteria	Pseudomonadota	Gammaproteobacteria	Pseudomonadales	Pseudomonadaceae	Pseudomonas	CCGCGGTAATACGGAGGGTGCAAGCGTTATCCGGAATCATTGGGTTTAAAGGGTCCGCAGGCGGACATATAAGTCAGTGGTGAAAGCCTACAGCTTAACTGTAGAACTGCCATTGATACTGTATGTCTTGAATTCGGTCGAAGTGGGCGGAATGTGTCATGTAGCGGTGAAATGCATAGATATGACACAGAACACCGATAGCGAAGGCAGCTCACTAGGCCTGAATTGACGCTCAGGGACGAAAGCGTGGGGAGC
ARW16S_1060	0	0	0	38	15	19	33	Bacteria	Bacillota	Bacilli	Staphylococcales	Staphylococcaceae	Staphylococcus	CCGCGGTAATACGGAGACCTCGAGCGTTACTCGGATTCACTGGGCGTAAAGGGTGAGTAGGCGGCCAAGTATGTCGGGTGTGAAATCCTGGGGCTTAACCCCAGAACTGCGCCCGAAACTACTTGGCTAGAGTCTCGGAGAGGACAGTGGAATTCCAGGTGTAGCGGTGAAATGCGTAGATATCTGGAGGAACACCAGTGGCGAAGGCGACTGTCTGGACGAGTACTGACGCTCAATCACGAAAGCGTGGGTAGC
ARW16S_1231	0	0	0	0	54	0	13	Bacteria	Pseudomonadota	Gammaproteobacteria	Pseudomonadales	Nitrincolaceae	Amphritea	CCGCGGTAATACGAGGGGTGCTAGCGTTGTTCGGAATCACTGGGCGTAAAGGGTACGCAGGCGGTACAGCAAGTCGATTGTGAAAGCCCCAGGCTCAACCTGGGAATTGCGGTCGAAACTGCTGAACTAGAGTATAGTGGGGGATAGTGGAATTCCTAGTGTAGGGGTGAAATCCGTAGATATTAGGAGGAATACCGGTGGCGAAAGCGACTATCTAGGCTATTACTGACGCTGAGGTACGAAAGCGTGGGGAGC
ARW16S_1194	0	0	0	9	24	17	25	Bacteria	Nitrospinota	Nitrospinia	Nitrospinales	Nitrospinaceae	LS-NOB	CCGCGGTAAGACAGAGGGTGCGAGCGTTAATCGGAATTACTGGGCGTAAAGAGCACGTAGGTGGATTTTTAAGTCAGATGTGAAAGCCCCGGGCCTAACCTGGGAACTGCATTTGATACTGGAAGTCTAGAGTATGGTAGAGGGAAGTGGAATTTCCGGTGTAGCGGTGAAATGCATAGATATCGGAAGGAACACCAGTGGCGAAGGCGGCTTCCTGGACTAATACTGACACTGAGGTGCGAAAGCGTGGGTAGC
ARW16S_1236	0	0	0	0	27	11	28	Bacteria	Bacteroidota	Bacteroidia	Sphingobacteriales	NS11-12 marine group	Incertae Sedis	CCGCGGTAATACGGAGGGTGCTAGCGTTGTTCGGAATTACTGGGCGTAAAGGGCGCGTAGGCGGCTTGTCAAGTTGGAAGTGAAATCCCGGGGCTCAACCCCGGAACTGCTTTCAAAACTGGCTAGCTTGAGTTATGTAGAGGATAGTGGAATTCCCAATGTAGAGGTGAAATTCGTAGATATTGGGAGGAACACCAGAAGCGAAGGCGACTATCTGGGCATATACTGACGCTGAGGCGCGAAAGTGTGGGGAGC
ARW16S_1251	0	0	0	0	36	0	29	Bacteria	Pseudomonadota	Gammaproteobacteria	Enterobacterales	Alteromonadaceae	Glaciecola	CCGCGGTAATACGGAGGGTGCAAGCGTTAATCGGAATTACTGGGCGTAAAGCGCACGCAGGCGGTCTGTTAAGCTAGATGTGAAAGCCCCGCGCTCAACGTGGGATGGTCATTTAGAACTGGCAGACTAGAGTTTTGGAGAGGGGAGTGGAATTCCAGGTGTAGCGGTGAAATGCGTAGATATCTGGAGGAACATCAGTGGCGAAGGCGACTCCCTGGTCAATAACTGACGCTCATGTGCGAAAGTGTGGGTAGC
ARW16S_1250	0	0	0	0	65	0	0	Bacteria	Bacteroidota	Bacteroidia	Cytophagales	Cyclobacteriaceae	Roseivirga	CCGCGGTAATACGAAGGGTGCAAGCGTTGTTCGGAATAACTGGGCGTAAAGGGCGTGTAGGCTGTTTTATGCGTCAGATGTGAAAGTCCTGGGCTCAACCTGGGGATTGCATTTGATACGATAAGACTAGAGGTTATAAGGGGAGAATGGAATTGCTCATGTAGAAGTGAAATTCGTAGATATGAGCAGGAACACCAATGGCGAAGGCAATTCTCTGGCATTAACCTGACGCTGAGGCGCGAAAGCGTGGGGAGC
ARW16S_1259	0	0	0	0	0	37	27	Bacteria	Verrucomicrobiota	Verrucomicrobiia	Verrucomicrobiales	DEV007	Incertae Sedis	CCGCGGTAATACGAAGGTCCCAAGCGTTGTTCGGAATCACTGGGCGTAAAGCGTGTGTAGGCTGCGCGGAAAGTCAAATGTGAAAGCCCGGGGCTCAACCTCGGAACTGCATTCGATACTCCCGTGCTAGAGTAATGGAGAGGTAAGTGGAATTCCCGGTGTAGCAGTGAAATGCGTGGATATCGGGAGGAACATCAATGGCGAAGGCAACTTACTGGACATTTACTGACGCTCAGACACGAAGGCTAGGGGAGC
ARW16S_1141	0	0	0	22	15	28	20	Bacteria	Bacillota	Bacilli	Staphylococcales	Staphylococcaceae	Staphylococcus	CCGCGGTAATACGGAGGGTGCAAGCGTTAATCGGAATTACTGGGCGTAAAGCGCGCGTAGGCGGCTTGTTAAGTCGGATGTGAAAGCCCCGGGCTCAACCTGGGAACTGCACCCGATACTGGCAAGCTAGAATGCGAGAGAGGGGGGTAGAATTCCATGTGTAGCGGTGAAATGCGTAGATATATGGAGGAATACCAGTGGCGAAGGCGGCCCCCTGGCTCGACATTGACGCTGAGGTGCGAAAGCGTGGGGAGC
ARW16S_1266	0	0	0	0	63	0	0	Bacteria	Pseudomonadota	Gammaproteobacteria	Pseudomonadales	Cellvibrionaceae	Incertae Sedis	CCGCGGTAATACGGAGGGTGCAAGCGTTAATCGGAATTACTGGGCGTAAAGCGCGCGTAGGCGGCTATATAAGCTAGATGTGAAAGCCCAGGGCTTAACCTTGGAACTGCATTTAGAACTGTATAGCTAGAGTACAGCAGAGGATAGTGGAATTTCAGGTGTAGCGGTGAAATGCGTAGAGATCTGAAGGAACATCAGTGGCGAAGGCGACTGTCTGGGCTGATACTGACGCTGAGGTGCGAAAGCGTGGGGAGC
ARW16S_1267	0	0	0	0	55	8	0	Bacteria	Pseudomonadota	Gammaproteobacteria	Enterobacterales	Alteromonadaceae	Paraglaciecola	CCGCGGTAATACAGAGGGTGCAAGCGTTAATCGGAATTACTGGGCGTAAAGCGCGCGTAGGTGGTTTGTTAAGTCAGATGTGAAAGCCCCGGGCTCAACCTGGGAATGGCACCTGAAACTGGCAGGCTAGAGTACGATAGAGGAGTGTGGAATTTCCTGTGTAGCGGTGAAATGCGTAGATATAGGAAGGAACATCAGTGGCGAAGGCGACACTCTGGATTGATACTGACACTGAGGTGCGAAAGCGTGGGGAGC
ARW16S_1268	0	0	0	0	15	22	26	Bacteria	Pseudomonadota	Alphaproteobacteria	Kordiimonadales	Kordiimonadaceae	Kordiimonas	CCGCGGTAATACGGAGGGTGCAAGCGTTAATCGGAATTACTGGGCGTAAAGGGTTCGTAGGCGGCTTAGTAAGTCGGATGTGAAAGCCCCGGGCTTAACCTGGGAACTGCATCCGATACTGCTAAGCTAGAGTATAGAAGAGGGAAATGGAATTCCAGGTGTAGCGGTGAAATGCGTAGATATCTGGAGGAACACCAATGGCGAAGGCAATTTCCTGGTCTAATACTGACGCTGATGAACGAAAGCGTGGGTAGC
ARW16S_1208	0	0	0	10	18	23	21	Bacteria	Pseudomonadota	Alphaproteobacteria	Thalassobaculales	Nisaeaceae	OM75 clade	CCGCGGTAATACGGAGGGTGCAAGCGTTATCCGGAATCACTGGGTTTAAAGGGTGCGTAGGCGGGTAAATAAGTCAGAGGTGAAAGCTCACAGCTTAACTGTGGAATTGCCTTTGATACTGTTTATCTTGAATTGTGTTGAGGTTAGCGGAATGTGACATGTAGCGGTGAAATGCATAGATATGTCATAGAACACCAATTGCGAAGGCAGCTAGCTAGGCATTGATTGACGCTGAGGCACGAAAGCGTGGGGAGC
ARW16S_1140	0	0	0	23	13	16	33	Bacteria	Verrucomicrobiota	Verrucomicrobiia	Verrucomicrobiales	Rubritaleaceae	Rubritalea	CCGCGGTAATACGGAGGGTGCAAGCGTTAATCGGAATTACTGGGCGTAAAGCGCGCGTAGGCGGTTTGTTAAGTCGGATGTGAAAGCCCCGGGCTCAACCTGGGAATTGCATTCGATACTGGCAGACTAGAGTATAAGAGAGGGAGGTAGAATTCCATGTGTAGCGGTGAAATGCGTAGATATGTGGAGGAATACCGGTGGCGAAGGCGGCCTCCTGGCTTAATACTGACGCTGAGGTGCGAAAGCGTGGGGAGC
ARW16S_1276	0	0	0	0	62	0	0	Bacteria	Pseudomonadota	Gammaproteobacteria	Pseudomonadales	Cellvibrionaceae	Incertae Sedis	CCGCGGTAATACGGAGGGTGCAAGCGTTAATCGGAATTACTGGGCGTAAAGCGCGCGTAGGTGGTTTGATAAGCGAGATGTGAAAGCCCCGGGCTTAACCTGGGAACGGCATTTCGAACTGTCAGGCTAGAGTGTGGTAGAGGGTAGTGGAATTTCCTGTGTAGCGGTGAAATGCGTAGATATAGGAAGGAACACCAGTGGCGAAGGCGGCTACCTGGACCAACACTGACACTGAGGTGCGAAAGCGTGGGGAGC
ARW16S_1284	0	0	0	0	61	0	0	Bacteria	Pseudomonadota	Gammaproteobacteria	Pseudomonadales	Cellvibrionaceae	Incertae Sedis	CCGCGGTAATACGGAGGGTCCAAGCGTTATCCGGAATTATTGGGTTTAAAGGGTCCGCAGGCGGATTGATAAGTCAGTGGTGAAATCTCCAGGCTCAACCTGGAAACTGCCATTGATACTGTCAGTCTTGAATATGGTCGAAGTAGGCGGAATGTGTAGTGTAGCGGTGAAATGCTTAGATATTACACAGAACACCGATAGCGAAGGCAGCTTACTAGGCCATTATTGACGCTCATGGACGAAAGCGTGGGTAGC
ARW16S_1291	0	0	0	0	0	36	24	Bacteria	Pseudomonadota	Gammaproteobacteria	Coxiellales	Coxiellaceae	Coxiella	CCGCGGTAATACGGAGGGTCCAAGCGTTATCCGGATTTATTGGGTTTAAAGGGTGCGTAGGCGGGAAATTAAGTCAGTGGTGAAAGCCCACAGCTCAACTGTGGAACTGCCATTGAAACTGATTTTCTTGAATATGATTGAAGTGGGCGGAATATGACATGTAGCGGTGAAATGCTTAGATATGTCATAGAACACCGATAGCGAAGGCAGCTCACTAAGTCATCATTGACGCTGAGGCACGAAAGCGTGGGGAGC
ARW16S_1217	0	0	0	10	17	11	32	Bacteria	Pseudomonadota	Alphaproteobacteria	Thalassobaculales	Nisaeaceae	OM75 clade	CCGCGGTAATACGGAGGGTGCAAGCGTTATCCGGAATCATTGGGTTTAAAGGGTCCGTAGGCGGACTAATAAGTCAGAGGTGAAATCCCGCAGCTCAACTGTGGAACTGCCTTTGAAACTGTTAGTCTTGAGTTATTGTGAAGTGGTTAGAATATGTAGTGTAGCGGTGAAATGCTTAGAGATTACATGGAATACCGATTGCGAAGGCAGATCACTAACAATATACTGACGCTGATGGACGAAAGCGTGGGGAGC
ARW16S_1127	0	0	0	27	34	17	9	Bacteria	Pseudomonadota	Alphaproteobacteria	Parvibaculales	PS1 clade	Incertae Sedis	CCGCGGTAATACGGAGGGTGCAAGCGTTAATCGGAATTACTGGGCGTAAAGCGTGCGTAGGTGGTTTAGTAAGTCGGATGTGAAATCCCCGGGCTCAACCTGGGAATTGCATTCGAAACTGCTTCACTAGAGTCTAGCAGAGGGATGGGGAATTCCGGGTGTAGCGGTGAAATGCGTAGAGATCCGGAGGAACATCAGTGGCGAAGGCGCCATCCTGGGCTAAGACTGACACTGAGGCACGAAAGCGTGGGGAGC
ARW16S_1089	0	0	0	36	18	28	14	Bacteria	Pseudomonadota	Alphaproteobacteria	Thalassobaculales	Nisaeaceae	OM75 clade	CCGCGGTAATACGGAGGGGGCAAGCGTTGTTCGGAATTACTGGGCGTAAAGAGCACGTAGGCGGTTTAACAAGTTAGGCGTGAAAGCCCTAGGCTCAACCTAGGAATTGCGTTTAATACTGTTAGACTAGAGATCGGGAGAGGGTAGCGGAATTCCAAGTGTAGAGGTGAAATTCGTAGATATTTGGAAGAACACCGGTGGCGAAGGCGGCTACCTGGACCGATACTGACGCTGAGGTGCGAAAGCGTGGGGAGC
ARW16S_1015	0	0	0	64	39	9	10	Bacteria	Pseudomonadota	Gammaproteobacteria	Enterobacterales	Colwelliaceae	Incertae Sedis	CCGCGGTAATACGAGGGGTGCTAGCGTTGTCCGGAATTATTGGGCGTAAAGGGTCCGCAGGCGTTCTAACAAGTCAATTGTAAAAGACACCGGCTTAACCGGTGGACTGCATTTGAAACTGTTAGAATAGAGTATAGGAGAGGAAAGTGGAATTCCTGGTGTAGCGGTGACATGCGTAGATATCAGGAGGAACACCAATGGCGAAGGCAACTTTCTGGCCTATTACTGACGCTGAGGGACGAAAGCGTGGGGAGC
ARW16S_1311	0	0	0	0	0	0	57	Bacteria	Pseudomonadota	Gammaproteobacteria	Gammaproteobacteria Incertae Sedis	Unknown Family	Acidibacter	CCGCGGTAATACGGAGGGTGCAAGCGTTAATCGGAATTACTGGGCGTAAAGAGTACGTAGGCGGCTTTTCAAGTCGGATGTGAAAGCCCTGAGCTTAACTCAGGAACTGCATTCGATACTGGATCGCTAGAGTATATTAGAGGATAGTGGAATTTCAAGTGTAGCGGTGAAATGCGTAGATATTTGAAGGAACACCAATGGCGAAGGCAGCTATCTGGAATAATACTGACGCTGAGGTACGAAAGCGTGGGGAGC
ARW16S_1088	0	0	0	39	38	0	19	Bacteria	Pseudomonadota	Gammaproteobacteria	Incertae Sedis	Incertae Sedis	Incertae Sedis	CCGCGGTAATACGGAGGGAGCGAGCGTTAATCGGAATTACTGGGCGTAAAGCGCGCGTAGGCGGCTTTGTCAGTCGGATGTGAAAGCCCTGGGCTCAACCTGGGAATTGCATTCGATACTGCAGAGCTAGAGTATGGTAGAGGGAAGTGGAATTTCCGGTGTAGCGGTGAAATGCGTAGATATCGGAAGGAACACCAGTGGCGAAGGCGACTTCCTGGGCCAATACTGACGCTGAGGTGCGAAAGCGTGGGGAGC
ARW16S_1166	0	0	0	24	10	14	32	Bacteria	Actinomycetota	Actinobacteria	Micrococcales	Micrococcaceae	Micrococcus	CCGCGGTAATACGGATGGTGCAAGCGTTGCTCGGAATTACTGGGCGTAAAGCGAGTGCAGGCGGACTATTAAGCCAGATGTGAAAGCCCGGGGCTCAACCCCGGAACTGCATCTGGAACTGGTAGTCTAGAGGCAGTGAGAGGGAAGTAGAATTCCTGGTGTAGAGGTGAAATTCGTTGATATCAGGAGGAATACCTGTGGCGAAGGCGGCTTCCTGGCACTGTTCTGACGCTAAAGCTCGAAAGCGTGGGTAGC
ARW16S_1265	0	0	0	7	32	7	17	Bacteria	Pseudomonadota	Alphaproteobacteria	Kiloniellales	Kiloniellaceae	Incertae Sedis	CCGCGGTAATACGAAGGGTGCGAGCGTTGTTCGGAATTACTGGGCGTAAAGGGCGTGTAGGCGGATTGCAAAGATAGAGGTGAAAGGCCTGGGCTCAACCTGGGAACTGCCTTTATAACTTGCAGTCTAGAGATCGAGAGAGGATAGCGGAATTCCTAGTGTAGAGGTGAAATTCGTAGATATTAGGAAGAACACCAGTGGCGAAGGCGGCTATCTGGCTCGATACTGACGCTGAGGCGCGAAAGCGTGGGGAGC
ARW16S_1322	0	0	0	0	0	55	0	Bacteria	Pseudomonadota	Gammaproteobacteria	Coxiellales	Coxiellaceae	Coxiella	CCGCGGTAATACGGAGGGTCCAAGCGTTATCCGGAATTATTGGGTTTAAAGGGTCCGTAGGCGGGACAATAAGTCAGTGGTGAAATCTGGTCGCTTAACGATCAAACTGCCATTGATACTGTTGTTCTTGAATATGTTTGAAGTGGGCGGAATAAGACATGTAGCGGTGAAATGCTTAGATATGTCTTAGAACACCGATTGCGAAGGCAGCTCACTAAGTCATTATTGACGCTGAGGGACGAAAGCGTGGGGAGC
ARW16S_1290	0	0	0	7	25	22	6	Bacteria	Planctomycetota	Planctomycetes	Planctomycetales	Rubinisphaeraceae	Planctomicrobium	CCGCGGTAATACGAACTGCGCAAACGTTATTCGGAATCACTGGGCTTACAGGGTGCGTAGGCGGTTCGCCAGGTCAGATGTGAAATCCCACAGCTCAACTGTGGAACTGCATTTGAAACCTGCGAACTTGAGTAGACTAGAGGTACACGGAACTTCAGGTGGAGCGGTGAAATGTGTTGAGATCTGAAGGAACACCAGAGGCGAAAGCGGTGTACTGGAGTCTGTCTGACGCTGAGGCACGAAAGCTAGGGGAGC
ARW16S_1335	0	0	0	0	27	0	26	Bacteria	Bacteroidota	Bacteroidia	Sphingobacteriales	NS11-12 marine group	Incertae Sedis	CCGCGGTAATACGGAGGGTGCAAGCGTTATCCGGATTTACTGGGTTTAAAGGGTGCGCAGGCGGTATTATAAGTCAGTGGTGAAAGCTTCCAGCTCAACTGGAAAACTGCCATTGATACTGTAGTACTTGAATTTGGGAGAGGTAGGCGGAATACATCATGTAGCGGTGAAATGCTTAGATATGATGTAGAACACCGATTGCGAAGGCAGCTTACTAGACCAATATTGACGCTCATGCACGAAAGCGTGGGGAGC
ARW16S_1336	0	0	0	0	0	26	27	Bacteria	Actinomycetota	Rubrobacteria	Rubrobacterales	Rubrobacteriaceae	Rubrobacter	CCGCGGTAATACGGAGGGTGCAAGCGTTGCTCGGAATCACTGGGCGTAAAGGGAGCGCAGGCGGTCTATTAAGTCAGGTGTGAAAGCCCAGAGCTCAACTCTGGAACTGCATCTGAAACTGATAAACTAGAGGATGAAAGAGGAAAGTAGAATTCCTGGTGTAGAGGTGAAATTCGTTGATATCAGGAGGAATACCCGCGGCGAAGGCGGCTTTCTGGTTCATTTCTGACGCTGAGGCTCGAAAGTGTGGGGAGC
ARW16S_868	0	0	0	130	0	13	40	Bacteria	Bacteroidota	Bacteroidia	Flavobacteriales	Flavobacteriaceae	Incertae Sedis	CCGCGGTAATACGAGGGGTGCAAGCGTTGTCCGGAATCACTGGGCGTAAAGGGTCCGTAGGCGTTTCAATAAGTCATATGTTAAAGACACCGGCTTAACCGGTGACATGCATTTGAAACTGTTGAAATAGAGTATAGGAGAGGAAAGTGGAATTCCTGGTGTAGCGGTGACATGCGTAGATATCAGGAGGAACATCAATGGCGAAGGCAGCTTTCTGGCCTATTACTGACGCTGAGGGACGAAAGCGTGGGGAGC
ARW16S_1342	0	0	0	0	13	9	30	Bacteria	Verrucomicrobiota	Verrucomicrobiia	Verrucomicrobiales	Rubritaleaceae	Rubritalea	CCGCGGTAATACGGAGGGTGCAAGCGTTAATCGGAATTACTGGGCGTAAAGCGCACGCAGGCGGTCTGTTAAGCTAGATGTGAAAGCCCCGCGCTCAACGTGGGATGGTCATTTAGAACTGGCAGACTAGAGTTTTGGAGAGGAGAGTGGAATTTCTGGTGTAGCGGTGAAATGCGTAGATATCAGAAGGAACATCAGTGGCGAAGGCGACTCTCTGGTCAATAACTGACGCTCATGTGCGAAAGTGTGGGTAGC
ARW16S_1343	0	0	0	0	0	0	52	Bacteria	Myxococcota	bacteriap25	Incertae Sedis	Incertae Sedis	Incertae Sedis	CCGCGGTAATACGGAGGGTGCAAGCGTTAATCGGAATTACTGGGCGTAAAGCGCGCGTAGGCGGCTTGGTCAGTTGGGTGTGAAAGCCCCGGGCTCAACCTGGGAACTGCATTCAATACTGCCAAGCTAGAGTACAGTAGAGGTGAGTGGAATTTCCTGTGTAGCGGTGAAATGCGTAGATATAGGAAGGAACATCAGTGGCGAAGGCGACTCACTGGACTGATACTGACGCTGAGGTGCGAAAGCGTGGGGAGC
ARW16S_1341	0	0	0	0	15	21	16	Bacteria	Pseudomonadota	Alphaproteobacteria	Kordiimonadales	Kordiimonadaceae	Kordiimonas	CCGCGGTAATACGAAGGGGGCGAGCGTTGTTCGGAATAACTGGGCGTAAAGGGCGCGTAGGCGGCTTTCTAAGTTAGGCGTGAAATCCCCGGGCTCAACCTGGGAACTGCGCTTAAGACTGGAGAGCTAGAAAACGGAAGAGGGTAGTGGAATTCCCAGTGTAGAGGTGAAATTCGTAGATATTGGGAAGAACACCAGTGGCGAAAGCGGCTACCTGGTCCGGATTTGACGCTGAGGCGCGAAAGCGTGGGGAGC
ARW16S_1353	0	0	0	0	51	0	0	Bacteria	Pseudomonadota	Gammaproteobacteria	Pseudomonadales	Nitrincolaceae	Amphritea	CCGCGGTAATACGGAGGGTCCAAGCGTTATCCGGAATCATTGGGTTTAAAGGGTGCGCAGGCGGTTTAATAAGTCAGTGGTGAAATCTCGGGGCTCAACTCCGAAACTGCCATTGATACTGTTAAACTTGAGTTCAGTTGGAGTAGGCGGAATGTGTAGTGTAGCGGTGAAATGCTTAGATATTACACAGAACACCGATAGCGAAGGCAGCTTACTAAACTGATACTGACGCTGAGGCACGAAAGCGTGGGGAGC
ARW16S_1216	0	0	0	20	17	20	13	Bacteria	Pseudomonadota	Alphaproteobacteria	Thalassobaculales	Nisaeaceae	OM75 clade	CCGCGGTAATACGGAGGATCCAAGCGTTATCCGGATTTATTGGGTTTAAAGGGTCCGTAGGCGGGTCTTTAAGTCAGTGGTGAAAGCCTGCAGCTTAACTGTAGAATTGCCATTGATACTGGAGACCTTGAGTGTAGTAGAAGTAGGCGGAATAAGGCATGTAGCGGTGAAATGCATAGATATGCCTTAGAACACCGATTGCGAAGGCAGCTTACTATGTTACAACTGACGCTGAGGGACGAAAGCGTGGGGAGC
ARW16S_1362	0	0	0	0	0	0	50	Bacteria	Verrucomicrobiota	Lentisphaeria	Lentisphaerales	Lentisphaeraceae	Lentisphaera	CCGCGGTAATACGGAAGGTGCAAGCATTGTTCGGATTGACTGGGCGTAAAGAGCACGTAGGTGGGTTTATAAGTCGGATGTGAAATCCCCAGGCTCAACCTGGGAACTGCATTCGAAACTGTAGATCTTGAATGTTTGGGAGGCTAGCGGAATTCCAGGTGTAGGAGTGAAATCCGTAGATATCTGGAGGAACACCGGAGGCGAAGGCGGCTGGCTAACAATACATTGACACTGAGGTGCGAAAGCGTGGGTAGC
ARW16S_1371	0	0	0	0	0	0	49	Bacteria	Balneolota	Balneolia	Balneolales	Balneolaceae	Incertae Sedis	CCGCGGTAATACGGAGGGTCCGAGCGTTAATCGGAATTACTGGGCGTAAAGCGTGCGTAGGCGGTTTGTTAAGCAAGATGTGAAAGCCCAGGGCTCAACCTTGGAACTGCATTTTGAACTGGCAGACTAGAGTATTGTAGAGGGTGGTGGAATTTCCAGTGTAGCGGTGAAATGCGTAGAGATTGGAAGGAACATCAGTGGCGAAGGCGGCCACCTGGACAAATACTGACGCTGAGGTACGAAAGCGTGGGGAGC
ARW16S_1369	0	0	0	0	0	49	0	Bacteria	Myxococcota	bacteriap25	Incertae Sedis	Incertae Sedis	Incertae Sedis	CCGCGGTAATACGGAGGGTGCGAGCGTTAATCGGAATTACTGGGCGTAAAGCGCGCGTAGGCGGTTTGTTAAGCTGGATGTGAAAGCCCCGGGCTCAACCTGGGAACTGCATCCAGAACTGGCAGGCTAGAGTATGGTAGAGGATAGTGGAATTTCCTGTGTAGCGGTGAAATGCGTAGATATAGGAAGGAACACCAGTGGCGAAGGCGGCTGTCTGGACCAATACTGACGCTGAGGTGCGAAAGTGTGGGGAGC
ARW16S_1370	0	0	0	0	0	49	0	Bacteria	Pseudomonadota	Gammaproteobacteria	Burkholderiales	Burkholderiaceae	Ralstonia	CCGCGGTAATACGGAGGGTGCAAGCGTTACTCGGAATCACTGGGCGTAAAGAGAATGTAGGCGGATAGATAAGTTTGAAGTGAAATCCAATGGCTCAACCATTGAACTGCTTTGAAAACTGTTTATCTAGAATATGGGAGAGGTAGATGGAATTTCTGGTGTAGGGGTAAAATCCGTAGAGATCAGAAGGAATACCGATTGCGAAGGCGATCTACTGGAACATTATTGACGCTGAGATTCGAAAGCGTGGGGAGC
ARW16S_1381	0	0	0	0	29	0	19	Bacteria	Bacteroidota	Bacteroidia	Flavobacteriales	Cryomorphaceae	Vicingus	CCGCGGTAATACGGAGGGTGCAAGCGTTATCCGGAATCATTGGGTTTAAAGGGTCCGCAGGCGGACTAATAAGTCAGTGGTGAAAGCCCATCGCTTAACGATGGAACTGCCATTGAAACTGTTAGTCTTGAATTCGGTCGAAGTGGGCGGAATGTGTCATGTAGCGGTGAAATGCATAGATATGACACAGAACACCGATAGCGAAGGCAGCTCACTAGGCCTGGATTGACGCTCAGGGACGAAAGCGTGGGGAGC
ARW16S_1110	0	0	0	42	48	0	0	Bacteria	Pseudomonadota	Gammaproteobacteria	Pseudomonadales	Pseudomonadaceae	Pseudomonas	CCGCGGTAATACGGAGGGTGCGAGCGTTAATCGGAATTACTGGGCGTAAAGCGCGCGTAGGCGGTTTGTTAAGTCAGCTGTGAAAGCCCCGGGCTCAACCTGGGAACTGCAGTTGATACTGGCCGACTAGAGTACGAGAGAGGGAGGTAGAATTCCATGTGTAGCGGTGAAATGCGTAGATATATGGAGGAATACCAGTGGCGAAGGCGGCCTCCTGGCTCGATACTGACGCTGAGGTGCGAAAGCGTGGGGATC
ARW16S_1283	0	0	0	13	12	15	21	Bacteria	Bacillota	Bacilli	Lactobacillales	Enterococcaceae	Enterococcus	CCGCGGTAATACAGAGGGTGCAAGCGTTAATCGGAATTACTGGGCGTAAAGCGCGCGTAGGCGGTTTATTAAGTCAGATGTGAAATCTTTGGGCTCAACCCAAAAACTGCATTTGATACTGATAGCCTAGAGTATGGTAGAGGGAGGTGGAATTTCCGGTGTAGCGGTGAAATGCGTAGATATCGGAAGGAATATCAGTGGCGAAGGCGACCTCCTGGGCCAATACTGACGCTGAGGCGCGAAAGCGTGGGGAGC
ARW16S_1321	0	0	0	8	0	14	33	Bacteria	Bacillota	Clostridia	Clostridiales	Clostridiaceae	Clostridium	CCGCGGTAATACGGAGGGTGCAAGCGTTATCCGGAATCATTGGGTTTAAAGGGTCCGCAGGCGGACTTATAAGTCAGTGGTGAAATCTCACAGCTTAACTGTGAAACTGCCATTGATACTGTAAGTCTTGAATTCGGTCGAAGTGGGCGGAATATGTCATGTAGCGGTGAAATGCTTAGATATGACATAGAACACCGATAGCGAAGGCAGCTCACTAGGCCTGGATTGACGCTCAGGGACGAAAGCGTGGGGAGC
ARW16S_1120	0	0	0	41	12	13	22	Bacteria	Bacillota	Bacilli	Lactobacillales	Enterococcaceae	Enterococcus	CCGCGGTAATACGGGGGGTGCAAGCGTTAATCGGAATTACTGGGCGTAAAGGGTTCGTAGGCGGTTTATTAAGTCAGATGTGAAAGCCCAGGGCTCAACCTTGGAACTGCATTTGATACTGGTAGACTAGAGTATAGTAGAGGAGTGGGGAATTTCTGGTGTAGCGGTGAAATGCGTAGAGATCAGAAGGAACACCAATGGCGAAGGCAACACTCTGGACTAATACTGACGCTGAGGGACGAAAGCGTGGGGATC
ARW16S_1391	0	0	0	0	0	47	0	Bacteria	Verrucomicrobiota	Verrucomicrobiia	Pedosphaerales	Pedosphaeraceae	Incertae Sedis	CCGCGGTAATACGGAGGGAGCGAGCGTTAATCGGAATTACTGGGCGTAAAGCGCGCGTAGGCGGCTTTGTAAGTCGGATGTGAAAGCCCTGGGCTCAACCTGGGAATTGCATTCGATACTGCAGAGCTAGAGTATGGTAGAGGGAAGTGGAATTTCCGGTGTAGCGGTGAAATGCGTAGATATCGGAAGGAACACCAGTGGCGAAGGCGACTTCCTGGGCCAATACTGACGCTGAGGTGCGAAAGCGTGGGGAGC
ARW16S_1419	0	0	0	0	45	0	0	Bacteria	Verrucomicrobiota	Verrucomicrobiia	Opitutales	Puniceicoccaceae	MB11C04 marine group	CCGCGGTAATACAGAGGGCCCGAGCGTTAATCGGAATCACTGGGCTTAAAGCGTACGTAGGCGGACTTGTAGGCATTTTGTGAAATCCCTCGGCTCAACCGGGGAATTGCAGGGTGAACCACAAGTCTTGAGGCGAGTAGAGGCGGTCGGAACGATAGGTGGAGCGGTGAAATGCGTAGATATCTATCGGAACGCCAAAGGTGAAGACAGGCCGCTGGGCTCGTCCTGACGCTGAGGTACGAAAGCATGGGTAGC
ARW16S_1418	0	0	0	0	45	0	0	Bacteria	Verrucomicrobiota	Verrucomicrobiia	Opitutales	Puniceicoccaceae	MB11C04 marine group	CCGCGGTAATACGGAGGGTGCAAGCGTTATCCGGAATCATTGGGTTTAAAGGGTCCGCAGGCGGACGTATAAGTCAGTGGTGAAAGCCTACAGCTTAACTGTAGAACTGCCATTGAAACTGTACGTCTTGAATTCGGTCGAAGTGGGCGGAATGTGTCATGTAGCGGTGAAATGCATAGATATGACACAGAACACCGATAGCGAAGGCAGCTCACTAGGCCTGAATTGACGCTCAGGGACGAAAGCGTGGGGAGC
ARW16S_1422	0	0	0	0	0	15	30	Bacteria	Pseudomonadota	Alphaproteobacteria	Hyphomicrobiales	Beijerinckiaceae	Methylobacterium	CCGCGGTAATACGTAGGGTGCAAGCGTTAATCGGAATTACTGGGCGTAAAGCGTGCGCAGGCTGTTTTGTAAGTCAGATGTGAAATCCCCGAGCTCAACTTGGGAACTGCGTTTGAAACTACAAGACTAGAATAGGTCAGAGGGGGGTAGAATTCCACGTGTAGCAGTGAAATGCGTAGAGATGTGGAGGAATACCAATGGCGAAGGCAGCCCCCTGGGATCATATTGACGCTCATGCACGAAAGCGTGGGGAGC
ARW16S_1420	0	0	0	0	45	0	0	Bacteria	Verrucomicrobiota	Verrucomicrobiia	Opitutales	Puniceicoccaceae	MB11C04 marine group	CCGCGGTAATACGGAGGGTGCAAGCGTTGTTCGGATTTACTGGGCGTAAAGCGCGCGCAGGCGGACATTCAAGTCAGATGTGAAATCCCAGGGCTTAACCCTGGAACTGCGTCTGAAACTGATTGTCTAGAGTCTCACAGGGGGTAGGGGAATTTCACGTGTAGGGGTAAAATCCGTAGAGATGTGAAGGAACACCGGTGGCGAAGGCGCCTACCTGGATGAGTACTGACGCTGAGGCGCGAAAGCGTGGGGAGC
ARW16S_1423	0	0	0	0	0	0	45	Bacteria	Bacillota	Bacilli	Staphylococcales	Gemellaceae	Gemella	CCGCGGTAATACGAAGGGTGCAAGCGTTGTTCGGATTTATTGGGCGTAAAGCGCGCGCAGGCGGACGGCTAAGTCAGATGTGAAATCCCGGGGCTCAACCTCGGAACTGCGTCTGAAACTGGTCGTCTAGAATCTCGGAGAGGAAAGGGGAATTTCGCATGTAGGGGTAAAATCCGTAGAGATGCGAAGGAACACCAGAGGCGAAGGCGCCTTTCTGGACGAGTATTGACGCTGAGGCGCGAAAGCGTGGGGAGC
ARW16S_1421	0	0	0	0	0	25	20	Bacteria	Myxococcota	bacteriap25	Incertae Sedis	Incertae Sedis	Incertae Sedis	CCGCGGTAATACGGAAGGTGCAAGCGTTGTTCGGATTGACTGGGCGTAAAGAGCACGTAGGCGGGTTTGTAAGTCGAATGTGAAAGCCCTGGGCTCAACCCAGGAATTGCATTCGAAACTACAGATCTTGAATGTTTGAGAGGTTGGCGGAATTCCAGGTGTAGGAGTGAAATCCGTAGATATCTGGAGGAACACCGGAGGCGAAGGCGGCTAACTGGCAATACATTGACGCTGAGGTGCGAAAGCGTGGGTAGC
ARW16S_1312	0	0	0	0	38	6	0	Bacteria	Pseudomonadota	Gammaproteobacteria	Pseudomonadales	Alcanivoracaceae1	Alcanivorax	CCGCGGTAATACGAAAGGTGCAAGCGTTAATCGGAATTACTGGGCGTAAAGCGCGCGTAGGCGGTGTGTTAAGTCGGATGTGAAAGCCCAGGGCTCAACCTTGGAATTGCATCCGATACTGGCACGCTAGAGTGCAGTAGAGGGAGGTGGAATTTCCGGTGTAGCGGTGAAATGCGTAGAGATCGGAAGGAACACCAGTGGCGAAGGCGGCCTCCTGGACTGACACTGACGCTGAGGTGCGAAAGCGTGGGGAGC
ARW16S_787	0	0	0	190	0	44	0	Bacteria	Bacteroidota	Bacteroidia	Flavobacteriales	Flavobacteriaceae	Incertae Sedis	CCGCGGTAATACATAGGGTGCAAGCGTTAATCGGAATTACTGGGCGTAAAGCGTTCGCAGGCGGTCTTATAAGTCAGATGTGAAATCCCCGAGCTCAACTTGGGAACTGCGTTTGAAACTGTAAGACTAGAGTGTGTCAGAGGGGGGTAGAATTCCATGTGTAGCAGTGAAATGCGTAGATATGTGGAGGAATACCAATGGCGAAGGCAGCCCCCTGGGATAACACTGACGCTCATGAACGAAAGCGTGGGGAGC
ARW16S_1432	0	0	0	0	0	0	44	Bacteria	Actinomycetota	Rubrobacteria	Rubrobacterales	Rubrobacteriaceae	Rubrobacter	CCGCGGTAATACGGAGGGAGCAAGCGTTGCTCGGAATAACTGGGCGTAAAGGGTGCGTAGGTGGTTTTTTAAGTGAAATGTTAAAGACTCGGACTTAATCTGAGGAATGCGTTTCATACTGGAAAACTTGAGTGTGGGAGAGGAAACAGGAATTCCTCATGTAGAGGTGAAATTCGTAGATATGAGGAGGAACACCAGAGGCGAAAGCGAGTTTCTGGAACACCACTGACACTGAGGCACGAAAGCGTGGGTAGC
ARW16S_1442	0	0	0	0	43	0	0	Bacteria	Pseudomonadota	Gammaproteobacteria	Enterobacterales	Colwelliaceae	Incertae Sedis	CCGCGGTAATACGGAGGGTGCAAGCGTTATCCGGAATCATTGGGTTTAAAGGGTCCGCAGGCGGTCAATTAAGTCAGAGGTGAAATCCCATAGCTTAACTATGGAACTGCCTTTGATACTGGTTGACTTGAGTTATACGGAAGTAGATAGAATGTGTAGTGTAGCGGTGAAATGCATAGATATTACACAGAATACCGATTGCGAAGGCAGTCTACTACGTATATACTGACGCTCATGGACGAAAGCGTGGGGAGC
ARW16S_1443	0	0	0	0	10	0	33	Bacteria	Actinomycetota	Actinobacteria	Micrococcales	Micrococcaceae	Micrococcus	CCGCGGTAATACGGAGGGTGCAAGCGTTAATCGGAATTACTGGGCGTAAAGCGCGCGTAGGCGGTTTGTTAAGTTGGATGTGAAAGCCCTGGGCTCAACCTAGGAACTGCATTCAAAACTGGCAAGCTAGAGTACAGCAGAGGCAAGTGGAATTTCAGGTGTAGCGGTGAAATGCGTAGAGATCTGAAGGAACACCAGTGGCGAAGGCGACTTGCTGGGCTGATACTGACGCTGAGGTGCGAAAGCGTGGGGAGC
ARW16S_1444	0	0	0	0	0	0	43	Bacteria	Pseudomonadota	Alphaproteobacteria	Rickettsiales	Rickettsiaceae	Candidatus Megaira	CCGCGGTAATACGAAGGGACCTAGCGTAGTTCGGAATTACTGGGCTTAAAGAGTTCGTAGGTGGTTAAAAAAGTTGGTGGTGAAATCCCAGAGCTTAACTCTGGAACTGCCATCAAAACTTTTTAGCTAGAGTATGATAGAGGAAAGCAGAATTTCTAGTGTAGAGGTGAAATTCGTAGATATTAGAAAGAATACCGATTGCGAAGGCAGCTTTCTGGATCATTACTGACACTGAGGAACGAAAGCATGGGTAGC
ARW16S_1456	0	0	0	0	0	42	0	Bacteria	Pseudomonadota	Gammaproteobacteria	Enterobacterales	Shewanellaceae	Shewanella	CCGCGGTAATACGAGGGGTGCAAGCGTTAATCGGAATTACTGGGCGTAAAGCGTACGCAGGCGGTTTGTTAAGCAAGATGTGAAAGCCCCGGGCTCAACCTGGGAACTGCATTTTGAACTGGCAAACTAGAGTCTTGTAGAGGGGGGTAGAATTTCAGGTGTAGCGGTGAAATGCGTAGAGATCTGAAGGAATACCGGTGGCGAAGGCGGCCCCCTGGACAAAGACTGACGCTCAGGTACGAAAGCGTGGGGAGC
ARW16S_946	0	0	0	103	42	0	0	Bacteria	Pseudomonadota	Gammaproteobacteria	Enterobacterales	Colwelliaceae	Incertae Sedis	CCGCGGTAATACGGAGGGGGCTAGCGTTGTTCGGAATCACTGGGCGTAAAGCGCGCGTAGGCGGGCCAATCAGTTGGGGGTGAAAGCCCGGAGCTCAACTCCGGAACTGCCTCCAATACTGTTGGTCTTGAGGTCGAGAGAGGTAAGTGGAATTCCTAGTGTAGAGGTGAAATTCGTAGATATTAGGAAGAACACCAGTGGCGAAGGCGACTTACTGGCTCGATTCTGACGCTGAGGTGCGAAAGCGTGGGGAGC
ARW16S_1467	0	0	0	0	0	20	21	Bacteria	Pseudomonadota	Gammaproteobacteria	Coxiellales	Coxiellaceae	Coxiella	CCGCGGTAATACGGAGGGTCCAAGCGTTATCCGGATTTATTAGGTTTAAAGGGTCCGCAGGCGGAACTTTAAGTCAGTGGTGAAAGCCTACAGCTCAACTGTAGAACTGCCATTGAAACTGAAGTTCTTGAGTGTGGTTGAAGTGGGCGGAATATGTCATGTAGCGGTGAAATGCATAGATATGACATAGAACACCAATTGCGAAGGCAGCTCACTAAGCCATTACTGACGCTCAGGGACGAAAGCGTGGGGAGC
ARW16S_1466	0	0	0	0	41	0	0	Bacteria	Pseudomonadota	Gammaproteobacteria	Enterobacterales	Colwelliaceae	Incertae Sedis	CCGCGGTAATACGGAGGATCCAAGCGTTATCCGGAATTATTGGGTTTAAAGGGTCCGCAGGCTGTTTGTTAAGTCAGAGGTGAAATCCTACCGCTCAACGGTAGAACTGCCTTTGATACTGGCAAACTTGAGTTATTGTGAAGTAGTTAGAATGTGTAGTGTAGCGGTGAAATGCATAGATATTACACAGAATACCAATTGCGAAGGCAGATTACTAACAATTAACTGACGCTGAGGGACGAAAGCGTGGGTAGC
ARW16S_1258	0	0	0	24	0	0	40	Bacteria	Pseudomonadota	Gammaproteobacteria	Pseudomonadales	Endozoicomonadaceae	Incertae Sedis	CCGCGGTAATACGAGGGGTGCAAGCGTTAATCGGAATTACTGGGCGTAAAGCGTACGCAGGCGGTTTGTTAAGCGAGATGTGAAAGCCCCGGGCTCAACCTGGGAACTGCATTTCGAACTGGCAAACTAGAGTCTTGTAGAGGGGGGTAGAATTTCAGGTGTAGCGGTGAAATGCGTAGAGATCTGAAGGAATACCGGTGGCGAAGGCGGCCCCCTGGACAAAGACTGACGCTCAGGTACGAAAGCGTGGGGAGC
ARW16S_1487	0	0	0	0	12	27	0	Bacteria	Patescibacteria	Parcubacteria	Incertae Sedis	Incertae Sedis	Incertae Sedis	CCGCGGTAATACGTATGTCTCGAGCGTTACCCGGAATCACTGGGTGTAAAGGGTTCGTAGGCGGTTTGATAAGTTGGATATGAAAGACCGGAGCTCAACTCCGTGTTTGTGTTCAAAACTGTTAAACTAGAATTAGGGAGAGGTAAGCGGAATTCTAAGTGTAGGGGTGCAATCCGTAGATACTTAGAGGAACACCAAAAGCGAAGGCAGCTTACTGGAACTATATTGACGCTGAGGAACGAAAGCGTGGGTAGC
ARW16S_1275	0	0	0	23	14	0	25	Bacteria	Pseudomonadota	Alphaproteobacteria	Kordiimonadales	Kordiimonadaceae	Kordiimonas	CCGCGGTAATACGGAGGGTGCAAGCGTTAATCGGAATTACTGGGCGTAAAGCGCGCGTAGGCGGTTTGGTCAGTTATGTGTGAAAGCCCTGGGCTCAACCTAGGAATTGCATGTAATACTGCCAGGCTAGAGTACGAGAGAGGTGGGTAGAATTCCTAGTGTAGCGGTGAAATGCGTAGATATTAGGAGGAATACCAGTGGCGAAGGCGGCCCACTGGCTCGATACTGACGCTGAGGTGCGAAAGCGTGGGGAGC
ARW16S_1485	0	0	0	0	39	0	0	Bacteria	Pseudomonadota	Gammaproteobacteria	Enterobacterales	Colwelliaceae	Incertae Sedis	CCGCGGTAATACGAAGGGTGCAAGCGTTGTTCGGATTTACTGGGCGTAAAGCGCGCGCAGGCGGATAGTTAAGTCAGATGTGAAATCTCGGGGCTCAACCCCGAAACTGCGTCTGAAACTGATTATCTAGAGTATCGGAGGGGGAAGTGGAATTTCGCATGTAGGGGTAAAATCCGTAGAGATGCGAAGGAACACCAGAGGCGAAGGCGACTTCCTGGCCGATTACTGACGCTGAGGCGCGAAAGCGTGGGGAGC
ARW16S_1486	0	0	0	0	14	13	12	Bacteria	Pseudomonadota	Gammaproteobacteria	Pseudomonadales	Moraxellaceae	Acinetobacter	CCGCGGTAATACGGAGGGGGCAAGCGTTGTTCGGAATTACTGGGCGTAAAGGGCACGTAGGCGGCGATGCGGGTCAGGTGTGAAAGCCCCGGGCTTAACCTGGGAACTGCACTTGAAACTGCATTGCTAGAGGACGGAAGAGGAGAATGGAATTCCCAGTGTAGAGGTGAAATTCGTAGATATTGGGAAGAACACCAGTGGCGAAGGCGATTCTCTGGTCCGTATCTGACGCTGAGGTGCGAAAGCGTGGGGAGC
ARW16S_1488	0	0	0	0	0	0	39	Bacteria	Pseudomonadota	Alphaproteobacteria	Rhodobacterales	Paracoccaceae	Incertae Sedis	CCGCGGTAATACGGAGGGGGTTAGCGTTGTTCGGAATTACTGGGCGTAAAGCGTACGTAGGCGGATTAGTAAGTTAGGGGTGAAATCCCGAGGCTCAACCTCGGAACTGCCTCTAAAACTGCTAGTCTTGAGTTCGAGAGAGGTGAGTGGAATTCCGAGTGTAGAGGTGAAATTCGTAGATATTCGGAGGAACACCAGTGGCGAAGGCGGCTCACTGGCTCGATACTGACGCTGAGGTACGAAAGTGTGGGGAGC
ARW16S_1500	0	0	0	0	0	0	38	Bacteria	Pseudomonadota	Gammaproteobacteria	Coxiellales	Coxiellaceae	Coxiella	CCGCGGTAATACGGAGGGTGCAAGCGTTATCCGGAATCATTGGGTTTAAAGGGTCCGCAGGCGGACGTATAAGTCAGTGGTGAAATCTCTCGGCTTAACCGAGAAACTGCCATTGATACTGTACGTCTTGAATTCGGTCGAAGTGGGCGGAATATGTCATGTAGCGGTGAAATGCTTAGATATGACATAGAACACCGATAGCGAAGGCAGCTCACTAGACCTGGATTGACGCTCAGGGACGAAAGCGTGGGTAGC
ARW16S_1499	0	0	0	0	38	0	0	Bacteria	Pseudomonadota	Gammaproteobacteria	Pseudomonadales	Alcanivoracaceae1	Alcanivorax	CCGCGGTAATACGTATGTCTCGAGCGTTACCCGGAATCACTGGGTGTAAAGGGTTCGTAGGCGGACTTGTAAGTCAGACATGAAAGACCGGAGCTCAACTCCGTGTTTGTATTTGAAACTGCAAGTCTAGAATTAGGGAGAGGTTAGCGGAATTCTAAGTGTAGGGGTGCAATCCGTAGATACTTAGAGGAACACCAAAAGCGAAGGCAGCTAACTGGAACTATATTGACGCTGAGGAACGAAAGCGTGGGGAGC
ARW16S_1509	0	0	0	0	5	8	24	Bacteria	Pseudomonadota	Alphaproteobacteria	Rhodospirillales	Terasakiellaceae	Terasakiella	CCGCGGTAATACGGAGGATCCAAGCGTTGTCCGGATTTATTGGGTTTAAAGGGTGCGTAGGCGGAATAATAAGTCAGTGGTGAAAGCCTGTAGCTCAACTACAGAACTGCCATTGAAACTGTTATTCTTGAGTTAGGTCGAGGTGGATGGAATGTATCATGTAGCGGTGAAATGCTTAGATATGATACAGAACACCGATTGCGAAGGCAGTTCACTAGACCTACACTGACGCTGAGGCACGAAAGCATGGGGATC
ARW16S_1511	0	0	0	0	0	13	24	Bacteria	Myxococcota	bacteriap25	Incertae Sedis	Incertae Sedis	Incertae Sedis	CCGCGGTAATACGGAGGGTCCAAGCGTTATCCGGATTTATTGGGTTTAAAGGGTCCGTAGGCGGAAGATTAAGTCAGTGGTGAAATCCTACAGCTCAACTGTAGAACTGCCATTGAAACTGATTTTCTTGAATATAGTTGAAGTGGGCGGAATGTGTAGTGTAGCGGTGAAATGCATAGATATTACACAGAACGCCAATTGCGAAGGCAGCTCACTAAGCTATTATTGACGCTGAGGGACGAAAGCGTGGGGAGC
ARW16S_1507	0	0	0	0	37	0	0	Bacteria	Pseudomonadota	Gammaproteobacteria	Pseudomonadales	Alcanivoracaceae1	Alcanivorax	CCGCGGTAATACGGAGGGTCCGAGCGTTAATCGGAATTACTGGGCGTAAAGCGTGCGTAGGCGGTTCATTAAGTCAGATGTGAAATCCCGGGGCTCAACCTCGGAACTGCATTTGAAACTGGTGGACTAGAGTATTGTAGAGGGTGGTGGAATTTCCAGTGTAGCGGTGAAATGCGTAGAGATTGGAAGGAACATCAGTGGCGAAGGCGGCCACCTGGACAAATACTGACGCTGAGGCACGAAAGCGTGGGGAGC
ARW16S_1508	0	0	0	0	6	12	19	Bacteria	Bacteroidota	Bacteroidia	Chitinophagales	Saprospiraceae	Lewinella	CCGCGGTAATACGGAGGGTGCAAGCGTTAATCGGAATTACTGGGCGTAAAGCGCGCGTAGGCGGTTATTTAAGTCAGATGTGAAAGCCCCGGGCTCAACCTGGGAATGGCCTCTGATACTGGGTAACTAGAGTTTGGAAGAGGGGAGTAGAATTTCAGGTGTAGCGGTGAAATGCATAGAGATCTGAAGGAATACCAGTGGCGAAGGCGACTCCCTGGTCCAGAACTGACGCTGAGGTGCGAAAGCGTGGGTAGC
ARW16S_1512	0	0	0	0	0	0	37	Bacteria	Myxococcota	bacteriap25	Incertae Sedis	Incertae Sedis	Incertae Sedis	CCGCGGTAATACTGAAGGTGCAAGCGTTAATCGGAATTACTGGGCGTAAAGCGCGCGTAGGCGGTTATTTAAGTCAGATGTGAAAGCCCCGGGCTCAACCTGGGAACTGCATTTGAAACTGGGTAACTAGAGTATGTTAGAGGAAAGTGGAATTCAGGGTGTAGCGGTGAAATGCGTAGATATCCTGAGGAACACCAATGGCGAAGGCAACTTTCTGGGACAATACTGACGCTGAGGTGCGAAAGCGTGGGGAGC
ARW16S_1510	0	0	0	0	0	37	0	Bacteria	Pseudomonadota	Alphaproteobacteria	Incertae Sedis	Incertae Sedis	Incertae Sedis	CCGCGGTAATACGAAGGGGGCTAGCGTTGTTCGGAATTACTGGGCGTAAAGCGCGCGTAGGCGGGTCGTTAAGTTAGAGGTGAAATCCCGGAGCTCAACTCCGGAACTGCCTTTAATACTGGCGACCTAGAGACCGGTAGAGGTGAGTAGAATTCCTAGTGTAGAGGTGAAATTCGTAGATATTAGGAAGAATACCAGTGGCGAAGGCGGCTCACTGGACCGGAACTGACGCTGAGGTGCGAAAGCGTGGGGAGC
ARW16S_1524	0	0	0	0	19	0	17	Bacteria	Pseudomonadota	Alphaproteobacteria	Thalassobaculales	Nisaeaceae	OM75 clade	CCGCGGTAATACGGAGGGTCCAAGCGTTATCCGGAATCATTGGGTTTAAAGGGTCCGCAGGCGGTCAATTAAGTCAGAGGTGAAATACCGTCGCTCAACGACGGAACTGCCTTTGATACTGGTTGACTTGAGTCATATGGAAGTAGATAGAATAAGTAGTGTAGCGGTGAAATGCATAGAGATTACTTAGAATACCGATTGCGAAGGCAGTCTACTACGTATGTACTGACGCTCATGGACGAAAGCGTGGGGAGC
ARW16S_1523	0	0	0	0	28	8	0	Bacteria	Bacteroidota	Bacteroidia	Sphingobacteriales	NS11-12 marine group	Incertae Sedis	CCGCGGTAATACGGAGGGTGCAAGCGTTAATCGGATTTACTGGGCGTAAAGCGTGCGTAGGCGGCTTGGTCAGTCAGATGTGAAAGCCCCGGGCTCAACCTGGGAACTGCATTTGATACTGCCAAGCTAGAGTATGTTAGAGGGAAGTGGAATTTCAGGTGTAGCGGTGAAATGCGTAGAGATCTGAAAGAACACCAATGGCGAAGGCAACTTCCTGGGACAATACTGACGCTGAGGTACGAAAGCGTGGGGAGC
ARW16S_1159	0	0	0	45	0	0	36	Bacteria	Pseudomonadota	Gammaproteobacteria	Pseudomonadales	Endozoicomonadaceae	Incertae Sedis	CCGCGGTAATACGAAGGGGGCGAGCGTTGTTCGGAATTACTGGGCGTAAAGGGAGCGCAGGCGGTTCATTTAGTCAGACGTGAAAGCCCCGGGCTCAACCCGGGAGGTGCGTTTGATACTGGTGAGCTAGAAATCAGAAGAGGATAGTGGAATTCCCAGTGTAGAGGTGAAATTCGTAGATATTGGGAAGAACACCAGTGGCGAAAGCGGCTATCTGGTCTGTATTTGACGCTGAGGCTCGAAAGCGTGGGGAGC
ARW16S_1525	0	0	0	0	0	7	29	Bacteria	Verrucomicrobiota	Lentisphaeria	Lentisphaerales	Lentisphaeraceae	Lentisphaera	CCGCGGTAATACGGAGGGAGCTAGCGTTATTCGGAATTACTGGGCGTAAAGGGCACGTAGGCGGTCTTGTAAGTTGGAAGTGAAAGCCCAAGGCTCAACCTTGGAACTGCTTTCAAAACTGCAAGACTAGAGATTGATAGGGGATAGCGGAATTCCTAGTGTAGAGGTGAAATTCTTAGATATTAGGAGGAACACCGGTGGCGAAGGCGGCTATCTGGATCAATACTGACGCTAAGGTGCGAAAGCGTGGGGAGC
ARW16S_1530	0	0	0	0	0	13	22	Bacteria	Pseudomonadota	Gammaproteobacteria	Pseudomonadales	Marinomonadaceae	Marinomonas	CCGCGGTAATACGGAGGGTCCGAGCGTTAATCGGAATTACTGGGCGTAAAGCGCGCGTAGGCGGCTAAGTCAGTCAGATGTGAAAGCCCCGGGCTCAACCTGGGAATTGCACCTGATACTGCTTGGCTAGAGTACAGAAGAGGGTGGTGGAATTTCCTGTGTAGCGGTGAAATGCGTAGATATAGGAAGGAACATCAGTGGCGAAGGCGGCCACCTGGACTGATACTGACGCTGAGGTGCGAAAGCGTGGGGAGC
ARW16S_1529	0	0	0	0	0	16	19	Bacteria	Pseudomonadota	Gammaproteobacteria	Pseudomonadales	Cellvibrionaceae	Incertae Sedis	CCGCGGTAATACGGAGGGTGCAAGCGTTAATCGGAATTACTGGGCGTAAAGCGCGCGTAGGCGGTTTGTTAAGCTAGCTGTGAAAGCCCCGGGCTCAACCTGGGAACTGCAGTTAGAACTGACAGGCTAGAGTACAGCAGAGGAGTGTGGAATTTCAGGTGTAGCGGTGAAATGCGTAGATATCTGAAGGAACACCAGTGGCGAAGGCGACACTCTGGGCTGATACTGACGCTGAGGTGCGAAAGCGTGGGGAGC
ARW16S_1390	0	0	0	12	0	18	17	Bacteria	Bacteroidota	Bacteroidia	Bacteroidales	Marinifilaceae	Ancylomarina	CCGCGGTAATACGGAGGGTGCGAGCGTTAATCGGAATTACTGGGCGTAAAGCGCGCGTAGGCGGTTTGATAAGCTGGATGTGAAATCCCCGGGCTCAACCTGGGAACTGCATCCAGAACTGTTTGACTAGAGTACAGTAGAGGGTGGCGGAATTTCCTGTGTAGCGGTGAAATGCGTAGATATAGGAAGGAACATCAGTGGCGAAGGCGGCCACCTGGACTGATACTGACGCTGAGGTGCGAAAGCGTGGGGAGC
ARW16S_1531	0	0	0	0	0	10	25	Bacteria	Pseudomonadota	Gammaproteobacteria	Burkholderiales	Nitrosomonadaceae	Nitrosomonas	CCGCGGTAATACGTAGGGTGCGAGCGTTAATCGGAATTACTGGGCGTAAAGGGTCCGCAGGTTGTTTTGTAAGTCAGATGTGAAAGCCCCGGGCTTAACCTGGGAACTGCGTCTGAAACTACAAGGCTAGAGTATGGCAGAGGGGGGTGGAATTCCGCGTGTAGCAGTGAAATGCGTAGATATGTGGAGGAACACCGATGGCGAAGGCAGCCCCCTGGGTCAATACTGACGCTGAGGGACGAAAGCATGGGGAGC
ARW16S_1544	0	0	0	0	0	0	34	Bacteria	Actinomycetota	Rubrobacteria	Rubrobacterales	Rubrobacteriaceae	Rubrobacter	CCGCGGTAATACGAGGGGTGCAAGCGTTATTCGGAATAACTGGGCGTAAAGGGTGTGCAGACGGTTTTTTAAGTCTATTGTTTAAGCCCCCAGCCTAACTGGGGATCAGCGGTAGAAACTGAAAGACTAGAGTATGGAAGAGAGAAGTGGAATTCTCGGAGTAGCGGTAAAATGCGTAGATCTCGAGAGGAACACCGATGGCGAAGGCAGCTTCTTGGTCCATTACTGACGTTGAGACACGAAAGCGTGGGGAGC
ARW16S_1540	0	0	0	0	34	0	0	Bacteria	Bacteroidota	Bacteroidia	Flavobacteriales	Crocinitomicaceae	Incertae Sedis	CCGCGGTAATACGGAGGGTGCAAGCGTTATCCGGAATCATTGGGTTTAAAGGGTCCGCAGGCGGACTAATAAGTCAGTGGTGAAATCCTCTCGCTTAACGAGAGAACTGCCATTGAAACTGTTAGTCTTGAATTCGGTCGAAGTAGGCGGAATGTGTCATGTAGCGGTGAAATGCATAGATATGACACAGAACACCGATAGCGAAGGCAGCTTACTAGACCTGGATTGACGCTCATGGACGAAAGCGTGGGGAGC
ARW16S_1543	0	0	0	0	0	0	34	Bacteria	Myxococcota	bacteriap25	Incertae Sedis	Incertae Sedis	Incertae Sedis	CCGCGGTAATACGGAGGGTCCAAGCGTTAATCGGAATTACTGGGCGTAAAGCGCGCGTAGGCGGTTTAATAAGTTGTATGTGAAAGCCCTGGGCTCAACCTAGGAACTGCATACAAAACTATTAAGCTTGAGGACGAGAGAGGAGAGTAGAATTTCAGGTGTAGCGGTGAAATGCGTAGATATCTGAAGGAATACCAATGGCGAAGGCAGCTCTCTGGCTCGTTTCTGACGCTGAGGTGCGAAAGCGTGGGTAGC
ARW16S_1542	0	0	0	0	0	15	19	Bacteria	Verrucomicrobiota	Lentisphaeria	Lentisphaerales	Lentisphaeraceae	Lentisphaera	CCGCGGTAATACGTAGGGTGCAAGCGTTGTTCGGAATCACTGGGCGTAAAGGGCGTGTAGGCGGAACGATAAGCGATGGGTGAAATCCCGGGGCTCAACCCCGGAACTGCTCTTCGAACTGTCGATCTAGAGAAGGTCAGGGGCCGGCGGAATTCCTGGTGTAGAGGTGAAATTCGTAGAGATCAGGAGGAACATCGGAGGCGAAGGCGGCCGGCTGGGGCCATTCTGACGCTGAGGCGCGAAAGCGTGGGGAGC
ARW16S_1541	0	0	0	0	14	10	10	Bacteria	Pseudomonadota	Gammaproteobacteria	Pseudomonadales	Moraxellaceae	Acinetobacter	CCGCGGTAATACGGAGGGTGCAAGCGTTGCTCGGAATTACTGGGCGTAAAGCGCACGCAGGCGGTTTATCAGGTCGGATGTGAAAGCCCGGGGCTCAACCCCGGAACTGCATTCGAAACCGGTAGACTTGAGTTCGAGAGAGGGTGGTGGAATTCCTGGTGTAGAGGTGAAATTCGTTGATATCAGGAGGAACACCGGTGGCGAAGGCGACCACCTGGCTCGATACTGACGCTCATGTGCGAAAGCGTGGGGAGC
ARW16S_1455	0	0	0	9	11	22	0	Bacteria	Rhodothermota	Rhodothermia	Rhodothermales	Rhodothermaceae	Incertae Sedis	CCGCGGTAATACGGAGGGTGCAAGCGTTATCCGGATTCATTGGGTTTAAAGGGTGCGCAGGCGGTCTATTAAGTCAGTGGTGAAAGCCTACAGCTCAACTGTAGAACTGCCATTGATACTGATAGACTTGAATGCGGTTGAAGTGGGTGGAATGTGTAGTGTAGCGGTGAAATGCATAGATATTACACAGAACTCCGATTGCGAAGGCAACTCACTAAACCGTTATTGACGCTCAGGCACGAAAGCGTGGGGAGC
ARW16S_1402	0	0	0	13	11	10	12	Bacteria	Rhodothermota	Rhodothermia	Rhodothermales	Rhodothermaceae	Incertae Sedis	CCGCGGTAATACGGAGGGTGCAAGCGTTGTCCGGAATCACTGGGTGTAAAGGGTGTGTAGGCGGAGCTGTAAGTCAGAGGTGAAATCCTGCAGCTTAACTGTAGAACTGCCTTTGATACTGCAGCCCTTGAATATCGGAGAGGTTACTAGAATTCGTGGTGTAGCGGTGAAATGCGTAGATATCACGAGGAATACCAGAGGCGTAGGCGGGTAACTGGACGATTATTGACGCTGAGGCACGAAAGCGTGGGGAGC
ARW16S_1465	0	0	0	8	0	14	19	Bacteria	Pseudomonadota	Gammaproteobacteria	Pseudomonadales	Endozoicomonadaceae	Parendozoicomonas	CCGCGGTAATACGGAGGGTGCAAGCGTTAATCGGAATTACTGGGCGTAAAGCGCGCGTAGGTGGATTGGTCAGTCAGATGTGAAAGCCCTGGGCTCAACCTGGGAACTGCATCTGATACTGCTAATCTAGAGTACGGTAGAGGGTAGTGGAATTTCCTGTGTAGCGGTGAAATGCGTAGATATAGGAAGGAACACCAGTGGCGAAGGCGACTACCTGGACCGATACTGACACTGAGGTGCGAAAGCGTGGGGAGC
ARW16S_1498	0	0	0	6	22	10	0	Bacteria	Planctomycetota	Planctomycetes	Planctomycetales	Gimesiaceae	Incertae Sedis	CCGCGGTAATACGAACTGCGCGAACGTTATTCGGAATCACTGGGCTTAAAGGGTGCGTAGGCGGCCTGTTAAGTAGGGTGTGAAATTTGTCGGCTCAACCGGCAAACTGCATTCTAAACTGGCAGGCTTGAGTGAGTCAGGGGTGTGCGGAACTTCCGGTGGAGCGGTGAAATGCGTTGATATCGGAAGGAACGCCGGTGGCGAAAGCGGCACACTGGGGCTTTTCTGACGCTGAGGCACGAAAGCTAGGGGAGC
ARW16S_1572	0	0	0	0	0	0	32	Bacteria	Pseudomonadota	Gammaproteobacteria	Pseudomonadales	Oleiphilaceae	Oleiphilus	CCGCGGTAATACGGAGGGTGCAAGCGTTAATCGGAATTACTGGGCGTAAAGCGCGCGTAGGCGGCTTATTAAGCTAGATGTGAAAGCCCCGGGCTTAACCTGGGAACTGCATTTAGAACTGATTCGCTAGAGTACAGTAGAGGGTGGTGGAATTTCCAGTGTAGCGGTGAAATGCGTAGAGATTGGAAGGAACATCAGTGGCGAAGGCGGCCACCTGGACTGATACTGACGCTGAGGTGCGAAAGCGTGGGGAGC
ARW16S_1571	0	0	0	0	0	32	0	Bacteria	Pseudomonadota	Gammaproteobacteria	Burkholderiales	Burkholderiaceae	Ralstonia	CCGCGGTAATACGGAGGGTGCAAGCGTTACTCGGAATTACTGGGCGTAAAGAGCGTGTAGGCGGATAGATAAGTTGGAAGTGAAATCCTATGGCTCAACCATAGAACTGCTTCCAAAACTGTTTATCTAGAATATGGGAGAGGTAGATGGAATTTCTGGTGTAGGGGTAAAATCCGTAGAGATCAGAAGGAATACCGATTGCGAAGGCGATCTACTGGAACATTATTGACGCTGAGACGCGAAAGCGTGGGGAGC
ARW16S_1220	0	0	0	37	24	0	8	Bacteria	Nitrospinota	Nitrospinia	Nitrospinales	Nitrospinaceae	LS-NOB	CCGCGGTAATACGGAGGGGGCAAGCGTTGTTCGGAATCATTGGGCGTAAAGAGTATGTAGGCGGCTATTTAAGTCAGACGTGTAAGCCCACGGCTCAACCGTGGAATTGCGTTTGAAACTATTTAGCTTGAGTGCAGGAGAGGAAGGCGGAATTCCCAGTGTAGCGGTGAAATGCATTGATATTGGGAAGAACACCGGTGGCGAAGGCGGCCTTCTGGTCTGACACTGACGCTGAGATACGAAAGCCAGGGGAGC
ARW16S_1590	0	0	0	0	0	31	0	Bacteria	Pseudomonadota	Gammaproteobacteria	Coxiellales	Coxiellaceae	Coxiella	CCGCGGTAATACGGAGGGTGCAAGCGTTATCCGGATTCATTGGGTTTAAAGGGTGCGTAGGCGGGTTATTAAGTCAGTGGTGAAAGCCCATAGCTCAACTATGGAACTGCCATTGAAACTGATAGTCTTGAATATGATTGAAGTGGGCGGAATATGACATGTAGCGGTGAAATGCATAGATATGTCATAGAACACCGATAGCGAAGGCAGCTCACTAAGTCATCATTGACGCTGAGGCACGAAAGCGTGGGGAGC
ARW16S_1587	0	0	0	0	31	0	0	Bacteria	Pseudomonadota	Gammaproteobacteria	Salinisphaerales	Nevskiaceae	Polycyclovorans	CCGCGGTAATACGGAGGGTGCGAGCGTTAATCGGAATTACTGGGCGTAAAGCGTGCGTAGGCGGTTGATTAAGCAAGATGTGAAAGCCCCGGGCTCAACCTGGGAACTGCATTTTGAACTGGTCGACTAGAGTTTTGTAGAGGGTGGTGGAATTTCCAGTGTAGCGGTGAAATGCGTAGAGATTGGAAGGAACATCAGTGGCGAAGGCGGCCACCTGGACAAAAACTGACGCTGAGGCACGAAAGCGTGGGGAGC
ARW16S_1586	0	0	0	0	31	0	0	Bacteria	Pseudomonadota	Gammaproteobacteria	Salinisphaerales	Nevskiaceae	Polycyclovorans	CCGCGGTAATACGGAGGGTGCAAGCGTTAATCGGAATTACTGGGCGTAAAGCGCGCGTAGGCGGTTTGTTAAGTCGGATGTGAAAGCCCTGGGCTCAACCTGGGAATTGCATACGATACTGGCCGACTAGAGTACGAGAGAGGGAGGTAGAATTCCATGTGTAGCGGTGAAATGCGTAGATATGTGGAGGAATACCGGTGGCGAAGGCGGCCTCCTGGCTCGATACTGACGCTGAGGTGCGAAAGCGTGGGGAGC
ARW16S_1589	0	0	0	0	0	31	0	Bacteria	Pseudomonadota	Gammaproteobacteria	Gammaproteobacteria Incertae Sedis	Unknown Family	Acidibacter	CCGCGGTAATACGGAGGGTGCAAGCGTTAATCGGAATTATTGGGCGTAAAGAGTACGTAGGCGGCTTTTCAAGTCGAGTGTGAAAGCCCTGAGCTTAACTCAGGAACTGCATTCGATACTGGATCGCTAGAGTTGATTAGAGGATAGTGGAATTTCAAGTGTAGCGGTGAAATGCGTAGATATTTGAAGGAACACCAATGGCGAAGGCAGCTATCTGGAGTCATACTGACGCTGAGGTACGAAAGCGTGGGGAGC
ARW16S_1417	0	0	0	14	6	25	0	Bacteria	Incertae Sedis	Incertae Sedis	Incertae Sedis	Incertae Sedis	Incertae Sedis	CCGCGGTAATACAGAGGTCCCAAGCGTTGTTCGGATTCACTGGGCGTAAAGAGTGCGTAGGTGGCTAGGTAAGTTTGATGTGAAAGCTCCGAGCTCAACTCGGAAATTGCATTGAAAACTGCTTGGCTAGAGGGTCGGAAGGGAGACTGGAATTTTCGGTGTAGCAGTGAAATGCGTAGATATCGAGAGGAACACCAGTGGCGAAGGCGAGTCTCTGGACGAATCCTGACACTGAGGCACGAAAGCTAGGGGAGC
ARW16S_1588	0	0	0	0	19	0	12	Bacteria	Pseudomonadota	Alphaproteobacteria	Thalassobaculales	Nisaeaceae	OM75 clade	CCGCGGTAATACGAAGGGTGCAAGCGTTGTTCGGAATTATTGGGCGTAAAGAGTACGTAGGCGGCTTAGTAAGTTGACTGTGAAAGCCCCAGGCTCAACCTGGGAATTGCAGCCAAAACTGCTTCGCTAGAGTTTGGTAGGGGATAATGGAATTCCTAGTGTAGGGGTGAAATCCGTAGATATTAGGAGGAATATCGGTGGCGAAGGCGATTATCTGGGCCAATACTGACGCTGAGGTACGAAGGCGTGGGGAGC
ARW16S_1601	0	0	0	0	23	7	0	Bacteria	Pseudomonadota	Alphaproteobacteria	Sphingomonadales	Sphingomonadaceae	Parasphingorhabdus	CCGCGGTAATACGGAGGGGGCAAACGTTATTCGGATTTACTGGGCGTAAAGGGTTCGTAGGCGGTTTTTTAAGTTAGATGTGAAAGCTTGAAGCTTAACTTCAAAATAGCATCTAAAACTGAATTACTAGATTCTTGGAGAGGTAGATGGAATTACCGGTGTAGCGGTGAAATGCGTAGATATCGGTAGGAACACCAGTGGCGAAAGCGATCTACTGGACAAGTAATGACGCTGAGGGACGAAAGCGTGGGTAGC
ARW16S_1602	0	0	0	0	18	12	0	Bacteria	Pseudomonadota	Alphaproteobacteria	Thalassobaculales	Nisaeaceae	OM75 clade	CCGCGGTAATACGGAGGGTGCAAGCGTTAATCGGAATTACTGGGCGTAAAGCGCACGCAGGCGGTTTGTTAAGCTAGATGTGAAAGCCCCGCGCTCAACGTGGGATGGTCATTTAGAACTGGCAGACTAGAGTCTTGGAGAGGGGAGTGGAATTTCTAGTGTAGCGGTGAAATGCGTAGATATTAGAAGGAACATCAGTGGCGAAGGCGACTCCCTGGCCAAAGACTGACGCTCATGTGCGAAAGTGTGGGTAGC
ARW16S_1604	0	0	0	0	0	0	30	Bacteria	Pseudomonadota	Alphaproteobacteria	Rhodospirillales	Thalassospiraceae	Thalassospira	CCGCGGTAATACGAAGGGGGCGAGCGTTGTTCGGAATTACTGGGCGTAAAGGGCGCGTAGGCGGTCTTTTAAGTTAGGCGTGAAAGCCCCGGGCTCAACCCGGGAACTGCGCTTAAAACTGTAAGACTAGAAAACGGAAGAGGGTAGTGGAATTCCCAGTGTAGAGGTGAAATTCGTAGATATTGGGAAGAACACCAGTGGCGAAAGCGGCTACCTGGTCCGATTTTGACGCTGAGGCGCGAAAGCGTGGGGAGC
ARW16S_1603	0	0	0	0	17	13	0	Bacteria	Bdellovibrionota	Bacteriovoracia	Bacteriovoracales	Bacteriovoracaceae	Incertae Sedis	CCGCGGTAATACGGAGGGGGTTAGCGTTGTTCGGAATTACTGGGCGTAAAGCGTACGTAGGCGGATTAGTAAGTTAGGGGTGAAATCCCAAGGCTCAACCTTGGAACTGCCCTTAATACTGCTAGTCTTGAGTTCGAGAGAGGTGAGTGGAATTCCGAGTGTAGAGGTGAAATTCGTAGATATTCGGAGGAACACCAGTGGCGAAGGCGGCTCACTGGCTCGATACTGACGCTGAGGTACGAAAGTGTGGGGAGC
ARW16S_1624	0	0	0	0	29	0	0	Bacteria	Bacteroidota	Bacteroidia	Flavobacteriales	Cryomorphaceae	Vicingus	CCGCGGTAATACAGAGGGTGCAAGCGTTAATCGGAATTACTGGGCGTAAAGCGCGCGTAGGTGGTTTGTTAAGTCGGATGTGAAAGCCCAGGGCTCAACCTTGGAATGGCACCCGATACTGGCAGGCTAGAGTATGGTAGAGGGGTGTGGAATTTCCTGTGTAGCGGTGAAATGCGTAGATATAGGAAGGAACATCAGTGGCGAAGGCGACACCCTGGACTAATACTGACACTGAGGTGCGAAAGCGTGGGGAGC
ARW16S_1625	0	0	0	0	12	17	0	Bacteria	Patescibacteria	Parcubacteria	Incertae Sedis	Incertae Sedis	Incertae Sedis	CCGCGGTAATACGGAAGGTGCAAGCGTTAATCGGAATTACTGGGCGTAAAGCGCGCGTAGGCGGTTTTGTCAGTCGGATGTGAAAGCCCAGGGCTCAACCTTGGAACTGCATTCGAAACTGCAAGACTAGAGTATGGTAGAGGAGAGTGGAATTCCAGGTGTAGCGGTGAAATGCGTAGATATCTGGAGGAACACCAGTGGCGAAGGCGACTCTCTGGCCCAATACTGACGCTGAGGTGCGAAAGCGTGGGGAGC
ARW16S_1626	0	0	0	0	0	0	29	Bacteria	Bacillota	Bacilli	Staphylococcales	Gemellaceae	Gemella	CCGCGGTAATACGAAGGGTGCAAGCGTTGTTCGGATTTATTGGGCGTAAAGCGCGCGCAGGCGGACGGCTAAGTCAGATGTGAAATCTCGGGGCTCAACCTCGAAACTGCGTCTGAAACTGGTTGTCTAGAATCTCGGAGAGGAAAGGGGAATTTCGCATGTAGGGGTAAAATCCGTAGAGATGCGAAGGAACACCAGAGGCGAAGGCGCCTTTCTGGACGAGTATTGACGCTGAGGCGCGAAAGCGTGGGGAGC
ARW16S_1379	0	0	0	19	10	19	0	Bacteria	Actinomycetota	Actinobacteria	Micrococcales	Micrococcaceae	Micrococcus	CCGCGGTAATACGGAGGGGGCTAGCGTTGTTCGGAATTACTGGGCGTAAAGCGCGCGTAGGCGGCGAAACAAGTTAGAGGTGAAAGCCCCGGGCTCAACCTGGGAATTGCCTTTAATACTGTTTTGCTTGAGTTCGGAAGAGGGAAGTGGAATTTCCAGTGTAGAGGTGAAATTCGTAGATATTGGAAAGAACACCAGTGGCGAAGGCGACTTCCTGGTCCGATACTGACGCTGAGGTGCGAAAGCGTGGGGAGC
ARW16S_1645	0	0	0	0	0	28	0	Bacteria	Pseudomonadota	Gammaproteobacteria	Coxiellales	Coxiellaceae	Coxiella	CCGCGGTAATACGGAGGGTCCAAGCGTTATCCGGATTTATTGGGTTTAAAGGGTCCGTAGGTGGGATTTTAAGTCAGTGGTGAAAGCCGGCAGCTCAACTGTCGAATTGCCATTGAAACTGAAGTTCTTGAGTGTAGTTGAAGTAGGCGGAATATGTCATGTAGCGGTGAAATGCATAGATATGACATAGAACACCGATCGCGAAGGCAGCTTACTAAGCTATTACTGACACTGAGGGACGAAAGCGTGGGGAGC
ARW16S_1646	0	0	0	0	0	12	16	Bacteria	Myxococcota	bacteriap25	Incertae Sedis	Incertae Sedis	Incertae Sedis	CCGCGGTAATACGGAGGGTGCAAGCGTTAATCGGAATTACTGGGCGTAAAGCGCGCGTAGGCGGTTGTTTAAGTCGGATGTGAAAGCCCCGGGCTCAACCTGGGAACTGCATTCGATACTGGGCGACTAGAGTATGAAAGAGGGAGGTAGAATTCCATGTGTAGCGGTGAAATGCGTAGATATATGGAGGAATACCAGTGGCGAAGGCGGCCTCCTGGTTCAATACTGACGCTGAGGTGCGAAAGCGTGGGGATC
ARW16S_1153	0	0	0	54	14	14	0	Bacteria	Pseudomonadota	Alphaproteobacteria	Kordiimonadales	Kordiimonadaceae	Kordiimonas	CCGCGGTAATACGAAGGTCCCGAGCGTTATTCGGAATCACTGGGCGTAAAGAGTACGTAGGCGGTTTGGTAAGTCAGGTGTGAAATCCCGGAGCTCAACTCCGGAACTGCATCCGATACTGCTAGACTTGAGTAATGGAGGGGCAGGTGGAATTCTCGGTGTAGCAGTGAAATGCGTGGATATCGAGAGGAAGACCAATGGCGAAGGCAGCCTGCTGGACATTTACTGACGCTGAGGTACGAAGGCCAGGGTAGC
ARW16S_1642	0	0	0	0	20	0	8	Bacteria	Pseudomonadota	Alphaproteobacteria	Thalassobaculales	Nisaeaceae	OM75 clade	CCGCGGTAATACGGAGGGTGCAAGCGTTGTTCGGATTTACTGGGCGTAAAGCGCGCGCAGGCGGATTAGCAAGTCAGATGTGAAATCTCGGGGCTTAACCCCGAAACTGCGTCTGAAACTGTTAGTCTAGAATCTCAGAGAGGGCAGGGGAATTTCACGTGTAGGGGTAAAATCCGTAGAGATGTGAAGGAACACCGGAGGCGAAGGCGCCTGCCTGGATGAGTATTGACGCTGAGGCGCGAAAGCGTGGGGAGC
ARW16S_1641	0	0	0	0	28	0	0	Bacteria	Bacteroidota	Bacteroidia	Sphingobacteriales	NS11-12 marine group	Incertae Sedis	CCGCGGTAATACGGAGGGTGCAAGCGTTGCTCGGAATCACTGGGCGTAAAGGGAGCGCAGGCGGTTTATTAAGTCAGGTGTGAAAGCCCAGAGCTCAACTCTGGAACTGCATCTGAAACTGATAAACTAGAGGATGAAAGAGGAAAGTAGAATTCCTGGTGTAGAGGTGAAATTCGTTGATATCAGGAGGAATACCCGCGGCGAAGGCGGCTTTCTGGTTCATTTCTGACGCTGAGGCTCGAAAGTGTGGGGAGC
ARW16S_1368	0	0	0	21	0	0	28	Bacteria	Pseudomonadota	Gammaproteobacteria	Pseudomonadales	Endozoicomonadaceae	Incertae Sedis	CCGCGGTAATACGGAGGGGGCTAGCGTTGTTCGGAATTACTGGGCGTAAAGCGCGCGTAGGCGGCTAAGCAAGTTAGAGGTGAAAGCCCCGGGCTCAACCTGGGAATTGCCTTTAATACTGTTTAGCTTGAGTTCGGAAGAGGGAAGTGGAATTTCCAGTGTAGAGGTGAAATTCGTAGATATTGGAAAGAACACCAGTGGCGAAGGCGGCTTCCTGGTCCGATACTGACGCTGAGGTGCGAAAGCGTGGGGAGC
ARW16S_1643	0	0	0	0	15	0	13	Bacteria	Pseudomonadota	Alphaproteobacteria	Kordiimonadales	Kordiimonadaceae	Kordiimonas	CCGCGGTAATACGGAGGGAGCTAGCGTTGTTCGGAATTACTGGGCGTAAAGCGCGCGTAGGCGGCTTGGTAAGTAGAGGGTGAAATCCCAGAGCTCAACTCTGGAACTGCCCCCTAAACTGCCGAGCTAGAATCCTGGAGAGGTGAGTGGAATTCCTAGTGTAGAGGTGAAATTCGTAGATATTAGGAAGAACACCAGTGGCGAAGGCGACTCACTGGACAGGTATTGACGCTGAGGTGCGAAAGCGTGGGGAGC
ARW16S_1659	0	0	0	0	27	0	0	Bacteria	Bacteroidota	Bacteroidia	Sphingobacteriales	NS11-12 marine group	Incertae Sedis	CCGCGGTAATACGGAGGGTGCAAGCGTTATCCGGAATCATTGGGTTTAAAGGGTCCGCAGGCGGACGTATAAGTCAGTGGTGAAATCTCTCGGCTTAACCGAGAAACTGCCATTGATACTGTACGTCTTGAATTCGGTCGAAGTGGGCGGAATATGTCATGTAGCGGTGAAATGCTTAGATATGACATAGAACACCGATAGCGAAGGCAGCTCACTAGGCCTGGATTGACGCTCAGGGACGAAAGCGTGGGTAGC
ARW16S_1660	0	0	0	0	27	0	0	Bacteria	Bacteroidota	Bacteroidia	Sphingobacteriales	NS11-12 marine group	Incertae Sedis	CCGCGGTAATACGAGGGGTGCAAGCGTTAATCGGAATTACTGGGCGTAAAGCGTTCGTAGGCGGTTTGTTAAGCAAGATGTGAAAGCCCCGGGCTCAACCTGGGAACTGCATTTTGAACTGGCAAACTAGAGTACTGTAGAGGGTGGTGGAATTTCCAGTGTAGCGGTGAAATGCGTAGAGATTGGAAGGAACATCAGTGGCGAAGGCGGCCACCTGGACAGATACTGACGCTGAGGAACGAAAGCGTGGGGAGC
ARW16S_1661	0	0	0	0	0	27	0	Bacteria	Pseudomonadota	Gammaproteobacteria	Pseudomonadales	Marinobacteraceae	Marinobacter	CCGCGGTAATACGGAGGGTGCAAGCGTTAATCGGAATTACTGGGCGTAAAGCGCGCGTAGGCGGTTACATAAGTTGGAAGTGAAAGCCCTGGGCTCAACCTGGGAACTGCTTTCAAAACTGTGTGACTAGAGTGCAGCAGAGGATAGTGGAATTTCTAGTGTAGCGGTGAAATGCGTAGATATTAGAAGGAACACCAGTGGCGAAGGCGACTGTCTGGGCTGACACTGACGCTGAGGTGCGAAAGCGTGGGGAGC
ARW16S_1662	0	0	0	0	0	27	0	Bacteria	Planctomycetota	BD7-11	Incertae Sedis	Incertae Sedis	Incertae Sedis	CCGCGGTAATACGGAGGGTGCGAGCGTTAATCGGAATTACTGGGCGTAAAGCGCGCGTAGGCGGTTTGATAAGCTGAATGTGAAAGCCCCGGGCTCAACCTGGGAATTGCATCCAGAACTGTCTGACTAGAGTACAGTAGAGGTGAGTGGAATTTCCTGTGTAGCGGTGAAATGCGTAGATATAGGAAGGAACATCAGTGGCGAAGGCGACTCACTGGACTGATACTGACGCTGAGGTGCGAAAGCGTGGGGAGC
ARW16S_1663	0	0	0	0	0	0	27	Bacteria	Myxococcota	bacteriap25	Incertae Sedis	Incertae Sedis	Incertae Sedis	CCGCGGTAATACGGAGGGTGCAAGCGTTAATCGGATTTACTGGGCGTAAAGCGTACGTAGGCGGTTAGATTAGTCAGATGTGAAAGCCCCGGGCTCAACCTGGGAACTGCATTTGATACTGTCTAGCTAGAATATGTCAGAGGGAAGTGGAATTTCAGGTGTAGCGGTGAAATGCGTAGAGATCTGAAAGAACACCGATGGCGAAGGCAACTTCCTGGGGCAATATTGACGCTGAGGTACGAAAGCGTGGGGAGC
ARW16S_1683	0	0	0	0	0	0	26	Bacteria	Pseudomonadota	Gammaproteobacteria	Coxiellales	Coxiellaceae	Coxiella	CCGCGGTAATACGGAGGGTCCAAGCGTTATCCGGATTCATTGGGTTTAAAGGGTCCGCAGGCGGGAAAATAAGTCAGTGGTGAAAGCCTACAGCTCAACTGTAGAACTGCCATTGAAACTGTTTTTCTTGAGTATAGATGAAGTGGGCGGAATATATCATGTAGCGGTGAAATGCATAGATATGATATAGAACACCGATTGCGAAGGCAGCTCACTAAACTATTACTGACGCTCAGGGACGAAAGCGTGGGGAGC
ARW16S_1682	0	0	0	0	0	0	26	Bacteria	Bacteroidota	Bacteroidia	Flavobacteriales	Flavobacteriaceae	Pseudofulvibacter	CCGCGGTAATACGGAGGATGCAAGCGTTATCCGGAATCATTGGGTTTAAAGGGTCCGTAGGCGGACAATTAAGTCAGGGGTGAAATTCTGCGGCTCAACCGTAGAACTGCCCTTGATACTGGTTGTCTTGAATCGTTGTGAAGTGGTTAGAATGAGTAGTGTAGCGGTGAAATGCTTAGAGATTACTCAGAATACCGATTGCGAAGGCAGATCACTAACAACGTATTGACGCTGAGGGACGAAAGCGTGGGGAGC
ARW16S_1684	0	0	0	0	0	0	26	Bacteria	Pseudomonadota	Gammaproteobacteria	Pseudomonadales	Marinomonadaceae	Marinomonas	CCGCGGTAATACAGAGGGTGCAAGCGTTAATCGGAATTACTGGGCGTAAAGCGCGCGTAGGTGGTTTGTTAAGTCTGATGTGAAATCCCAGGGCTCAACCTTGGAATGGCACCGGATACTGGCAGGCTAGAGTACGGTAGAGGAGTGTGGAATTTCCTGTGTAGCGGTGAAATGCGTAGATATAGGAAGGAACATCAGTGGCGAAGGCGACACTCTGGACTGATACTGACACTGAGGTGCGAAAGCGTGGGGAGC
ARW16S_1678	0	0	0	0	26	0	0	Bacteria	Bacteroidota	Bacteroidia	Sphingobacteriales	NS11-12 marine group	Incertae Sedis	CCGCGGTAATACGGAAGGTGCAAGCATTGTTCGGATTGACTGGGCGTAAAGAGCACGTAGGTGGGTTTATAAGTCGGATGTGAAATCCCCAGGCTCAACCTGGGAACTGCATTCGAAACTGTAGATCTTGAATGTTTGAGAGGCTGGCGGAATTCCAGGTGTAGGAGTGAAATCCGTAGATATCTGGAGGAACACCGGAGGCGAAGGCGGCTGGCTAACAATACATTGACACTGAGGTGCGAAAGCGTGGGTAGC
ARW16S_1681	0	0	0	0	0	26	0	Bacteria	Actinomycetota	Rubrobacteria	Rubrobacterales	Rubrobacteriaceae	Rubrobacter	CCGCGGTAATACGGAGGGGGCTAGCGTTGTTCGGAATTACTGGGCGTAAAGCGTATGTAGGCGGATCAAAAAGTTAGATGTGAAATCCCTGGGCTCAACCCAGGAACTGCATTTAAAACTAGTGATCTAGAATTTGGTAGAGGTTAGTAGAATTTCCAGTGTAGAGGTGAAATTCGTAGATATTGGAAAGAATACCGGTGGCGAAGGCGACTAACTGGGCCATTTTTGACGCTGAGATACGAAAGCGTGGGTAGC
ARW16S_916	0	0	0	0	13	0	12	Bacteria	Bacillota	Bacilli	Lactobacillales	Enterococcaceae	Enterococcus	CCGCGGTAATACGTAGGTGGCAAGCGTTGTCCGGATTTATTGGGCGTAAAGCGAGCGCAGGCGGTTTCTTAAGTCTGATGTGAAAGCCCCCGGCTCAACCGGGGAGGGTCATTGGAAACTGGGAGACTTGAGTGCAGAAGAGGAGAGTGGAATTCCATGTGTAGCGGTGAAATGCGTAGATATATGGAGGAACACCAGTGGCGAAGGCGGCTCTCTGGTCTGTAACTGACGCTGAGGCTCGAAAGCGTGGGGAGC
ARW16S_1699	0	0	0	0	0	9	16	Bacteria	Pseudomonadota	Gammaproteobacteria	Coxiellales	Coxiellaceae	Coxiella	CCGCGGTAATACGGAGGGTCCAAGCGTTATCCGGAATCATTGGGTTTAAAGGGTCCGCAGGCGGATTGATAAGTCAGTGGTGAAATCTCGAGGCTCAACCTCGAAACTGCCATTGATACTGTTAGTCTTGAATTCGGTCGAAGTAGGCGGAATGTGTCATGTAGCGGTGAAATGCATAGATATGACACAGAACACCGATAGCGAAGGCAGCTTACTAGGCCTGGATTGACGCTCATGGACGAAAGCGTGGGGAGC
ARW16S_1698	0	0	0	0	0	25	0	Bacteria	Pseudomonadota	Gammaproteobacteria	Enterobacterales	Vibrionaceae	Vibrio	CCGCGGTAATACGGAGGGTGCGAGCGTTAATCGGAATTACTGGGCGTAAAGCGCATGCAGGTGGTTCAATAAGTCAGATGTGAAAGCCCGGGGCTCAACCTCGGAACTGCATTTGAAACTGTTGGACTAGAGTACTGTAGAGGGGGGTAGAATTTCAGGTGTAGCGGTGAAATGCGTAGAGATCTGAAGGAATACCAGTGGCGAAGGCGGCCCCCTGGACAGATACTGACACTCAGATGCGAAAGCGTGGGGAGC
ARW16S_1700	0	0	0	0	0	0	25	Bacteria	Pseudomonadota	Gammaproteobacteria	Pseudomonadales	Cellvibrionaceae	Incertae Sedis	CCGCGGTAATACGGAGGGTGCAAGCGTTAATCGGAATTACTGGGCGTAAAGCGCGCGTAGGCGGTTATGTAAGTTGGAGGTGAAATCCCCGGGCTCAACCTGGGAACTGCTTTCAAAACTGCATGACTTGAGTACAGCAGAGGATAGTGGAATTTCTAGTGTAGCGGTGAAATGCGTAGATATTAGAAGGAACACCAGTGGCGAAGGCGACTGTCTGGGCTGATACTGACGCTGAGGTGCGAAAGCGTGGGGAGC
ARW16S_1697	0	0	0	0	0	25	0	Bacteria	Pseudomonadota	Gammaproteobacteria	Pseudomonadales	Cellvibrionaceae	Incertae Sedis	CCGCGGTAATACGGAGGGTGCAAGCGTTAATCGGAATTACTGGGCGTAAAGCGCGCGTAGGTGGTTTGTTAAGTTAGATGTGAAAGCCCTGGGCTCAACCTAGGAATTGCATTTAAAACTGACTCACTAGAGTATGGTAGAGGGAAGTGGAATTCCACATGTAGCGGTGAAATGCGTAGAGATGTGGAGGAACACCAGTGGCGAAGGCGACTTCCTGGACCAATACTGACACTGAGGTGCGAAAGCGTGGGGAGC
ARW16S_1696	0	0	0	0	15	10	0	Bacteria	Pseudomonadota	Alphaproteobacteria	Kordiimonadales	Kordiimonadaceae	Kordiimonas	CCGCGGTAATACGAAGGGGGCGAGCGTTGTTCGGAATTACTGGGCGTAAAGGGAGCGCAGGCGGTTCATTTAGTCAGACGTGAAAGCCCCGGGCTCAACCCGGGAGGTGCGTTTGAAACTGGTGAGCTAGAAATCAGAAGAGGATAGTGGAATTCCCAGTGTAGAGGTGAAATTCGTAGATATTGGGAAGAACACCAGTGGCGAAGGCGGCTATCTGGTCTGTATTTGACGCTGAGGCTCGAAAGCGTGGGGAGC
ARW16S_1695	0	0	0	0	25	0	0	Bacteria	Planctomycetota	Planctomycetes	Planctomycetales	Rubinisphaeraceae	Planctomicrobium	CCGCGGTAATACGGAGGGATCTAGCGTTATTCGGAATTACTGGGCGTAAAGCGAGCGTAGGCTGATTTGTAAGTTGGATGTGAAATCCCAGAGCTTAACTCTGGAACTGCATCCAAAACTATATTTCTTGAGTTTGGTAGAGGAGAGTGGAATTCCTAGTGTAGAGGTGAAATTCGTAGATATTAGGAGGAACACCAGTGGCGAAGGCGACTCTCTGGGCCAATACTGACGCTGAGGTTCGAAAGCGTGGGTAGC
ARW16S_1570	0	0	0	8	0	0	24	Bacteria	Balneolota	Balneolia	Balneolales	Balneolaceae	Balneola	CCGCGGTAATACGGAGGGTGCAAGCGTTGTCCGGAATCATTGGGTGTAAAGGGTGCGTAGGCGGACTACTAAGTCTGGGGTGAAATCTTGCCGCTTAACGGTAAAATGGCCTTGGATACTGGTAGTCTTGAGTATAGAAGAGGTAAGTGGAATTCGTAGTGTAGCGGTGAAATGCATAGATATTACGAAGAACATCAGTGGCGAAGGCGGCTTACTGGTCTATAACTGACGCTGAGGCACGAAAGCGTGGGGAGC
ARW16S_1528	0	0	0	11	0	5	19	Bacteria	Bacteroidota	Bacteroidia	Bacteroidales	Marinifilaceae	Ancylomarina	CCGCGGTAATACGGAGGGTCCAAGCGTTATCCGGATTTATTGGGTTTAAAGGGTCCGTAGGCGGATTTTTAAGTCAGTGGTGAAAGCCTGCAGCTCAACTGCAGAACTGCCATTGATACTGGAAATCTTGAGTGTATTTGAAGTGGGCGGAATGTGTCATGTAGCGGTGAAATGCATAGATATGACACAGAACACCGATTGCGAAGGCAGCTCACTAAACTACAACTGACGCTGAGGGACGAAAGCGTGGGGAGC
ARW16S_1388	0	0	0	23	0	24	0	Bacteria	Pseudomonadota	Gammaproteobacteria	Pseudomonadales	Endozoicomonadaceae	Incertae Sedis	CCGCGGTAATACGGAGGGTGCAAGCGTTATCCGGATTTATTGGGTTTAAAGGGTCCGTAGGCGGATCATTAAGTCAGTGGTGAAAGCCGACAGCTCAACTGTCGAACTGCCATTGATACTGGTGATCTTGAGTACGGTTGAAGTAGGCGGAATATGACATGTAGCGGTGAAATGCTTAGATATGTCATAGAACACCGATTGCGAAGGCAGCCTACTAAGCCGTTACTGACGCTGAGGGACGAAAGTGTGGGGAGC
ARW16S_1719	0	0	0	0	0	0	24	Bacteria	Myxococcota	bacteriap25	Incertae Sedis	Incertae Sedis	Incertae Sedis	CCGCGGTAATACGGAGGGTGCAAGCGTTAATCGGAATTACTGGGCGTAAAGCGCGCGTAGGCGGATGATTAAGTCTCATGTGAAAGCCCTGGGCTCAACCTGGGAACTGCATGGGATACTGGTCGTCTAGAATACAGTAGAGGGTAGTGGAATTTCAGGTGTAGCGGTGAAATGCGTAGAGATCTGAAGGAACATCAGTGGCGAAGGCGACTACCTGGACTGATATTGACGCTGAGGTGCGAAAGCGTGGGGAGC
ARW16S_1718	0	0	0	0	0	0	24	Bacteria	Pseudomonadota	Alphaproteobacteria	Rhodobacterales	Paracoccaceae	Incertae Sedis	CCGCGGTAATACGGAGGGGGTTAGCGTTGTTCGGAATTACTGGGCGTAAAGCGTACGTAGGCGGATCAGAAAGTAGGGGGTGAAATCCCGAGGCTCAACCTCGGAACTGCCTCCTAAACTCCTGGTCTTGAGTTCGAGAGAGGTGAGTGGAATTCCAAGTGTAGAGGTGAAATTCGTAGATATTTGGAGGAACACCAGTGGCGAAGGCGGCTCACTGGCTCGATACTGACGCTGAGGTACGAAAGTGTGGGGAGC
ARW16S_1735	0	0	0	0	23	0	0	Bacteria	Pseudomonadota	Alphaproteobacteria	Caulobacterales	Hyphomonadaceae	LS-NOB	CCGCGGTAATACGGAGGGTCCGAGCGTTATCCGGAATCATTGGGTTTAAAGGGTCCGTAGGCGGGCAGCTAAGTCAGTGGTGAAAGTTTGCAGCTCAACTGTAAAATTGCCATTGATACTGGTTGTCTTGAATTATTATGAAGTGGTTAGAATAAGTAGTGTAGCGGTGAAATGCATAGATATTACTTAGAATACCAATTGCGAAGGCAGATCACTAATAATATATTGACGCTGAGGGACGAAAGCGTGGGGAGC
ARW16S_869	0	0	0	0	9	0	14	Bacteria	Pseudomonadota	Gammaproteobacteria	Enterobacterales	Enterobacteriaceae	Salmonella	CCGCGGTAATACGGAGGGTGCAAGCGTTAATCGGAATTACTGGGCGTAAAGCGCACGCAGGCGGTCTGTCAAGTCGGATGTGAAATCCCCGGGCTCAACCTGGGAACTGCATTCGAAACTGGCAGGCTTGAGTCTTGTAGAGGGGGGTAGAATTCCAGGTGTAGCGGTGAAATGCGTAGAGATCTGGAGGAATACCGGTGGCGAAGGCGGCCCCCTGGACAAAGACTGACGCTCAGGTGCGAAAGCGTGGGGAGC
ARW16S_361	0	0	0	0	0	23	0	Bacteria	Pseudomonadota	Gammaproteobacteria	Burkholderiales	Oxalobacteraceae	Incertae Sedis	CCGCGGTAATACGTAGGGTGCAAGCGTTAATCGGAATTACTGGGCGTAAAGCGTGCGCAGGCGGTTTTGTAAGTCTGATGTGAAATCCCCGGGCTCAACCTGGGAATTGCATTGGAGACTGCAAGGCTAGAATCTGGCAGAGGGGGGTAGAATTCCACGTGTAGCAGTGAAATGCGTAGATATGTGGAGGAACACCGATGGCGAAGGCAGCCCCCTGGGTCAAGATTGACGCTCATGCACGAAAGCGTGGGGAGC
ARW16S_1478	0	0	0	17	23	0	0	Bacteria	Pseudomonadota	Alphaproteobacteria	Caulobacterales	Hyphomonadaceae	LS-NOB	CCGCGGTAATACGAAGGGTGCTAGCGTTGTTCGGAATCATTGGGCGTAAAGCGTGCGTAGGCGGCATGATAAGTCAGCTGTGAAAGCCCAGGGCTCAACCTTGGAATTGCAGTTGAAACTATTAAGCTAGAGTATGGCGGGGGATAGTGGAATTCTTAGTGTAGGGGTGAAATCCGTAGATATTAAGAGGAACACCAGTGGCGAAAGCGACTATCTACACCATTACTGACGCTGAGGTACGAAAGCGTGGGGAGC
ARW16S_1736	0	0	0	0	23	0	0	Bacteria	Pseudomonadota	Alphaproteobacteria	Sphingomonadales	Sphingomonadaceae	Parasphingorhabdus	CCGCGGTAATACGGAGGGAGCTAGCGTTGTTCGGAATTACTGGGCGTAAAGCGCGCGTAGGCGGTTATTCAAGTCAGAGGTGAAATCCCGGAGCTCAACTCCGGAACTGCCTTTGAAACTAGATAACTAGAATCTTGGAGAGGCGAGTGGAATTCCGAGTGTAGAGGTGAAATTCGTAGATATTCGGAAGAACACCAGTGGCGAAGGCGACTCGCTGGACAAGTATTGACGCTGAGGTGCGAAAGCGTGGGGAGC
ARW16S_1762	0	0	0	0	0	0	22	Bacteria	Bacteroidota	Bacteroidia	Flavobacteriales	Flavobacteriaceae	Kordia	CCGCGGTAATACGGAGGATCCAAGCGTTATCCGGAATCATTGGGTTTAAAGGGTCCGCAGGCTGTTAGATAAGTCAGAGGTGAAAGTTTGCAGCTCAACTGTAAAATTGCCTTTGATACTGTCTAACTTGAGTTATTATGAAGTGGTTAGAATATGTAGTGTAGCGGTGAAATGCATAGATATTACATAGAATACCGATTGCGAAGGCAGATCACTAATAATATACTGACGCTGAGGGACGAAAGCGTGGGGAGC
ARW16S_1765	0	0	0	0	0	0	22	Bacteria	Balneolota	Balneolia	Balneolales	Balneolaceae	Incertae Sedis	CCGCGGTAATACGGAGGGTGCGAGCGTTAATCGGAATTACTGGGCGTAAAGCGTGCGTAGGCGGTTAATTAAGCGAGATGTGAAATCCCGGGGCTCAACCTCGGAACTGCATTTCGAACTGGTTAACTAGAGTATTGTAGAGGGTGGTGGAATTTCCAGTGTAGCGGTGAAATGCGTAGAGATTGGAAGGAACATCAGTGGCGAAGGCGGCCACCTGGACAAATACTGACGCTGAGGCACGAAAGCGTGGGGAGC
ARW16S_1761	0	0	0	0	0	8	14	Bacteria	Verrucomicrobiota	Lentisphaeria	Lentisphaerales	Lentisphaeraceae	Lentisphaera	CCGCGGTAATACGGAGGGTCCGAGCGTTAATCGGAATTACTGGGCGTAAAGCGCGCGTAGGCGGTTAGATCAGTCAGATGTGAAAGCCCTGGGCTCAACCTGGGAACTGCATCTGATACTGTCTAACTAGAGTTTGGTAGAGGAGTGTGGAATTTCCTGTGTAGCGGTGAAATGCGTAGATATAGGAAGGAACACCAGTGGCGAAGGCGACACTCTGGACCAAAACTGACGCTGAGGTGCGAAAGCGTGGGGAGC
ARW16S_1764	0	0	0	0	0	0	22	Bacteria	Pseudomonadota	Gammaproteobacteria	Burkholderiales	Burkholderiaceae	Ralstonia	CCGCGGTAATACGTAGGGTCCAAGCGTTAATCGGAATTACTGGGCGTAAAGCGTGCGCAGGCGGTTGTGCAAGACCGATGTGAAATCCCCGGGCTTAACCTGGGAATTGCATTGGTGACTGCACGGCTAGAGTGTGTCAGAGGGGGGTAGAATTCCACGTGTAGCAGTGAAATGCGTAGAGATGTGGAGGAATACCGATGGCGAAGGCAGCCCCCTGGGATAACACTGACGCTCATGCACGAAAGCGTGGGGAGC
ARW16S_1760	0	0	0	0	22	0	0	Bacteria	Planctomycetota	Planctomycetes	Planctomycetales	Gimesiaceae	Incertae Sedis	CCGCGGTAATACGGAGACCTCGAGCGTTACTCGGATTCACTGGGCGTAAAGGGTGAGTAGGCGGCCAGGTATGTCGGGTGTGAAATCCCGGGGCTTAACCCCGGAACTGCGCCCGAAACTACTTGGCTAGAGTCTCGGAGAGGATAGTGGAATTCCAGGTGTAGCGGTGAAATGCGTAGATATCTGGAGGAACACCAGTGGCGAAGGCGACTGTCTGGACGAGAACTGACGCTCAATCACGAAAGCGTGGGTAGC
ARW16S_1763	0	0	0	0	0	0	22	Bacteria	Actinomycetota	Rubrobacteria	Rubrobacterales	Rubrobacteriaceae	Rubrobacter	CCGCGGTAATACGGAGGGGGCTAGCGTTGTTCGGAATCACTGGGCGTAAAGCGTATGTAGGCGGATCAAAAAGTTAGATGTGAAATCCCTGGGCTTAACCTAGGAACTGCATTTAAAACTAGTGATCTAGAATTTGGTAGAGGTTAGTAGAATTTCCAGTGTAGAGGTGAAATTCGTAGATATTGGAAAGAATACCAGTGGCGAAGGCGACTAACTGGGCCATTTTTGACGCTGAGATACGAAAGCGTGGGTAGC
ARW16S_1361	0	0	0	28	6	16	0	Bacteria	Incertae Sedis	Incertae Sedis	Incertae Sedis	Incertae Sedis	Incertae Sedis	CCGCGGTAATACAGAGGGTGCAAGCGTTGTTCGGAATCATTGGGCGTAAAGCGCGCGTAGGCGGTTACGTAAGTCTGATGTGAAAGCCCGGGGCTTAACCTCGGAAGTGCATCGGAAACTGCGTAACTTGAGTCTCGGAGAGGGTGGTGGAATTCCAGGTGTAGAGGTGAAATTCGTAGATATCTGGAGGAACATCGGTGGCGAAGGCGACCACCTGGACGATGACTGACGCTGAGGTGCGAAAGCGTGGGTAGC
ARW16S_1793	0	0	0	0	0	0	21	Bacteria	Bacteroidota	Bacteroidia	Cytophagales	Cyclobacteriaceae	Fulvivirga	CCGCGGTAATACGGAGGGTGCAAGCGTTGTCCGGATTTATTGGGTTTAAAGGGTGCGTAGGCGGTCAATTAAGTCAGTGGTGAAATCCTACAGCTCAACTGTAGAACTGCCATTGATACTGGTTGACTTGAGTACAGACGAGGTAGGCGGAATTTATGGTGTAGCGGTGAAATGCATAGATACCATAAAGAACACCTATAGCGAAGGCAGCTTACTAGACTGTAACTGACGCTGAGGCACGAAAGCGTGGGGAGC
ARW16S_1792	0	0	0	0	0	0	21	Bacteria	Actinomycetota	Rubrobacteria	Rubrobacterales	Rubrobacteriaceae	Rubrobacter	CCGCGGTAATACGGAGGGGGCAAACGTTATTCGGATTTACTGGGCGTAAAGGGTTCGTAGGCGGTTTTTTAAGTTAGATGTGAAAGCTTGAAGCTTAACTTCAAAATAGCATCTAAAACTGAAATACTAGATTCTTGGAGAGGTAGATGGAATTACCGGTGTAGCGGTGAAATGCGTAGATATCGGTAGGAACACCAGTGGCGAAAGCGATCTACTGGACAAGTAATGACGCTGAGGGACGAAAGCGTGGGTAGC
ARW16S_1789	0	0	0	0	21	0	0	Bacteria	Planctomycetota	Planctomycetes	Planctomycetales	Gimesiaceae	Incertae Sedis	CCGCGGTAATACGGAGGGTGCAAGCGTTAATCGGAATTACTGGGCGTAAAGCGCGCGTAGGCGGATAATTAAGTTTCATGTGAAAGCCCTGGGCTCAACCTGGGAACTGCATGGAATACTGGTTATCTAGAATACAGTAGAGGGAGGTGGAATTTCAGGTGTAGCGGTGAAATGCGTAGAGATCTGAAGGAACATCAGTGGCGAAGGCGACCTCCTGGACTGATATTGACGCTGAGGTGCGAAAGCGTGGGGAGC
ARW16S_1477	0	0	0	19	0	0	21	Bacteria	Pseudomonadota	Gammaproteobacteria	Pseudomonadales	SAR86 clade	Incertae Sedis	CCGCGGTAATACGAAGGGTCCAAGCGTTAATCGGAATTACTGGGCGTAAAGCGCGCGTAGGCGGTTTAAAAAGTTGTATGTGAAAGCCCCGGGCTCAACCTGGGAACTGCATCCAAAACTATTAAGCTAGAGAACGAGAGAGGAGAGTAGAATTTCAGGTGTAGCGGTGAAATGCGTAGATATCTGAAGGAATACCAATGGCGAAGGCAGCTCTCTGGCTCGTTTCTGACGCTAAGGTGCGAAAGCGTGGGTAGC
ARW16S_1791	0	0	0	0	0	21	0	Bacteria	Planctomycetota	BD7-11	Incertae Sedis	Incertae Sedis	Incertae Sedis	CCGCGGTAATACGAGGGGTGCAAGCGTTAATCGGAATTACTGGGCGTAAAGCGTACGCAGGCGGTTGGTTAAGCGAGATGTGAAATCCCCGGGCTCAACCTGGGAACTGCATTTCGAACTGGCCAACTAGAGTATGAGAGAGGGTGGTAGAATTTCAGGTGTAGCGGTGAAATGCGTAGAGATCTGAAGGAATACCGATGGCGAAGGCAGCCACCTGGTTCAATACTGACGCTCATGTACGAAAGCGTGGGGAGC
ARW16S_1790	0	0	0	0	8	0	13	Bacteria	Pseudomonadota	Alphaproteobacteria	Caulobacterales	Hyphomonadaceae	Incertae Sedis	CCGCGGTAATACGGAGGGAGCTAGCGTTGTTCGGAATTACTGGGCGTAAAGCGCGCGTAGGCGGCTTTGCAAGTAGAGGGTGAAATCCCAGGGCTTAACCCTGGAACTGCCCCCTAAACTGCAGAGCTAGAATCCTGGAGAGGTGAGTGGAATTCCTAGTGTAGAGGTGAAATTCGTAGATATTAGGAAGAACACCAGTGGCGAAGGCGACTCACTGGACAGGTATTGACGCTGAGGTGCGAAAGCGTGGGGAGC
ARW16S_1822	0	0	0	0	5	5	10	Bacteria	Pseudomonadota	Alphaproteobacteria	Rhodospirillales	Terasakiellaceae	Terasakiella	CCGCGGTAACACGAACTGTGCGAACGTTATTCGGAATCACTGGGCTTAAAGGGTGCGTAGGCGGTCTTGTAGGTCAGATGTGAAATCCCACGGCTCAACCGTGGAATTGCGTTTGAAACCACAGGACTTGAGTAAGATAGAGGTAAGCGGAACTGATGGTGGAGCGGTGAAATGCGTTGATATCATCAGGAACACCGGTGGCGAAAGCGGCTTACTGGGTCTTTACTGACGCTGAGGCACGAAAGCTAGGGGAGC
ARW16S_1824	0	0	0	0	0	20	0	Bacteria	Pseudomonadota	Gammaproteobacteria	Pseudomonadales	Incertae Sedis	Incertae Sedis	CCGCGGTAATACGGAGGGTGCAAGCGTTAATCGGAATTACTGGGCGTAAAGCGCGCGTAGGTGGTTTGGTCAGTCAGATGTGAAAGCCCTGGGCTCAACCTGGGAACTGCATCTGATACTGCTAGACTTGAGTACAGTAGAGGGGTGTGGAATTTCCTGTGTAGCGGTGAAATGCGTAGATATAGGAAGGAACACCAGTGGCGAAGGCGACACCCTGGACTGATACTGACACTGAGGTGCGAAAGCGTGGGTAGC
ARW16S_1820	0	0	0	0	20	0	0	Bacteria	Pseudomonadota	Alphaproteobacteria	Thalassobaculales	Nisaeaceae	OM75 clade	CCGCGGTAATACGGAAGGTGCAAGCGTTAATCGGAATTACTGGGCGTAAAGCGCGCGTAGGTGGTTCAGTCAGTCAGATGTGAAAGCCCCGGGCTCAACCTGGGAATTGCACCTGATACTGCTGGACTAGAGTACGGTAGAGGGTAGTGGAATTTCCTGTGTAGCGGTGAAATGCGTAGATATAGGAAGGAACACCAGTGGCGAAGGCGACTACCTGGACTGATACTGACACTGAGGTGCGAAAGCGTGGGGAGC
ARW16S_1819	0	0	0	0	20	0	0	Bacteria	Pseudomonadota	Alphaproteobacteria	Thalassobaculales	Nisaeaceae	OM75 clade	CCGCGGTAATACGGAGGGTGCGAGCGTTAATCGGAATTACTGGGCGTAAAGCGCACGCAGGCGGTTTGTTAAGCTAGATGTGAAAGCCCCGGGCTCAACCTGGGAATTGCATTTAGAACTGGCAGGCTAGAGTCTTGGAGAGGGGAGTGGAATTTCTGGTGTAGCGGTGAAATGCGTAGATATCAGAAGGAACATCAGTGGCGAAGGCGACTCCCTGGCCAAAGACTGACGCTCATGTGCGAAAGTGTGGGTAGC
ARW16S_1826	0	0	0	0	0	15	5	Bacteria	Pseudomonadota	Gammaproteobacteria	Pseudomonadales	Saccharospirillaceae	Incertae Sedis	CCGCGGTAATACGGAGGGTGCAAGCGTTAATCGGAATTACTGGGCGTAAAGCGCGCGTAGGCGGTTATTTAAGTTGGATGTGAAAGCCCTGGGCTCAACCTGGGAACTGCATTCAAAACTGGGTAACTGGAGTACAGCAGAGGCAAGTGGAATTTCCAGTGTAGCGGTGAAATGCGTAGAGATTGGAAGGAACACCAGTGGCGAAGGCGACTTGCTGGGCTGATACTGACGCTGAGGTGCGAAAGCGTGGGGAGC
ARW16S_1823	0	0	0	0	0	20	0	Bacteria	Myxococcota	bacteriap25	Incertae Sedis	Incertae Sedis	Incertae Sedis	CCGCGGTAATACGGAGGGTGCAAGCGTTAATCGGAATTACTGGGCGTAAAGAGTACGTAGGCGGCTTTTCAAGTCGGATGTGAAATCCCTGAGCTTAACTCAGGAACTGCATTCGATACTGGATCGCTAGAGTATATTAGAGGATAGTGGAATTTCAAGTGTAGCGGTGAAATGCGTAGATATTTGAAGGAACACCAATGGCGAAGGCAGCTATCTGGAATAATACTGACGCTGAGGTACGAAAGCGTGGGGAGC
ARW16S_1825	0	0	0	0	0	20	0	Bacteria	Pseudomonadota	Alphaproteobacteria	Rhodospirillales	Thalassospiraceae	Thalassospira	CCGCGGTAATACGAAGGGGGCGAGCGTTGTTCGGAATTACTGGGCGTAAAGGGCGCGTAGGCGGTCTTTTAAGTTAGGCGTGAAAGCCCCGGGCTCAACCCGGGAACTGCGCTTAAAACTGAAGGACTAGAAAACGGAAGAGGGTAGTGGAATTCCCAGTGTAGAGGTGAAATTCGTAGATATTGGGAAGAACACCAGTGGCGAAAGCGGCTACCTGGTCCGATTTTGACGCTGAGGCGCGAAAGCGTGGGGAGC
ARW16S_1821	0	0	0	0	20	0	0	Bacteria	Pseudomonadota	Alphaproteobacteria	Thalassobaculales	Nisaeaceae	OM75 clade	CCGCGGTAATACGGAGGGATCTAGCGTTATTCGGAATTACTGGGCGTAAAGCGAGCGTAGGCGGATTTGTAAGTTGGATGTGAAATCCCAGAGCTTAACTCTGGAACGGCATTCAAAACTACATTTCTCGAGTTTGGTAGGGGAGAGTGGAATTCCTAGTGTAGAGGTGAAATTCGTAGATATTAGGAGGAACACCAGTGGCGAAGGCGACTCTCTGGACCAATACTGACGCTGAGGTTCGAAAGCGTGGGGAGC
ARW16S_1851	0	0	0	0	19	0	0	Bacteria	Pseudomonadota	Alphaproteobacteria	Thalassobaculales	Nisaeaceae	OM75 clade	CCGCGGTAATACGGAGGGTGCAAGCGTTATCCGGATTTATTGGGTTTAAAGGGTCCGCAGGCGGACTTGTAAGTCAGTGGTGAAAGCCTTCAGCTTAACTGGAGAATTGCCATTGATACTGCTAGTCTTGAGTTCGGTTGAAGTGGGCGGAATATGTGGTGTAGCGGTGAAATGCATAGATATCACATAGAACACCTATTGCGAAGGCAGCTCACTAAGCCGATACTGACGCTCAGGGACGAAAGCGTGGGGAGC
ARW16S_1856	0	0	0	0	0	0	19	Bacteria	Bacteroidota	Bacteroidia	Flavobacteriales	Flavobacteriaceae	Pseudofulvibacter	CCGCGGTAATACGGAGGGTGCAAGCGTTATCCGGATTTATTGGGTTTAAAGGGTCCGTAGGTGGACAACTAAGTCAGCGGTGAAATCCCACAGCTCAACTGTGGAACTGCCATTGATACTGGTTGTCTTGAGTACGTTAGAAGTTGGCGGAATAGGTCATGTAGCGGTGAAATGCTTAGATATGACCTAGAACACCGATTGCGAAGGCAGCCAACTATGCCGTTACTGACACTGAGGGACGAAAGCGTGGGGAGC
ARW16S_1055	0	0	0	88	19	0	0	Bacteria	Pseudomonadota	Alphaproteobacteria	Thalassobaculales	Nisaeaceae	OM75 clade	CCGCGGTAATACGGAGGGTGCAAACGTTAATCGGAATTACTGGGCGTAAAGCGCGCGTAGGTGGTTTGTTAAGTGGGATGTGAAAGCCCTAGGCTCAACCTAGGAATTGCATTCCAAACTGACAGACTAGAGTACGATAGAGGGAGGTAGAATTCAGAGTGTAGCGGTGAAATGCGTAGATATTCTGAGGAATACCGGTGGCGAAGGCGGCCTCCTGGATTGATACTGACACTGAGGTGCGAAAGCGTGGGGAGC
ARW16S_1857	0	0	0	0	0	0	19	Bacteria	Myxococcota	bacteriap25	Incertae Sedis	Incertae Sedis	Incertae Sedis	CCGCGGTAATACGGAGGGTGCAAGCGTTAATCGGATTTACTGGGCGTAAAGCGTACGTAGGCGGTTAGATTAGTCAGATGTGAAAGCCCCGGGCTCAACCTGGGAACTGCATTTGATACTGTCTAACTAGAATATATCAGAGGGAAGTGGAATTTCAGGTGTAGCGGTGAAATGCGTAGAGATCTGAAAGAACACCGATGGCGAAGGCAACTTCCTGGGGTAATATTGACGCTGAGGTACGAAAGCGTGGGGAGC
ARW16S_1852	0	0	0	0	9	8	2	Bacteria	Pseudomonadota	Gammaproteobacteria	Pseudomonadales	Incertae Sedis	Incertae Sedis	CCGCGGTAATACGGAGGGTGCAAGCGTTGTTCGGAATCACTGGGCGTAAAGCGTGCGTAGGCGGCCGGATAAGTCGGATGTGAAAGCCCGGGGCTCAACCCCGGAACTGCATTCGATACTGTTCGGCTTGAGTATGGGAGAGGGAAGCGGAATTCCTGGTGTAGCGGTGAAATGCGTAGATATCAGGAGGAACACCCGTGGCGAAAGCGGCTTCCTGGCCCATAACTGACGCTGAGGCACGAGAGCGTGGGGAGC
ARW16S_1310	0	0	0	38	19	0	0	Bacteria	Pseudomonadota	Alphaproteobacteria	Thalassobaculales	Nisaeaceae	OM75 clade	CCGCGGTAATACGGAGACTGCAAGCGTTACTCGGATTCACTGGGCGTAAAGGGTGCGTAGGCCGATAGGTGTGTTAGGTGTGAAATCTCGGGGCTCAACCCCGAAACTGCGCCTAAAACTGCCTATCTAGAGTATTGGAGAGGTAAGCGGAATTTCTGGTGTAGCGGTGAAATGCGTAGATATCAGAAGGAACACCAATGGCGAAGGCAGCTTACTGGACAATTACTGACGCTGAGGCACGAAAGCATGGGTAGC
ARW16S_1854	0	0	0	0	0	14	5	Bacteria	Bacillota	Bacilli	Staphylococcales	Gemellaceae	Gemella	CCGCGGTAATACGGAGGGTGCAAGCGTTGTTCGGATTTATTGGGCGTAAAGCGCGCGCAGGCGGACTAGCAAGTCAGATGTGAAATCTCGGGGCTCAACCTCGAAACTGCGTCTGAAACTGTTAGTCTAGAATATCAGAGGGGGTAGGGGAATTTCACGTGTAGGGGTAAAATCCGTAGAGATGTGAAGGAACACCGGTGGCGAAGGCGCCTACCTGGATGATTATTGACGCTGAGGCGCGAAAGCGTGGGGAGC
ARW16S_1855	0	0	0	0	0	5	14	Bacteria	Actinomycetota	Rubrobacteria	Rubrobacterales	Rubrobacteriaceae	Rubrobacter	CCGCGGTAATACGAAGGGTGCTAGCGTTGTTCGGAATTACTGGGCGTAAAGGGCGTGTAGGCGGCTTATTTAGTTAGATGTGAAAGCCCCGGGCTCAACCTGGGAACTGCATTTAATACTGGTAAGCTTGAGTACGGGAGAGGAATGTGGAATTCCGAGTGTAGAGGTGAAATTCGTAGATATTCGGAAGAACACCAGTGGCGAAGGCGACATTCTGGACCGTTACTGACGCTGAGGCGCGAAAGCGTGGGGAGC
ARW16S_1853	0	0	0	0	0	19	0	Bacteria	Pseudomonadota	Alphaproteobacteria	Rhodobacterales	Paracoccaceae	Incertae Sedis	CCGCGGTAATACGGAGGGGGTTAGCGTTGTTCGGAATTACTGGGCGTAAAGCGTACGTAGGCGGATCAGAAAGTATGGGGTGAAATCCCGAGGCTCAACCTCGGAACTGCCTCATAAACTCCTGGTCTTGAGTTCGAGAGAGGTGAGTGGAATTCCAAGTGTAGAGGTGAAATTCGTAGATATTTGGAGGAACACCAGTGGCGAAGGCGGCTCACTGGCTCGATACTGACGCTGAGGTACGAAAGTGTGGGGAGC
ARW16S_1888	0	0	0	0	0	18	0	Bacteria	Bacteroidota	Bacteroidia	Flavobacteriales	Flavobacteriaceae	Pseudofulvibacter	CCGCGGTAATACGGAGGGTGCAAGCGTTATCCGGAATCATTGGGTTTAAAGGGTCCGCAGGCGGTCAAATAAGTCAGAGGTGAAATCCCATAGCTTAACTATGGCACTGCCTTTGATACTGTTTGACTTGAGTTATACGGAAGTAGATAGAATAAGTAGTGTAGCGGTGAAATGCATAGATATTACTTAGAATACCGATTGCGAAGGCAGTCTACTACGTATATACTGACGCTCATGGACGAAAGCGTGGGTAGC
ARW16S_1885	0	0	0	0	18	0	0	Bacteria	Pseudomonadota	Alphaproteobacteria	Thalassobaculales	Nisaeaceae	OM75 clade	CCGCGGTAATACGGAGGGTGCAAGCGTTAATCGGAATTACTGGGCGTAAAGCGCGCGTAGGTGGATAAGTCAGTCAGATGTGAAAGCCCCGGGCTCAACCTGGGAACTGCATCTGATACTGCTTGTCTAGAGTACAGTAGAGGGGTGTGGAATTTCCTGTGTAGCGGTGAAATGCGTAGATATAGGAAGGAACACCAGTGGCGAAGGCGACACCCTGGACTGATACTGACACTGAGGTGCGAAAGCGTGGGGAGC
ARW16S_1464	0	0	0	23	18	0	0	Bacteria	Pseudomonadota	Alphaproteobacteria	Thalassobaculales	Nisaeaceae	OM75 clade	CCGCGGTAATACGGAGGGTCCAAGCGTTAATCGGAATTACTGGGCGTAAAGCGCGCGTAGGCGGTTTAATAAGTTGAATGTGAAAGCCCTGGGCTCAACCTAGGAACTGCATTCAAAACTATTAAGCTAGAGGACGAGAGAGGAGAGTAGAATTTCAGGTGTAGCGGTGAAATGCGTAGATATCTGAAGGAATACCAATGGCGAAGGCAGCTCTCTGGCTCGTTTCTGACGCTAAGGTGCGAAAGCGTGGGTAGC
ARW16S_1887	0	0	0	0	0	18	0	Bacteria	Myxococcota	bacteriap25	Incertae Sedis	Incertae Sedis	Incertae Sedis	CCGCGGTAATACGGAGGGTCCAAGCGTTAATCGGAATTACTGGGCGTAAAGCGCGCGTAGGCGGTTTAATAAGTTGTATGTGAAAGCCCTGGGCTCAACCTAGGAACTGCATACAAAACTATTAAGCTTGAGGACGAGAGAGGAGAGTAGAATTTCAGGTGTAGCGGTGAAATGCGTAGATATCTGAAGGAATACCAATGGCGAAGGCAGCTCTCTGGCTCGTTTCTGACGCTAAGGTGCGAAAGCGTGGGTAGC
ARW16S_1889	0	0	0	0	0	18	0	Bacteria	Pseudomonadota	Gammaproteobacteria	Enterobacterales	Shewanellaceae	Shewanella	CCGCGGTAATACGAGGGGTCCAAGCGTTAATCGGAATTACTGGGCGTAAAGCGTACGCAGGCGGTTCATTAAGCCAGATGTGAAATCCCCGGGCTCAACCTGGGAATTGCATTTGGAACTGGTGAACTAGAGTCTTGTAGAGGGGGGTAGAATTTCAGGTGTAGCGGTGAAATGCGTAGAGATCTGAAGGAATACCGGTGGCGAAGGCGGCCCCCTGGACAAAGACTGACGCTCATGTACGAAAGCGTGGGGAGC
ARW16S_1886	0	0	0	0	0	18	0	Bacteria	Pseudomonadota	Gammaproteobacteria	Pseudomonadales	Cellvibrionaceae	Incertae Sedis	CCGCGGTAATACGGAGGGTGCAAGCGTTAATCGGAATTACTGGGCGTAAAGCGCGCGTAGGCGGCTATATAAGCTAGATGTGAAAGCCCAGGGCTTAACCTTGGAACTGCATTTAGAACTGTGTAGCTAGAGTACAGCAGAGGATAGTGGAATTTCAGGTGTAGCGGTGAAATGCGTAGAGATCTGAAGGAACATCAGTGGCGAAGGCGACTGTCTGGGCTGATACTGACGCTGAGGTGCGAAAGCGTGGGGAGC
ARW16S_1758	0	0	0	4	0	11	7	Bacteria	Bdellovibrionota	Oligoflexia	Oligoflexales	Oligoflexaceae	Incertae Sedis	CCGCGGTAATACGGAGGGTGCAAGCGTTGTTCGGAATTACTGGGCGTAAAGCGCTCGTAGGCGGGCTTATAAGTCAGTTGTGAAAGCCCGGGGCCCAACCCCGGAATTGCTGCTGAAACTGTGAGTCTTGAATATCTGAGAGGGTGGGGGAATTCCTGGTGTAGAAGTGAAATTCGTAGATATCAGGAGGAACACCTGAGGCGAAGGCGCCTGCCTGGCAGAATATTGACGCTGAGGAGCGAAAGCGTGGGGAGC
ARW16S_1927	0	0	0	0	0	0	17	Bacteria	Myxococcota	bacteriap25	Incertae Sedis	Incertae Sedis	Incertae Sedis	CCGCGGTAATACGGAGGGTGCAAGCGTTAATCGGAATTACTGGGCGTAAAGCGCGCGTAGGTGGATTATTAAGTCAGATGTGAAAGCCCAGGGCTCAACCTTGGAACGGCATTTGATACTGGTAATCTTGAGTACAGTAGAGGGAGGTGGAATTTCAGGTGTAGCGGTGAAATGCGTAGATATCTGAAGGAACATCAGTGGCGAAGGCGACCTTCTGGACTGATACTGACACTGAGGTGCGAAAGCGTGGGGAGC
ARW16S_1926	0	0	0	0	0	6	11	Bacteria	Myxococcota	bacteriap25	Incertae Sedis	Incertae Sedis	Incertae Sedis	CCGCGGTAATACAGAGGGTGCGAGCGTTAATCGGAATTACTGGGCGTAAAGCGAATGTAGGCGGATTTGTAAGTCGGATGTGAAATCCCTGGGCTCAACCTAGGAATTGCATTCGAAACTGTGAGTCTAGAGTATGGCAGAGGAAAGTAGAATTCCCGGTGTAGCGGTGAAATGCGTAGATATCGGGAAGAATACCAGTGGCGAAGGCGGCTTTCTGGGTCAATACTGACGCTGAGATTCGAAAGCGTGGGGAGC
ARW16S_1925	0	0	0	0	0	17	0	Bacteria	Pseudomonadota	Gammaproteobacteria	Coxiellales	Coxiellaceae	Coxiella	CCGCGGTAATACAGAGAGTGCAAGCGTTAATCGGAATTACTGGGCGTAAAGCGCGCGTAGGTGGATAATTAAGTCGGATGTGAAAGCCCTGGGCTCAACCTAGGAACTGCACCCGAAACTGGTTATCTAGAGTATGGTAGAGGGAAGTGGAATTTCCGGTGTAGCGGTGAAATGCGTAGATATCGGAAGGAACACCAGTGGCGAAGGCGGCTTCCTGGACTAATACTGACACTGAGGTGCGAAAGCGTGGGTAGC
ARW16S_1921	0	0	0	0	17	0	0	Bacteria	Bdellovibrionota	Bacteriovoracia	Bacteriovoracales	Bacteriovoracaceae	Incertae Sedis	CCGCGGTAATACGGAGGGTGCAAGCGTTAATCGGATTTACTGGGCGTAAAGCGTGCGTAGGCGGTTTAGTCAGTTGGATGTGAAAGCCCCGGGCTCAACTCGGGAACTGCATTCAATACTGCTAGACTAGAGTATGTGAGAGGGAAGTGGAATTTCAGGTGTAGCGGTGAAATGCGTAGAGATCTGAAAGAACACCGATGGCGAAGGCAACTTCCTGGCACAATACTGACGCTGAGGCACGAAAGCGTGGGGAGC
ARW16S_1928	0	0	0	0	0	0	17	Bacteria	Pseudomonadota	Gammaproteobacteria	Pseudomonadales	Cellvibrionaceae	Incertae Sedis	CCGCGGTAATACGGAGGGTGCAAGCGTTAATCGGAATTACTGGGCGTAAAGCGCGCGTAGGTGGTTTGTTAAGTTAGATGTGAAAGCCCTGGGCTTAACCTAGGAATTGCATTTAAAACTGGCTCACTAGAGTATGGTAGAGGGAAGTGGAATTCCACATGTAGCGGTGAAATGCGTAGAGATGTGGAGGAACACCAGTGGCGAAGGCGACTTCCTGGACCAATACTGACACTGAGGTGCGAAAGCGTGGGGAGC
ARW16S_1922	0	0	0	0	17	0	0	Bacteria	Bdellovibrionota	Bacteriovoracia	Bacteriovoracales	Bacteriovoracaceae	Incertae Sedis	CCGCGGTAATACGAAGGGTGCAAGCGTTGTTCGGATTTATTGGGCGTAAAGCGCGCGCAGGCGGATTGTTAAGTCAGATGTGAAATCTCGGGGCTCAACCCCGAAACTGCGTCTGAAACTGATGATCTAGAATCTCGGAGAGGGAAGGGGAATTTCACATGTAGGGGTAAAATCCGTAGAGATGTGAAGGAACACCAGAGGCGAAGGCGCCTTCCTGGACGAGTATTGACGCTGAGGCGCGAAAGCGTGGGTAGC
ARW16S_1360	0	0	0	33	17	0	0	Bacteria	Pseudomonadota	Alphaproteobacteria	Thalassobaculales	Nisaeaceae	OM75 clade	CCGCGGTAATACGAGGGGTGCTAGCGTTGTTCGGATTTATTGGGCGTAAAGCGTGCGTAGGCGGCTTGATAAGTCAGCTGTGAAAGCCCAGGGCTCAACCTTGGAATTGCAGTTGAAACTATTAGGCTAGAGTGTGAAGAGGGATAGTGGAATTCCTAGTGTAGGGGTGAAATCCGTAGATATTAGGAGGAACATCGGTGGCGAAAGCGACTATCTATGTCATTACTGACGCTGTTGCACGAAAGCGTGGGGAGC
ARW16S_1929	0	0	0	0	0	0	17	Bacteria	Verrucomicrobiota	Lentisphaeria	Lentisphaerales	Lentisphaeraceae	Lentisphaera	CCGCGGTAATACGAAGGGTGCTAGCGTTGTTCGGAATCATTGGGCGTAAAGGGTACGTAGGTGGTTAGGTAAGTTGAATGTGAAATCCCTGGGCTCAACCCAGGAACTGCGTTCAAAACTACCTTTCTAGAGTATGGTAGGGGGCAGTAGAATTTCTAGTGTAGGGGTGAAATCCGTAGATATTAGAAGGAATACCAGTGGCGAAAGCGACTGCCTAGGCCATTACTGACACTAAGGTACGAAGGCGTGGGGAGC
ARW16S_1924	0	0	0	0	0	17	0	Bacteria	Pseudomonadota	Alphaproteobacteria	Rhodobacterales	Paracoccaceae	Incertae Sedis	CCGCGGTAATACGGAGGGGGTTAGCGTTGTTCGGAATTACTGGGCGTAAAGCGTACGTAGGCGGATTAGAAAGTTAGGGGTGAAATCCCGAGGCTCAACCTCGGAACTGCCTCTAAAACTACTAGTCTAGAGTTCGAGAGAGGTGAGTGGAATTCCGAGTGTAGAGGTGAAATTCGTAGATATTCGGAGGAACACCAGTGGCGAAGGCGGCTCACTGGCTCGATACTGACGCTGAGGTACGAAAGTGTGGGGAGC
ARW16S_1923	0	0	0	0	4	13	0	Bacteria	Pseudomonadota	Zetaproteobacteria	Mariprofundales	Mariprofundaceae	Mariprofundus	CCGCGGTAATACGAAGGGAGCAAGCGTTGTTCGGAATTACTGGGCGTAAAGGGCGTGTAGGCGGACTATTTAGTGAGGGGTGAAATCCCAGGGCTTAACCCTGGAACTGCCTTTCATACTGGTAGTCTAGAGTATGTGAGAGGTTAGTGGAATATCCAGTGTAGAGGTGAAATTCGTAGATATTGGATGGAACACCAGTGGCGAAGGCGACTAACTGGCACATTACTGACGCTGAGGCGCGAAAGCGTGGGGAGC
ARW16S_1952	0	0	0	0	16	0	0	Bacteria	Bacillota	Bacilli	Staphylococcales	Staphylococcaceae	Staphylococcus	CCGCGGTAAGACGGAGGGTGCAAGCGTTACTCGGAATTACTGGGCGTAAAGGGTCCGTAGGCGGCTTGGAAAGTTGGATGTGAAATCCCACAGCTTAACTGTGGAACTGCGTCCAAAACTATCAAGCTAGAGGATGGTAGGGGACAGTGGAACTCAAGGTGGAGCGGTGAAATGCGTAGAGATCTTGAGGAACACCGGTGGCGAAAGCGACTGTCTGGGCCATTCCTGACGCTGAGGGACGAAAGCTAGGGGAGC
ARW16S_1955	0	0	0	0	0	16	0	Bacteria	Pseudomonadota	Gammaproteobacteria	Coxiellales	Coxiellaceae	Coxiella	CCGCGGTAATACGGAGGATGCAAGCGTTATCCGGATTTATTGGGTTTAAAGGGTCCGCAGGCGGACTATTAAGTCAGTGGTGAAAGCCTGCAGCTTAACTGTAGAATTGCCATTGAAACTGATAGTCTTGAGTGTGGTTGAAGTGGGCGGAATATGACATGTAGCGGTGAAATGCATAGAGATGTCATAGAACACCGATTGCGAAGGCAGCTCACTAAACCATTACTGACGCTGAGGGACGAAAGCGTGGGTAGC
ARW16S_1959	0	0	0	0	0	0	16	Bacteria	Pseudomonadota	Gammaproteobacteria	Coxiellales	Coxiellaceae	Coxiella	CCGCGGTAATACGGAGGATCCAAGCGTTATCCGGATTTATTGGGTTTAAAGGGTCCGTAGGCGGACTATTAAGTCAGTGGTGAAAGCCTGCAGCTTAACTGTAGAATTGCCATTGATACTGATAGTCTTGAGTATGGTTGAAGTGGGCGGAATATGACATGTAGCGGTGAAATGCATAGAGATGTCATAGAACACCGATTGCGAAGGCAGCTCACTAAACCATTACTGACGCTCAGGGACGAAAGCGTGGGTAGC
ARW16S_1954	0	0	0	0	8	0	8	Bacteria	Bacteroidota	Bacteroidia	Chitinophagales	Saprospiraceae	Incertae Sedis	CCGCGGTAATACGGAGGGTGCAAGCGTTATCCGGAATTACTGGGTTTAAAGGGTGCGTAGGCGGTTTAGTAAGTCAGAAGTGAAAAGTCAGAGCTTAACTTTGGCCTTGCTTTTGATACTGCTAGACTTGAATTAGGCTGAGGTTAGCGGAATGTGACATGTAGCGGTGAAATGCATAGATATGTCATAGAACACCAATTGCGAAGGCAGCTAGCTAGACCTTAATTGACGCTGAGGCACGAAAGCGTGGGGAGC
ARW16S_1953	0	0	0	0	9	0	7	Bacteria	Pseudomonadota	Gammaproteobacteria	Pseudomonadales	Incertae Sedis	Incertae Sedis	CCGCGGTAATACGGAGGGTGCAAGCGTTAATCGGAATTACTGGGCGTAAAGCGCGCGTAGGCGGTCTGTTAAGCTGGATGTGAAAGCCCAGGGCTCAACCTTGGAACTGCATTCAGAACTGGCAGACTAGAGTATTGGAGAGGTAAGTGGAATTTCCCGTGTAGCAGTGAAATGCGTAGATATGGGAAGGAACACCAGTGGCGAAGGCGACTTACTGGCCAAATACTGACGCTGAGGTGCGAAAGCGTGGGGAGC
ARW16S_1958	0	0	0	0	0	9	7	Bacteria	Myxococcota	bacteriap25	Incertae Sedis	Incertae Sedis	Incertae Sedis	CCGCGGTAATACGGAGGGTGCAAGCGTTAATCGGAATTACTGGGCGTAAAGCGCGCGTAGGTGGTTATTTAAGTCAGATGTGAAAGCCCAGGGCTCAACCTTGGAACTGCATTTGAAACTGGGTAACTAGAGTACAGTAGAGGGGAGTGGAATTTCAGGTGTAGCGGTGAAATGCGTAGAGATCTGAAGGAACATCAGTGGCGAAGGCGACTCTCTGGACTGATACTGACACTGAGGTGCGAAAGCGTGGGGAGC
ARW16S_1951	0	0	0	0	16	0	0	Bacteria	Bacillota	Bacilli	Staphylococcales	Staphylococcaceae	Staphylococcus	CCGCGGTAATACATAGGGGTCAAGCGTTGTCCGGATTTATTGGGCGTAAAGAGTACGTAGGCGGCTTTTCAAGTCGGATGTGAAAGCCCTGAGCTTAACTCAGGAACTGCATTCGATACTGGATCGCTAGAGTTGATTAGAGGATAGTGGAATTTCAAGTGTAGCGGTGAAATGCGTAGATATTTGAAGGAACACCAATGGCGAAGGCAGCTATCTGGAGTCATACTGACGCTGAGGTACGAAAGCGTGGGGAGC
ARW16S_1956	0	0	0	0	0	16	0	Bacteria	Thermodesulfobacteriota	Desulfobulbia	Desulfobulbales	Desulfocapsaceae	Incertae Sedis	CCGCGGTAATACGGAGGGTGCAAGCGTTGTTCGGAATTACTGGGCGTAAAGCGCGCGTAGGCGGTCTGTTATGTCAGGTGTGAAAGTCCATGGCTCAACCATGGAAGTGCATTTGAAACTGACAGACTTGAGTACTGGAGGGGGTGGTGGAATTCCCGGTGTAGAGGTGAAATTCGTAGATATCGGGAGGAATACCGGTGGCGAAGGCGACCACCTGGCCAGATACTGACGCTGAGGTGCGAAAGCGTGGGGAGC
ARW16S_1998	0	0	0	0	0	15	0	Bacteria	Actinomycetota	Rubrobacteria	Rubrobacterales	Rubrobacteriaceae	Rubrobacter	CCGCGGTAATACGGAGGATCCAAGCGTTGTCCGGATTTATTGGGTTTAAAGGGTGCGTAGGCGGATTAATAAGTCAGTGGTGAAAGCCTGTAGCTCAACTACAGAACTGCCATTGAAACTGTTAATCTTGAGTTATGTTGAGGTGGATGGAATGTATCATGTAGCGGTGAAATGCTTAGATATGATACAGAACACCGATTGCGAAGGCAGTTCACTAAGCATATACTGACGCTGAGGCACGAAAGCATGGGGATC
ARW16S_1995	0	0	0	0	5	0	10	Bacteria	Bacteroidota	Bacteroidia	Chitinophagales	Saprospiraceae	Lewinella	CCGCGGTAATACGGAGGGTCCAAGCGTTATCCGGATTTATTGGGTTTAAAGGGTCCGTAGGCGGTATTATAAGTCAGTGGTGAAAGCCTGCAGCTTAACTGTAGAACTGCCATTGAAACTATAGTACTTGAATTCGGTTGAAGTGGGCGGAATATGTCATGTAGCGGTGAAATGCATAGATATGACATAGAACTCCAATTGCGAAGGCAGCTCACTAAGCCGATATTGACGCTGAGGGACGAAAGCGTGGGGAGC
ARW16S_2001	0	0	0	0	0	0	15	Bacteria	Pseudomonadota	Alphaproteobacteria	Rickettsiales	Rickettsiaceae	Candidatus Megaira	CCGCGGTAATACGGAGGATGCGAGCGTTATCCGGAATCACTGGGTTTAAAGGGTGCGTAGGCGGGGAAATAAGTCAGTGGTGAAATCTGGTCGCTTAACGATCAAATTGCCTCTGAAACTGTTTTTCTTGAAATATGATGAGGCTGGCAGAATGTGACATGTAGCGGTGAAATGCATAGATATGTCATAGAATACCAATTGCGAAGGCAGCTGGCTGGTCATTATTTGACGCTGAGGCACGAAAGCGTGGGGAGC
ARW16S_1996	0	0	0	0	0	15	0	Bacteria	Bacteroidota	Bacteroidia	Flavobacteriales	Flavobacteriaceae	Pseudofulvibacter	CCGCGGTAATACGGAGGATCCAAGCGTTATCCGGAATCATTGGGTTTAAAGGGTCCGCAGGCGGTCTTTTAAGTCAGAGGTGAAATCCTACAGCTCAACTGTAGAACTGCCTTTGATACTGAAAGACTTGAGTTATTGTGAAGTGGTTAGAATGTGTGGTGTAGCGGTGAAATGCATAGAGATCACACAGAATACCAATTGCGAAGGCAGATCACTAACAATATACTGACGCTCATGGACGAAAGCGTGGGGAGC
ARW16S_2003	0	0	0	0	0	0	15	Bacteria	Pseudomonadota	Gammaproteobacteria	Pseudomonadales	Halieaceae	Incertae Sedis	CCGCGGTAATACGGAGGGTGCGAGCGTTAATCGGAATTACTGGGCGTAAAGCGCGCGTAGGCGGTTTGTTAAGTCGGATGTGAAAGCCCCGGGCTCAACCTGGGAACTGCATTCGATACTGGCCGACTAGAGTACGAGAGAGGGAGGTAGAATTCCATGTGTAGCGGTGAAATGCGTAGATATGTGGAGGAATACCGGTGGCGAAGGCGGCCTCCTGGCTCGATACTGACGCTGAGGTGCGAAAGCGTGGGGAGC
ARW16S_2002	0	0	0	0	0	0	15	Bacteria	Pseudomonadota	Gammaproteobacteria	Pseudomonadales	Halieaceae	Incertae Sedis	CCGCGGTAATACGGAGGGTGCAAGCGTTAATCGGAATTACTGGGCGTAAAGCGCGCGTAGGCGGTTTGTTAAGTCGGATGTGAAAGCCCCGGGCTCAACCTGGGAATTGCATTCGATACTGATCGACTAGAGTACGAGAGAGGGAGGTAGAATTCCACGTGTAGCGGTGAAATGCGTAGATATGTGGAGGAATACCGGTGGCGAAGGCGGCCTCCTGGCTCGATACTGACGCTGAGGTGCGAAAGCGTGGGGAGC
ARW16S_1992	0	0	0	0	15	0	0	Bacteria	Pseudomonadota	Alphaproteobacteria	Kordiimonadales	Kordiimonadaceae	Kordiimonas	CCGCGGTAATACGGAGGGTGCGAGCGTTAATCGGAATTACTGGGCGTAAAGCGCGCGTAGGCGGTTTGATAAGCTGGATGTGAAAGCCCCGGGCTCAACCTGGGAACTGCATCCAGAACTGTCTGACTAGAATACAATAGAGGTGAGTGGAATTTCCTGTGTAGCGGTGAAATGCGTAGATATTCGGAGGAACACCAATTGCGAAGGCAGTTCACTGGACCGTGATCGACGCTGAGGAGCGAAAGCTAGGGGAGC
ARW16S_1658	0	0	0	12	0	0	15	Bacteria	Bacteroidota	Bacteroidia	Bacteroidales	Marinifilaceae	Ancylomarina	CCGCGGTAATACGGAGGGTGCGAGCGTTAATCGGAATTACTGGGCGTAAAGGGTGCGTAGGCGGCACGGTCAGTCGGATGTGAAAGCCCAGGGCTTAACCCTGGAATTGCATTCGATACTGCCGAGCTAGAGTATGTTAGAGGAAAGTGGAATTCCCGGTGTAGCGGTGAAATGCGTAGATATCGGGAGGAACATCAGTGGCGAAGGCGACTTTCTGGATCAATACTGACGCTGAGGTACGAAAGCGTGGGGAGC
ARW16S_1994	0	0	0	0	7	0	8	Bacteria	Incertae Sedis	Incertae Sedis	Incertae Sedis	Incertae Sedis	Incertae Sedis	CCGCGGTAATACGGAGACTGCAAGCGTTACTCGGATTTACTGGGCGTAAAGGGTGCGCAGGCGGCCTGATATGTCAGATGTGAAATCCCACGGCTCAACCGTGGAACTGCATTTGAAACTATCAGGCTAGAGTATTGGAGAGGTAAGCGGAATTCCTAGTGTAGCGGTGAAATGCGTAGATATTAGGAGGAACACCAAAGGCGAAGGCAGCTTACTGGACAATTACTGACGCTCAGGCACGAAAGCGTGGGGAGC
ARW16S_1999	0	0	0	0	0	15	0	Bacteria	Bacillota	Bacilli	Staphylococcales	Gemellaceae	Gemella	CCGCGGTAATACGAAGGGTGCAAGCGTTGTTCGGATTTATTGGGCGTAAAGCGCGCGCAGGCGGACGGCTAAGTCAGATGTGAAATCCCGGGGCTCAACCTCGGAACTGCGTCTGAAACTGGTTGTCTAGAATCTCGGAGAGGAAAGGGGAATTTCGCATGTAGGGGTAAAATCCGTAGAGATGCGAAGGAACACCAGAGGCGAAGGCGCCTTTCTGGACGAGTATTGACGCTGAGGCGCGAAAGCGTGGGGAGC
ARW16S_1788	0	0	0	6	15	0	0	Bacteria	Bacillota	Bacilli	Staphylococcales	Staphylococcaceae	Staphylococcus	CCGCGGTAATACGGAGGGTGCAAGCGTTGCTCGGAATCACTGGGCGTAAAGAGAGCGTAGGCGGATAATTTAGTCAGATGTGAAAGCCCGGAGCTCAACTCCGGAATTGCATCTGAAACTGGTTATCTAGAGTACAGGAGAGGAGAGTGGAATTCCTGGTGTAGAGGTGAAATTCGCTGATATCAGGAGGAACACCCGTGGCGAAGGCGACTCTCTGGTCTGATACTGACGCTGAGGCTCGAAAGTGTGGGGAGC
ARW16S_2000	0	0	0	0	0	15	0	Bacteria	Actinomycetota	Rubrobacteria	Rubrobacterales	Rubrobacteriaceae	Rubrobacter	CCGCGGTAAGACGGAGGGAGCTAGCGTTGTTCGGAATTACTGGGCGTAAAGAGCACGTAGGCGGCTTAGTAAGTTAGAAGTGAAAGCCCGAGGCTTAACCTCGGAATTGCTTTTAAAACTGCTAAGCTAGAGTATGGTAGGGGATGGTAGAATTCCTAGTGTAGAGGTGGAATTCTTAGATATTAGGAGGAATACCGGTGGCGAAGGCGGCCATCTGGACCATTACTGACGCTGAGGTGCGAAAGCGTGGGGAGC
ARW16S_1993	0	0	0	0	15	0	0	Bacteria	Pseudomonadota	Alphaproteobacteria	Kordiimonadales	Kordiimonadaceae	Kordiimonas	CCGCGGTAATACGGAGGGAGCTAGCGTTATTCGGATTTACTGGGCGTAAAGGGCACGTAGGCGGTATAACAAGTTGGAAGTGAAAGCCCAAGGCTCAACCTTGGAACTGCTTTCAAAACTGTTAAACTAGAGATCGATAGGGGACAGTGGAATTCCTAGTGTAGAGGTGAAATTCTTAGATATTAGGAGGAACACCGGAGGCGAAAGCGACTGTCTGGATCGATACTGACGCTGAGGTGCGAAAGCGTGGGGAGC
ARW16S_1997	0	0	0	0	0	15	0	Bacteria	Verrucomicrobiota	Lentisphaeria	Lentisphaerales	Lentisphaeraceae	Lentisphaera	CCGCGGTAATACGGAGGGATCTAGCGTTATTCGGAATTACTGGGCGTAAAGCGAGCGTAGGCTGATCTGTAAGTTGGATGTGAAATCCCAGAGCTTAACTCTGGAACTGCATCCAAAACTACATTTCTTGAGTTTGGTAGAGGAGAGTGGAATTCCTAGTGTAGAGGTGAAATTCGTAGATATTAGGAGGAACACCAGTGGCGAAGGCGACTCTCTGGGCCAATACTGACGCTGAGGTTCGAAAGCGTGGGTAGC
ARW16S_2004	0	0	0	0	0	0	15	Bacteria	Pseudomonadota	Alphaproteobacteria	Caulobacterales	Hyphomonadaceae	Sulfurovum	CCGCGGTAATACGGAGGGAGCTAGCGTTGTTCGGAATTACTGGGCGTAAAGCGCGCGTAGGCGGCTAAACAAGTTGGGGGTGAAAGCCCGGGGCTCAACCCCGGAACTGCCTCCAAAACTGTTTAGCTAGAATCCTGGAGAGGTGAGTAGAATTCCTAGTGTAGAGGTGAAATTCGTAGATATTAGGAAGAATACCAGTGGCGAAGGCGGCTCACTGGACAGGTATTGACGCTGAGGTGCGAAAGCGTGGGGAGC
ARW16S_2005	0	0	0	0	0	0	15	Bacteria	Campylobacterota	Campylobacteria	Campylobacterales	Sulfurovaceae	Sulfurovum	CCGCGGTAATACGAAGGGGGCTAACGTTGTTCGGATTTACTGGGCGTAAAGCGTACGTAGGCGGATTAGAAAGTAAGGGGTGAAATCCCGAGGCTCAACCTCGGAACTGCCTCTTAAACTCCTAATCTAGAGATCGGGAGAGGTGTATGGAACTCCTAGTGTAGAGGTGGAATTCGTAGATATTAGGAAGAACACCAGTGGCGAAGGCGATACACTGGCCCGATACTGACGCTGAGGTACGAAAGCGTGGGGAGC
ARW16S_1991	0	0	0	0	15	0	0	Bacteria	Thermodesulfobacteriota	Desulfobulbia	Desulfobulbales	Desulfocapsaceae	Incertae Sedis	CCGCGGTAATACGGAGGGTGCAAGCGTTGTTCGGAATTACTGGGCGTAAAGCGCGCGTAGGCGGCTATGTAAGTCAGATGTGAAAGCCCGCGGCTCAACCGTGGAAGTGCATTTGAAACTGTATAGCTTGAGTACTGGAGGGGGTAGTGGAATTCCCGGTGTAGAGGTGAAATTCGTAGATATCGGGAGGAATACCGGTGGCGAAGGCGACTACCTGGCCAGATACTGACGCTGAGGTGCGAAAGCGTGGGGAGC
ARW16S_2044	0	0	0	0	0	7	7	Bacteria	Actinomycetota	Rubrobacteria	Rubrobacterales	Rubrobacteriaceae	Rubrobacter	CCGCGGTAATACGGAGGGTACAAACGTTGTTCGGAATCACTGGGCATAAAGCGCGCGTAGGCGGTCTACCCAGTTAGGTGTGAAAGCCCTCGGCTCAACCGAGGAATTGCATCTAATACTAGTAGGCTTGAGGATGGTAGGGGTGTGTGGAACTTCAGGTGGAGCGGTGAAATGCGTAGATATCTGAAGGAACACCTGTGGCGAAAGCGGCACACTGGATCATTTCTGACGCTGAGGCGCGAAAGCTAGGGTAGC
ARW16S_2037	0	0	0	0	14	0	0	Bacteria	Pseudomonadota	Alphaproteobacteria	Kordiimonadales	Kordiimonadaceae	Kordiimonas	CCGCGGTAATACGGAGGGTCCAAGCGTTATCCGGATTTATTGGGTTTAAAGGGTGCGTAGGCGGGAGATTAAGTCAGTGGTGAAATCCAACAGCTCAACTGTTGAACTGCCATTGAAACTGATTTTCTTGAATATGATTGAAGTGGGCGGAATATGACATGTAGCGGTGAAATGCATAGATATGTCATAGAACACCGATAGCGAAGGCAGCTCACTAAGTCATTATTGACGCTGAGGCACGAAAGCGTGGGGAGC
ARW16S_693	0	0	0	306	0	14	0	Bacteria	Bacteroidota	Bacteroidia	Flavobacteriales	Flavobacteriaceae	Incertae Sedis	CCGCGGTAATACGGAGGGTGCAAGCGTTATCCGGAATCATTGGGTTTAAAGGGTCCGTAGGCGGACTGATAAGTCAGAGGTGAAATCCCACAGCTCAACTGTGGAACTGCCTTTGATACTGTCAGTCTTGAGTCATTTGGAAGTAGATAGAATGTGTAGTGTAGCGGTGAAATGCATAGATATTACACAGAATACCGATTGCGAAGGCAGTCTACTACGAATGTACTGACGCTGATGGACGAAAGCGTGGGGAGC
ARW16S_2045	0	0	0	0	0	0	14	Bacteria	Bacteroidota	Bacteroidia	Flavobacteriales	Flavobacteriaceae	Pseudofulvibacter	CCGCGGTAATACGGAGGGTGCAAGCGTTATCCGGAATCATTGGGTTTAAAGGGTCCGTAGGCGGACTAATAAGTCAGAGGTGAAATCCCATAGCTCAACTATGGAACTGCCTTTGATACTGTTAGTCTTGAGTTACTTGGAAGTAGATAGAATGTGTAGTGTAGCGGTGAAATGCATAGATATTACACAGAATACCGATTGCGAAGGCAGTCTACTACGAGTACACTGACGCTGATGGACGAAAGCGTGGGGAGC
ARW16S_2042	0	0	0	0	0	14	0	Bacteria	Bacteroidota	Bacteroidia	Flavobacteriales	Flavobacteriaceae	Polaribacter	CCGCGGTAATACGGAGGGTCCAAGCGTTATCCGGAATCATTGGGTTTAAAGGGTCCGCAGGCGGTCAATTAAGTCAGAGGTGAAATCCCGTCGCTCAACGACGGAACTGCCTTTGATACTGGTTGACTTGAGTCATATGGAAGTAGATAGAATAAGTAGTGTAGCGGTGAAATGCATAGAGATTACTTAGAATACCGATTGCGAAGGCAGTCTACTACGTATGTACTGACGCTCATGGACGAAAGCGTGGGGAGC
ARW16S_1850	0	0	0	5	0	0	14	Bacteria	Campylobacterota	Campylobacteria	Campylobacterales	Sulfurimonadaceae	Sulfurimonas	CCGCGGTAATACGGAGGGTCCAAGCGTTATCCGGATTCATTGGGTTTAAAGGGTGCGCAGGCGGAACTTTAAGTCAGTGGTGAAATCTTGCCGCTTAACGGTAAAATTGCCATTGATACTGAAGTTCTTGAATATGGTTGAGGTAGGCGGAATGTGTTGTGTAGCGGTGAAATGCATAGATATGACACAGAACGCCGATTGCGAAGGCAGCTTACTAAGCCATTATTGACGCTGAGGCACGAAAGCGTGGGGAGC
ARW16S_2041	0	0	0	0	0	14	0	Bacteria	Verrucomicrobiota	Lentisphaeria	Lentisphaerales	Lentisphaeraceae	Lentisphaera	CCGCGGTAATACGGAGGGTGCAAGCGTTAATCGGAATTACTGGGCGTAAAGCGCGCGTAGGTGGATTATTAAGTCAGATGTGAAAGCCCAGGGCTTAACCTTGGAACTGCATTTGATACTGGTAATCTTGAGTACAGTAGAGGGAGGTGGAATTTCAGGTGTAGCGGTGAAATGCGTAGATATCTGAAGGAACATCAGTGGCGAAGGCGACCTTCTGGACTGATACTGACACTGAGGTGCGAAAGCGTGGGGAGC
ARW16S_2038	0	0	0	0	14	0	0	Bacteria	Pseudomonadota	Gammaproteobacteria	Pseudomonadales	Moraxellaceae	Acinetobacter	CCGCGGTAATACGGAGGGTGCAAGCGTTAATCGGAATTACTGGGCGTAAAGCGCGCGTAGGCGGCTTGTTAAGTTGGATGTGAAAGCCCTGGGCTCAACCTGGGAACTGCATTCAAAACTGGCAGGCTAGAGTACGAGAGAGGGGGGTAGAATTTCTAGTGTAGCGGTGAAATGCGTAGATATTAGAAGGAATACCAGTGGCGAAGGCGGCCCCCTGGCTTGATACTGACGCTGAGGTGCGAAAGCGTGGGGAGC
ARW16S_2039	0	0	0	0	14	0	0	Bacteria	Pseudomonadota	Gammaproteobacteria	Pseudomonadales	Moraxellaceae	Acinetobacter	CCGCGGTAATACGGAGGGTGCGAGCGTTAATCGGAATTACTGGGCGTAAAGCGCATGCAGGTGGTTCGTTAAGTCAGATGTGAAAGCCCGGGGCTCAACCTCGGAACTGCATTTGAAACTGGCGGGCTAGAGTACTGTAGAGGGGGGTAGAATTTCAGGTGTAGCGGTGAAATGCGTAGAGATCTGAAGGAATACCAGTGGCGAAGGCGGCCCCCTGGACAGATACTGACACTCAGATGCGAAAGCGTGGGGAGC
ARW16S_2046	0	0	0	0	0	0	14	Bacteria	Myxococcota	bacteriap25	Incertae Sedis	Incertae Sedis	Incertae Sedis	CCGCGGTAATACGGAGGGTGCAAGCGTTAATCGGAATTACTGGGCGTAAAGCGTGCGTAGGCGGTTTGTTTAGTCAGATGTGAAAGCCCCGGGCTTAACCTGGGAACTGCATTTGAAACTGGCAGACTAGAGTATGGTAGAGGGGGGTAGAATTCATAGTGTAGCGGTGAAATGCGTAGATATTATGAGGAATACCAGTGGCGAAGGCGGCCCCCTGGACCAATACTGACGCTGAGGTACGAAAGCGTGGGTAGC
ARW16S_2048	0	0	0	0	0	0	14	Bacteria	Pseudomonadota	Gammaproteobacteria	Pseudomonadales	Spongiibacteraceae	Incertae Sedis	CCGCGGTAATACTGAAGGTGCAAGCGTTAATCGGAATTACTGGGCGTAAAGCGCGCGTAGGCGGCTTGTTAAGTCGGATGTGAAAGCCCTGGGCTCAACCCGGGAACTGCATACGATACTGGCAAGCTAGAGTATGGGAGAGGGCTGTGGAATTTCTAGTGTAGCGGTGAAATGCGTAGATATTAGAAGGAACATCAGTGGCGAAGGCGGCAGCCTGGCCCAATACTGACGCTGAGGTGCGAAAGCGTGGGGAGC
ARW16S_2043	0	0	0	0	0	14	0	Bacteria	Myxococcota	bacteriap25	Incertae Sedis	Incertae Sedis	Incertae Sedis	CCGCGGTAATACAGAGGGTGCAAGCGTTAATCGGAATTACTGGGCGTAAAGAGCTCGTAGGCGGATTGTTAAGTCGAATGTGAAAGCCCTGGGCTCAACCTAGGAATTGCATTCGAAACTGACAGTCTAGAGTATGGTAGAGGAAAGTGGAATTCCCGGTGTAGCGGTGAAATGCGTAGATATCGGGAGGAACATCAGTGGCGAAGGCGGCTTTCTGGACCAATACTGACGCTGAGGAGCGAAAGCGTGGGTAGC
ARW16S_2049	0	0	0	0	0	0	14	Bacteria	Verrucomicrobiota	Verrucomicrobiia	Verrucomicrobiales	DEV007	Incertae Sedis	CCGCGGTAATACGAAGGTCCCAAGCGTTGTTCGGAATAACTGGGCGTAAAGCGTGTGTAGGCTGCGCGGAAAGTCAAATGTGAAAGCCAGAGGCTTAACCTCTGAACTGCATTCGATACTCCCGTGCTAGAGTAATGGAGAGGTAAGTGGAATTCTCGGTGTAGCAGTGAAATGCGTAGATATCGAGAGGAACATCAATGGCGAAGGCAACTTACTGGACATTTACTGACGCTCAGACACGAAGGCTAGGGGAGC
ARW16S_2040	0	0	0	0	5	0	9	Bacteria	Pseudomonadota	Alphaproteobacteria	Rhodospirillales	Terasakiellaceae	Terasakiella	CCGCGGTAATACGGAGGGGGCTAGCGTTGTTCGGAATCACTGGGCGTAAAGGGCGCGTAGGCGGCGAATTTAGTTAGGCGTGAAAGCCCCGGGCTCAACCTGGGAACTGCGCTTAATACTGATTTGCTAGAGACCGGGAGAGGCGAGTGGAATATCCAGTGTAGAGGTGAAATTCGTAGATATTGGATGGAACACCGATGGCGAAGGCAGCTCGCTGGACCGGTACTGACGCTGAGGCGCGAAAGCGTGGGGAGC
ARW16S_2050	0	0	0	0	0	0	14	Bacteria	Pseudomonadota	Alphaproteobacteria	Rickettsiales	Rickettsiaceae	Incertae Sedis	CCGCGGTAATACGGAGGGGACTAGCGTTGTTCGGATTTACTGGGCGTAAAGGGTGCGTAGGCGGTTTAGTAAGTTAGAAGTGAAAGCCCAGGGCTTAACCCTGGAACTGCTTCTAAAACTATTAGACTAGAGTATGGGAGAGGATAGTGGAATTCCTAGTGTAGAGGTGAAATTCTTAGATATTAGGAGGAACACCGGTGGCGAAAGCGACTATCTGGAACATTACTGACGCTGAGGCACGAAAGCGTGGGGAGC
ARW16S_2051	0	0	0	0	0	0	14	Bacteria	Myxococcota	bacteriap25	Incertae Sedis	Incertae Sedis	Incertae Sedis	CCGCGGTAAGACGAGGGGTCCAAGCGTTGTTCGGAATTATTGGGCGTAAAGCGGGTGTAGGCGGCCCTGCAAGTCAGAAGTGAAAGCCCCGGGCTTAACCCGGGAAGTGCTTTTGATACTGCAGGGCTTGAATGTGGGAGAGGGTAGTAGAATTCCTGGTGTAGTGGTGAAATACGTAGATATCAGGAGGAATACCGGTGGCGAAGGCGGCTGCCTGGCCCAACATTGACGCTCAGACCCGAAAGCGTGGGGATC
ARW16S_2085	0	0	0	0	0	13	0	Bacteria	Pseudomonadota	Gammaproteobacteria	Coxiellales	Coxiellaceae	Coxiella	CCGCGGTAATACGGAGGGTCCAAGCGTTATCCGGAATCATTGGGTTTAAAGGGTGCGTAGGCGGGAAATTAAGTCAGTGGTGAAATCCTACAGCTCAACTGTGGAACTGCCATTGAAACTGATTTTCTTGAATTTAGTCGAAGTGGGCGGAATGTGTCATGTAGCGGTGAAATGCATAGATATGACACAGAACACCGATTGCGAAGGCAGCTCACTAGCCTAATATTGACGCTGAGGCACGAAAGCGTGGGTAGC
ARW16S_2082	0	0	0	0	5	0	8	Bacteria	Chlamydiota	Chlamydiia	Chlamydiales	Incertae Sedis	Incertae Sedis	CCGCGGTAATACGGAGGGTGCAAGCGTTATCCGGATTTATTGGGTTTAAAGGGTCCGTAGGCGGATGATTAAGTCAGTGGTGAAAGCCCACAGCTCAACTGTGGAAATGCCATTGATACTGATCATCTTGAGTACGATTGAAGTTGGCGGAATAGATCATGTAGCGGTGAAATGCTTAGATATGATCTAGAACACCGATTGCGAAGGCAGCCAACTAAGCCGTAACTGACGCTGAGGGACGAAAGCGTGGGGAGC
ARW16S_2086	0	0	0	0	0	5	8	Bacteria	Actinomycetota	Rubrobacteria	Rubrobacterales	Rubrobacteriaceae	Rubrobacter	CCGCGGTAATACGGAGGATCCAAGCGTTATCCGGATTTATTGGGTTTAAAGGGTGCGTAGGCGGACTAATAAGTTAGTGGTGAAAGCCCGGGGCTCAACTCCGGAACTGCCATTAATACTGTTAGTCTTGAATCAACTTGAAGTGGGCGGAATAAGGCATGTAGCGGTGAAATGCATAGATATGCCTTAGAACACCGATTGCGTAGGCAGCTCACTAAATTTGTATTGACGCTGAGGCACGAAAGCGTGGGGAGC
ARW16S_2088	0	0	0	0	0	0	13	Bacteria	Balneolota	Balneolia	Balneolales	Balneolaceae	Incertae Sedis	CCGCGGTAATACGGAGGGTGCGAGCGTTAATCGGAATTACTGGGCGTAAAGCGTGCGTAGGCGGTTGATTAAGCAAGATGTGAAAGCCCCGGGCTCAACCTGGGAACTGCATTTTGAACTGGTCAACTAGAGTTTTGTAGAGGGTGGTGGAATTTCCAGTGTAGCGGTGAAATGCGTAGAGATTGGAAGGAACATCAGTGGCGAAGGCGGCCACCTGGACAAAAACTGACGCTGAGGCACGAAAGCGTGGGGAGC
ARW16S_1430	0	0	0	31	0	0	13	Bacteria	Pseudomonadota	Gammaproteobacteria	Granulosicoccales	Granulosicoccaceae	Granulosicoccus	CCGCGGTAATACGGAGGGTGCAAGCGTTAATCGGAATTACTGGGCGTAAAGCGCGCGTAGGCGGCTTGTTAAGTCGGATGTGAAAGCCCCGGGCTCAACCTGGGAACTGCATTCGATACTGGCAAGCTAGAGTACGAGAGAGGGGGGTAGAATTCCATGTGTAGCGGTGAAATGCGTAGATATATGGAGGAATACCAGTGGCGAAGGCGGCCCCCTGGCTCGATACTGACGCTGAGGTGCGAAAGCGTGGGGAGC
ARW16S_2081	0	0	0	0	13	0	0	Bacteria	Bacillota	Bacilli	Lactobacillales	Enterococcaceae	Enterococcus	CCGCGGTAATACGAGGGGTGCAAGCGTTAATCGGAATTACTGGGCGTAAAGCGTACGCAGGCGGTTTGTTAAGCCAGATGTGAAAGCCCCGGGCTCAACCTGGGAATTGCATTTGGAACTGGCAAACTAGAGTCTTGTAGAGGGGGGTAGAATTTCAGGTGTAGCGGTGAAATGCGTAGAGATCTGAAGGAATACCGGTGGCGAAGGCGGCCCCCTGGACAAAGACTGACGCTCAGGTACGAAAGCGTGGGGAGC
ARW16S_1090	0	0	0	0	13	0	0	Bacteria	Verrucomicrobiota	Verrucomicrobiia	Verrucomicrobiales	Rubritaleaceae	Rubritalea	CCGCGGTAATACGGAGGGTGCAAGCGTTAATCGGAATTACTGGGCGTAAAGCGCACGCAGGCGGTTTGTTAAGTCAGATGTGAAATCCCCGGGCTCAACCTGGGAACTGCATCTGATACTGGCAAGCTTGAGTCTCGTAGAGGGGGGTAGAATTCCAGGTGTAGCGGTGAAATGCGTAGAGATCTGGAGGAATACCGGTGGCGAAGGCGGCCCCCTGGACGAAGACTGACGCTCAGGTGCGAAAGCGTGGGGAGC
ARW16S_2089	0	0	0	0	0	0	13	Bacteria	Actinomycetota	Rubrobacteria	Rubrobacterales	Rubrobacteriaceae	Rubrobacter	CCGCGGTAATACGTAGGGTGCGAGCGTTAATCGGAATTACTGGGCGTAAAGCGTGCGCAGGCGGTTTATTAAGACAGTTGTGAAATCCCCGGGCTCAACCTGGGAACTGCAATTGTGACTGGTAGACTAGAGTTTGGCAGAGGGGGGTGGAATTCCTGGTGTAGCAGTGAAATGCGTAGATATCAGGAGGAACACCGATGGCGAAGGCAGCCCCCTGGGCCATGACTGACGCTCATGTACGAAAGCGTGGGGAGC
ARW16S_909	0	0	0	148	13	0	0	Bacteria	Verrucomicrobiota	Verrucomicrobiia	Verrucomicrobiales	Rubritaleaceae	Rubritalea	CCGCGGTAATACGAAGGTCCCGAGCGTTATTCGGAATCACTGGGCGTAAAGGGAGCGTAGGCTGCGCGGTAAGTCAGATGTGAAATCTCAGGGCTCAACCTTGAAACTGCATCCGATACTGCCGCGCTAGAGTAATGGAGAGGTAAGTGGAATTCTCGGTGTAGCAGTGAAATGCGTAGATATCGAGAGGAAGACCAATGGCGAAGGCAGCTTACTGGACATTTACTGACGCTGAGGCTCGAAGGCTAGGGTAGC
ARW16S_2083	0	0	0	0	0	13	0	Bacteria	Campylobacterota	Campylobacteria	Campylobacterales	Sulfurovaceae	Sulfurovum	CCGCGGTAATACGGAGGGTGCAAGCGTTACTCGGAATCACTGGGCGTAAAGCGCGCGCAGGCGGCCTATTAAGTTGGATGTGAAAGCCTACGGCTCAACCGTAGAACTGCATCCAAAACTATTAGGCTAGAGTGTGGGAGAGGAAGATGGAATTAGTTGTGTAGGGGTAAAATCCGTAGAGATAACTAGGAATACCAAAAGCGAAGGCAATCTTCTGGAACATTACTGACGCTGAGGCGCGAAAGCGTGGGGAGC
ARW16S_2087	0	0	0	0	0	0	13	Bacteria	Actinomycetota	Rubrobacteria	Rubrobacterales	Rubrobacteriaceae	Rubrobacter	CCGCGGTAATACGAAGGGGGCTAGCGTTGTTCGGAATCATTGGGCGTAAAGCGTATGTAGGCGGATCAAAAAGTTAGATGTGAAATCCCTGGGCTCAACCCAGGAACTGCGTTTAAAACTAGTGATCTAGAATTTGGTAGGGGTTAGTAGAATTTCCAGTGTAGAGGTGAAATTCGTAGATATTGGAAAGAATACCAGTGGCGAAGGCGACTAACTGGGCCATTTTTGACGCTGAGATACGAAAGCGTGGGTAGC
ARW16S_2121	0	0	0	0	0	0	12	Bacteria	Myxococcota	bacteriap25	Incertae Sedis	Incertae Sedis	Incertae Sedis	CCGCGGTAATACGGAGGGTTCAAGCGTTATCCGGATTCATTGGGTTTAAAGGGTACGTAGGCGGATTAATAAGTCAGTGGTGAAATCCCGAAGCTCAACTTCGGAACTGCCATTGAAACTGTTGATCTTGAATTTGGTTGAAGTGGGCGGAATATGACATGTAGCGGTGAAATGCATAGATATGTCATGGAACACCGATAGTGAAGACAGCTCACTAAACCAATATTGACGCTGAGGTACGAAAGCATGGGTAGC
ARW16S_2119	0	0	0	0	0	12	0	Bacteria	Pseudomonadota	Gammaproteobacteria	Coxiellales	Coxiellaceae	Coxiella	CCGCGGTAATACGGAGGGTCCAAGCGTTATCCGGAATTATTGGGTTTAAAGGGTCCGCAGGCGGATTGATAAGTCAGTGGTGAAATCTCCAGGCTCAACCTGGAAACTGCCATTGAAACTGTCAGTCTTGAATATGGTCGAAGTAGGCGGAATGTGTAGTGTAGCGGTGAAATGCTTAGATATTACACAGAACACCGATAGCGAAGGCAGCTTACTAGGCCATTATTGACGCTCATGGACGAAAGCGTGGGTAGC
ARW16S_2117	0	0	0	0	12	0	0	Bacteria	Bacillota	Bacilli	Lactobacillales	Enterococcaceae	Enterococcus	CCGCGGTAATACGGAGGGTGCGAGCGTTAATCGGAATTACTGGGCGTAAAGCGCGCGTAGGCGGTTGTTTAAGTCGGATGTGAAAGCCCCGGGCTCAACCTGGGAACTGCATTCGATACTGGGCGACTAGAGTATGAAAGAGGGAGGTAGAATTCCATGTGTAGCGGTGAAATGCGTAGATATGTGGAGGAATACCAGTGGCGAAGGCGGCCTCCTGGTTCAATACTGACGCTGAGGTGCGAAAGCGTGGGGAGC
ARW16S_2116	0	0	0	0	12	0	0	Bacteria	Bacillota	Bacilli	Lactobacillales	Enterococcaceae	Enterococcus	CCGCGGTAATACGGAGGGTGCAAGCGTTAATCGGAATTACTGGGCGTAAAGCGCGCGTAGGCGGTTATTTAAGTTGGATGTGAAAGCCCTGGGCTCAACCTGGGAACTGCATTCAAAACTGGGTAACTGGAGTACGGCAGAGGCAAGTGGAATTTCCAGTGTAGCGGTGAAATGCGTAGAGATTGGAAGGAACACCAGTGGCGAAGGCGACTTGCTGGGCTGATACTGACGCTGAGGTGCGAAAGCGTGGGGAGC
ARW16S_2124	0	0	0	0	0	0	12	Bacteria	Pseudomonadota	Alphaproteobacteria	Hyphomicrobiales	Beijerinckiaceae	Methylobacterium	CCGCGGTAATACATAGGGGTCAAGCGTTGTCCGGATTTATTGGGCGTAAAGAGCTCGTAGGCGGTTTGTCACGTCTGCTGTGAAATTTCGAGGCTCAACCTCGAACTTGCAGTGGGTACGGGCAGGCTAGAGTGCAGTAGGGGAGATGGGAATTCCTGGTGTAGCGGTGGAATGCGCAGATATCAGGAGGAACACCAATGGCGAAGGCACATCTCTGGGCTGTAACTGACGCTGAGGAGCGAAAGCGTGGGGAGC
ARW16S_2118	0	0	0	0	12	0	0	Bacteria	Patescibacteria	Parcubacteria	Incertae Sedis	Incertae Sedis	Incertae Sedis	CCGCGGTAATACGAGTGCCCCAAGCGTTATCCGGAATTATTGGGCGTAAAGGGTCCGCAGGCGGTTATATTAGTCTTTTGTTAAAAATCCTGGCTCAACTGGGAAGCGGCAAAGGAAACGGTATGACTAGAGGATGTGAGAGGTGTGTGGAACTCATGGTGTAGGGGTGAAATCCGTTGATATCATGGGGAACACCAAATGCGAAGGCAACACACTGGCACATTCCTGACGCTGAGGGACGAAAGCATGGGTAGC
ARW16S_2120	0	0	0	0	0	12	0	Bacteria	Verrucomicrobiota	Lentisphaeria	Lentisphaerales	Lentisphaeraceae	Lentisphaera	CCGCGGTAATACGAGGGGTGCTAGCGTTGTTCGGAATTATTGGGCGTAAAGCGTATGTAGGCGGCCTAATAAGTCAGCTGTGAAAGCCCAGGGCTCAACCTTGGAATTGCAGTTGAAACTATTAAGCTTGAGTATGGCGGGGGATAGTGGAATTCCTAGTGTAGGGGTGAAATCCGTAGATATTAGGAGGAACATCAGTGGCGAAGGCGACTATCTACACCATTACTGACGCTGAGATACGAAAGCGTGGGGAGC
ARW16S_2123	0	0	0	0	0	0	12	Bacteria	Pseudomonadota	Alphaproteobacteria	Rhodobacterales	Paracoccaceae	Incertae Sedis	CCGCGGTAATACGGAGGGGGTTAGCGTTGTTCGGAATTACTGGGCGTAAAGCGTACGTAGGCGGATTAGTAAGTAAGAGGTGAAATCCCATGGCTCAACCATGGAACTGCCTTTTAAACTGCTAGTCTTGAGTTCGAGAGAGGTGAGTGGAATTCCAAGTGTAGAGGTGAAATTCGTAGATATTTGGAGGAACACCAGTGGCGAAGGCGGCTCACTGGCTCGATACTGACGCTGAGGTACGAAAGTGTGGGGAGC
ARW16S_2122	0	0	0	0	0	0	12	Bacteria	Pseudomonadota	Alphaproteobacteria	Caulobacterales	Hyphomonadaceae	Sulfurovum	CCGCGGTAATACGGAGGGGGCTAGCGTTGTTCGGAATTACTGGGCGTAAAGCGTGCGTAGGCGGACTAGAAAGTTAGATGTGAAATCCCAGGGCTTAACCCTGGAACTGCATTTAAAACTCCTAGTCTAGAGTTCTGGAGAGGTAAGGGGAATTCCTAGTGTAGAGGTGAAATTCGTAGATATTAGGAGGAACACCAGAGGCGAAGGCGCCTTACTGGACAGATACTGACGCTGAGGCACGAAAGTGTGGGTAGC
ARW16S_2115	0	0	0	0	12	0	0	Bacteria	Patescibacteria	Parcubacteria	Incertae Sedis	Incertae Sedis	Incertae Sedis	CCGCGGTAATACGAAGGGGGCTAGCGTTGTTCGGAATCACTGGGCGTAAAGCGTATGTAGGCGGATCAAAAAGTTAGATGTGAAATCCCTGGGCTCAACCCAGGAACTGCATTTAAAACTAGTGATCTAGAATTTGGTAGGGGTTAGTAGAATTTCCAGTGTAGAGGTGAAATTCGTAGATATTGGAAAGAATACCAGTGGCGAAGGCGACTAACTGGGCCATTTTTGACGCTGAGATACGAAAGCGTGGGTAGC
ARW16S_2177	0	0	0	0	8	3	0	Bacteria	Bacteroidota	Bacteroidia	Chitinophagales	Saprospiraceae	Incertae Sedis	CCGCGGTAATACAGAGGTGGCGAACGTTGTTCGGATTTACTGGGCGTAAAGGGTCCGCAGGCGGTCTTGTGTGTCAGATGTGAAAGCCCACGGCTTAACCGTGGAATTGCATTTGAAACTGCAAGACTAGAGTACTGGAGGGGAGAAGGGAACACTTGGTGTAGCGGTGAAATGCGTAGATATCAAGTGGAACACCGGCGGCGAAGGCGCTTCTCTGGACAGATACTGACGCTCATGGACGAAAGTTAGGGTAGC
ARW16S_2178	0	0	0	0	5	0	6	Bacteria	Pseudomonadota	Alphaproteobacteria	Rhodospirillales	Terasakiellaceae	Terasakiella	CCGCGGTAATACGGAGGGTACAAACGTTGTTCGGAATTACTGGGCATAAAGCGCACGTAGGCGGCCTGATAAGTCAGTTGTGAAAGCCCTCGGCTCAACCGGGGAACTGCAATTGATACTGTCAGGCTTGAGGGTGGTTGGGGTGAGTGGAACTTCTGGTGGAGCGGTGAAATGCGTAGATATCAGAAGGAACACCAGTGGCGAAAGCGGCTCACTGGACCACATCTGACGCTGAGGTGCGAAAGCTAGGGTAGC
ARW16S_2192	0	0	0	0	0	0	11	Bacteria	Actinomycetota	Rubrobacteria	Rubrobacterales	Rubrobacteriaceae	Rubrobacter	CCGCGGTAAGACGAAGGTGGCAAGCGTTGTTCGGAATTACTGGGCATAAAGCGCGTGTAGGCGGTCGATTAAGTCTGATGTGAAAGCCCCCGGCCCAACCGGGGAATGGCGTCTGATACTGATCGACTTGAGAGTTGGAGGGGTGCACGGAATACCTGGTGGAGCGGTGAAATGCGTTGATATCAGGTGGAACACCAAAGGCGAAGGCAGTGCACTGGCCAATTTCTGACGCTGAGATGCGAAAGTATGGGGAGC
ARW16S_2181	0	0	0	0	0	11	0	Bacteria	Pseudomonadota	Gammaproteobacteria	Coxiellales	Coxiellaceae	Coxiella	CCGCGGTAATACGGAGGATGCAAGCGTTATCCGGATTCATTGGGTTTAAAGGGTCCGTAGGCGGATTTTTAAGTCAGAGGTGAAAGCCTACAGCTCAACTGTAGAATTGCCTTTGATACTGGAAGTCTTGAGTATAATTGAAGTGGGCGGAATACGTCATGTAGCGGTGAAATGCATAGATATGACGTAGAACACCGATTGCGAAGGCAGCTCACTAAGTTATAACTGACGCTGAGGGACGAAAGCGTGGGGAGC
ARW16S_2174	0	0	0	0	11	0	0	Bacteria	Rhodothermota	Rhodothermia	Rhodothermales	Rhodothermaceae	Incertae Sedis	CCGCGGTAATACGGAGGGTGCAAGCGTTATCCGGATTTATTGGGTTTAAAGGGTCCGTAGGCGGATCTTTAAGTCAGTGGTGAAAGCCTGCAGCTCAACTGCAGAACTGCCATTGATACTGGAGATCTTGAGTATATTTGAAGTGGGCGGAATGTGTCATGTAGCGGTGAAATGCATAGATATGACACAGAACACCGATTGCGAAGGCAGCTCACTAAACTATAACTGACGCTGAGGGACGAAAGCGTGGGGAGC
ARW16S_1584	0	0	0	20	0	0	11	Bacteria	Pseudomonadota	Alphaproteobacteria	Parvibaculales	PS1 clade	Incertae Sedis	CCGCGGTAATACGGAGGGTCCAAGCGTTATCCGGATTCATTGGGTTTAAAGGGTGCGTAGGCGGCTTGATAAGTCAGTAGTGAAAGACTGTGGCTCAACCATAGAATTGCTATTGAAACTGTCAAGCTTGAATCTAGTTGAAGTGGGCGGAATACATCATGTAGCGGTGAAATGCATAGATATGATGTGGAACGCCGATTGCGAAGGCAGCTCACTAAGTTAGTATTGACGCTGAGGCACGAAAGCGTGGGTAGC
ARW16S_2173	0	0	0	0	11	0	0	Bacteria	Bacteroidota	Bacteroidia	Flavobacteriales	Flavobacteriaceae	Lutimonas	CCGCGGTAATACGGAGGGTCCAAGCGTTATCCGGAATCATTGGGTTTAAAGGGTCCGTAGGCGGGCAATTAAGTCAGAGGTGAAATCCCACAGCTCAACTGTGGAACTGCCTTTGATACTGGTTGTCTTGAGTTACAGTGAAGTAGATAGAATATGTAGTGTAGCGGTGAAATGCATAGATATTACATAGAATACCGATTGCGAAGGCAGTCTACTAACTGTATACTGACGCTAATGGACGAAAGCGTGGGGAGC
ARW16S_2184	0	0	0	0	0	11	0	Bacteria	Cyanobacteriota	Cyanobacteriia	Chloroplast	Incertae Sedis	Incertae Sedis	CCGCGGTAATACGGAGGGTGCAAGTGTTATCCGGATTTACTGGGTTTAAAGGGTGCGTAGGCGGCTTTTTAAGTCAGTGGTGAAAGCCTGGCGCTCAACGCCAGAATTGCCATTGATACTGAAAAGCTTGAGTCAAGAAGAGGTAAGCAGAATTCATGGTGTAGCGGTGAAATGCATAGATACCATGAGGAATTCCAATAGCGAAGGCAGCTTACTGGTCTTTGACTGACGCTGAGGCACGAAAGCGTGGGGAGC
ARW16S_2187	0	0	0	0	0	0	11	Bacteria	Actinomycetota	Rubrobacteria	Rubrobacterales	Rubrobacteriaceae	Rubrobacter	CCGCGGTAATACGTATGTCTCGAGCGTTACCCGGAATAACTGGGTGTAAAGGGTTCGTAGGTGGTTAAATAAGTTGGATATGAAAGACCGAAGCTCAACTTCGTGTTGGTGTTCAAAACTGTTTGACTAGAATTAGGGAGAGGTAAGCGGAATTCTAAGTGTAGGGGTGCAATCCGTAGATACTTAGAGGAACACCAAAAGCGAAGGCAGCTTACTGGAACTATATTGACACTGAGGAACGAAAGCGTGGGTAGC
ARW16S_2175	0	0	0	0	11	0	0	Bacteria	Actinomycetota	Actinobacteria	Micrococcales	Micrococcaceae	Micrococcus	CCGCGGTAATACGGAGGGTGCAAGCGTTAATCGGAATTACTGGGCGTAAAGCGCGCGTAGGTGGATAATTAAGTCAGATGTGAAATCCCAGGGCTCAACCTTGGAACTGCATTTGATACTGGTTATCTTGAGTACAGTAGAGGGAGGTGGAATTTCAGGTGTAGCGGTGAAATGCGTAGATATCTGAAGGAACATCAGTGGCGAAGGCGACCTCCTGGACTGATACTGACACTGAGGTGCGAAAGCGTGGGGAGC
ARW16S_2186	0	0	0	0	0	0	11	Bacteria	Myxococcota	bacteriap25	Incertae Sedis	Incertae Sedis	Incertae Sedis	CCGCGGTAATACGGAGGGTGCAAGCGTTAATCGGAATTACTGGGCGTAAAGCGCGCGTAGGCGGATGTTTAAGTTTCATGTGAAAGCCCTGGGCTCAACCTGGGAACTGCATGGAATACTGGGCATCTAGAATACAGTAGAGGGTAGTGGAATTTCAGGTGTAGCGGTGAAATGCGTAGAGATCTGAAGGAACATCAGTGGCGAAGGCGACTACCTGGACTGATATTGACGCTGAGGTGCGAAAGCGTGGGGAGC
ARW16S_1296	0	0	0	48	0	0	11	Bacteria	Verrucomicrobiota	Verrucomicrobiia	Verrucomicrobiales	Rubritaleaceae	Roseibacillus	CCGCGGTAATACGGAGGGTGCAAGCGTTAATCGGAATTACTGGGCGTAAAGCGCGCGTAGGCGGCTTGTTAAGTCGAATGTGAAAGCCCCGGGCTTAACCTGGGAACTGCATCCGATACTGGCAAGCTAGAGTACGGGAGAGGGGGGTAGAATTCCATGTGTAGCGGTGAAATGCGTAGATATATGGAGGAATACCAGTGGCGAAGGCGGCCCCCTGGTCCGATACTGACGCTGAGGTGCGAAAGCGTGGGGAGC
ARW16S_2191	0	0	0	0	0	0	11	Bacteria	Pseudomonadota	Gammaproteobacteria	Enterobacterales	Shewanellaceae	Shewanella	CCGCGGTAATACGAGGGGTCCAAGCGTTAATCGGAATTACTGGGCGTAAAGCGTACGCAGGCGGTTCATTAAGCTAGATGTGAAATCCCCGGGCTCAACCTGGGAATTGCATTTAGAACTGGTGAACTAGAGTCTTGTAGAGGGGGGTAGAATTTCAGGTGTAGCGGTGAAATGCGTAGAGATCTGAAGGAATACCGGTGGCGAAGGCGGCCCCCTGGACAAAGACTGACGCTCATGTACGAAAGCGTGGGGAGC
ARW16S_1049	0	0	0	99	0	11	0	Bacteria	Bacteroidota	Bacteroidia	Flavobacteriales	Flavobacteriaceae	Incertae Sedis	CCGCGGTAATACAGAGGGTGCAAGCGTTAATCGGAGTTACTGGGCGTAAAGCGCGCGTAGGCGGGTATAAAAGTCAGATGTGAAATCCCTAGGCTCAACCTAGGAACTGCATTCGATACTATATACCTAGAGTATGGTAGAGGGAAGTGGAATTTCCGGTGTAGCGGTGAAATGCATAGATATCGGAAGGAACATCAGTGGCGAAGGCGACTTCCTGGACCAATACTGACGCTGAGGTGCGAAAGCATGGGTAGC
ARW16S_2179	0	0	0	0	0	11	0	Bacteria	Pseudomonadota	Gammaproteobacteria	Incertae Sedis	Incertae Sedis	Incertae Sedis	CCGCGGTAATACGGAGGGTGCAAGCGTTAATCGGAATTACTGGGCGTAAAGCGCGCGTAGGCGGCTTTGTCAGTCAGATGTGAAAGCCCCGGGCTCAACCTGGGAACTGCATTTGATACTGCGGAGCTAGAGTATGGTAGAGGTGAGTGGAATTTCCTGTGTAGCGGTGAAATGCGTAGATATAGGAAGGAACATCAGTGGCGAAGGCGACTCACTGGACCAATACTGACGCTGAGGTGCGAAAGCGTGGGGAGC
ARW16S_2182	0	0	0	0	0	11	0	Bacteria	Pseudomonadota	Gammaproteobacteria	Gammaproteobacteria Incertae Sedis	Unknown Family	Acidibacter	CCGCGGTAATACGGAGGGTGCGAGCGTTAATCGGAATTACTGGGCGTAAAGCGCGCGTAGGCGGCTTGATCAGTCGGATGTGAAAGCCCTGGGCTTAACCTGGGAACTGCATTCGATACTGTCTGGCTAGAGTATGGTAGAGGGAAGTGGAATTCCGGGTGTAGCGGTGAAATGCGTAGATATCCGGAGGAACACCAGTGGCGAAGGCGACTTCCTGGACCAATACTGACGCTGAGGTGCGAAAGCGTGGGGAGC
ARW16S_2193	0	0	0	0	0	0	11	Bacteria	Actinomycetota	Thermoleophilia	Solirubrobacterales	67-14	Incertae Sedis	CCGCGGTAATACGTAGGGAGCGAGCGTTGTCCGGAATCATTGGGCGTAAAGAGCGCGTAGGTGGATCAATTAGTCTGCTGTGAAAGTCAAAGGCTCAACCTTTGAAAGCCGGTGGATACTGTTGATCTAGAGTACGGAAGAGGCGAGTGGAATTCCTGGTGTAGCGGTGGAATGCGCAGATATCAGGAGGAACACCAATAGCGAAGGCAGCTCGCTGGGACGTTACTGACACTGAGGCGCGAAAGCGTGGGGAGC
ARW16S_1634	0	0	0	0	11	0	0	Bacteria	Actinomycetota	Actinobacteria	Micrococcales	Micrococcaceae	Micrococcus	CCGCGGTAATACGTAGGGTGCGAGCGTTATCCGGAATTATTGGGCGTAAAGAGCTCGTAGGCGGTTTGTCGCGTCTGTCGTGAAAGTCCGGGGCTTAACCCCGGATCTGCGGTGGGTACGGGCAGACTAGAGTGCAGTAGGGGAGACTGGAATTCCTGGTGTAGCGGTGGAATGCGCAGATATCAGGAGGAACACCGATGGCGAAGGCAGGTCTCTGGGCTGTAACTGACGCTGAGGAGCGAAAGCATGGGGAGC
ARW16S_2190	0	0	0	0	0	0	11	Bacteria	Actinomycetota	Actinobacteria	Streptosporangiales	Streptosporangiaceae	Streptosporangium	CCGCGGTAATACGTAGGGCGCAAGCGTTGTCCGGAATTATTGGGCGTAAAGAGCTCGTAGGTGGCTTGTCACGTCGGGTGTGAAAGCTTGGGGCTTAACTCCAGGTCTGCATTCGATACGGGCTGGCTAGAGGTAGGTAGGGGAGAACGGAATTCCTGGTGTAGCGGTGAAATGCGCAGATATCAGGAGGAACACCGGTGGCGAAGGCGGTTCTCTGGGCCTTACCTGACGCTGAGGAGCGAAAGCGTGGGGAGC
ARW16S_2180	0	0	0	0	0	11	0	Bacteria	Bacillota	Bacilli	Staphylococcales	Gemellaceae	Gemella	CCGCGGTAATACGGAGGGTGCAAGCGTTGTTCGGATTTACTGGGCGTAAAGCGCGCGCAGGCGGATTAGCAAGTCAGATGTGAAATCTCGGGGCTTAACCTCGAAACTGCGTCTGAAACTGTTAATCTAGAATCTCAGAGAGGGCAGGGGAATTTCACGTGTAGGGGTAAAATCCGTAGAGATGTGAAGGAACACCGGAGGCGAAGGCGCCTGCCTGGATGAGTATTGACGCTGAGGCGCGAAAGCGTGGGGAGC
ARW16S_2188	0	0	0	0	0	0	11	Bacteria	Pseudomonadota	Alphaproteobacteria	Rickettsiales	Rickettsiaceae	Candidatus Megaira	CCGCGGTAATACGAAGGGACCTAGCGTAGTTCGGAATTACTGGGCTTAAAGAGCTCGTAGGTGGTTAGAAAAGTTAGTGGTGAAATCCCAAGGCTTAACCTTGGAACTGCCACTAAAACTTTTTAACTAGAGTATGATAGAGGAAAGTGGAATTTCTAGTGTAGAGGTGAAATTCGTAGATATTAGAAAGAACACCAACTGCGAAGGCAACTTTCTGGATCATTACTGACACTGAGGAGCGAAAGCATGGGTAGC
ARW16S_2185	0	0	0	0	0	11	0	Bacteria	Pseudomonadota	Alphaproteobacteria	Sphingomonadales	Sphingomonadaceae	Sphingomonas	CCGCGGTAATACGGAGGGAGCTAGCGTTGTTCGGAATTACTGGGCGTAAAGCGCGCGTAGGCGGTTACTCAAGTCAGAGGTGAAATCCCGGAGCTCAACTCCGGAACTGCCTTTGAAACTAGGTAACTAGAATCTTGGAGAGGCGAGTGGAATTCCGAGTGTAGAGGTGAAATTCGTAGATATTCGGAAGAACACCAGTGGCGAAGGCGACTCGCTGGACAAGTATTGACGCTGAGGTGCGAAAGCGTGGGGAGC
ARW16S_2176	0	0	0	0	11	0	0	Bacteria	Thermodesulfobacteriota	Desulfuromonadia	Desulfuromonadales	Sva1033	Incertae Sedis	CCGCGGTAATACGGAGGGTGCAAACGTTGTTCGGAATTATTGGGCGTAAAGAGCATGTAGGCGGTCTGTCAAGTCTGATGTGAAAGCCCGGGGCTCAACCCCGGAAGTGCATTGGAAACTGGCAGACTTGAGTACGGGAGAGGAAAGTGGAATTTCGAGTGTAGGGGTGAAATCCGTAGATATTCGAAGGAACACCAGTGGCGAAGGCGGCTTTCTGGACCGATACTGACGCTGAGATGCGAAAGCGTGGGGAGC
ARW16S_1235	0	0	0	55	11	0	0	Bacteria	Patescibacteria	Parcubacteria	Incertae Sedis	Incertae Sedis	Incertae Sedis	CCGCGGTAATACGGAGGGTGCAAGCGTTGTTCGGAATTATTGGGCGTAAAGCGTGCGTAGGCGGATTGTTAAGTCTGATGTGAAATCCCGCGGCTCAACCGCGGACGTGCATTGGATACTGGCAGTCTTGAGTCCCGGAGAGGAGAGCGGAATTCCTAGTGTAGAGGTGAAATTCGTAGATATTAGGAGGAACACCAGTGGCGAAAGCGGCTCTCTGGACGGTGACTGACGCTGAGGCACGAAAGCATAGGTAGC
ARW16S_2258	0	0	0	0	0	10	0	Bacteria	Pseudomonadota	Alphaproteobacteria	Caulobacterales	Hyphomonadaceae	Sulfurovum	CCGCGGTAATACGTAGGTGGCAAGCGTTATCCGGATTTATTGGGCGTAAAGAGAGTGCAGGCGGTTTTCTAAGTCTGATGTGAAAGCCTTCGGCTTAACCGGAGAAGTGCATCGGAAACTGGATAACTTGAGTGCAGAAGAGGGTAGTGGAACTCCATGTGTAGCGGTGGAATGCGTAGATATATGGAAGAACACCAGTGGCGAAGGCGGCTACCTGGTCTGCAACTGACGATGAGACTCGAAAGCATGGGTAGC
ARW16S_2254	0	0	0	0	10	0	0	Bacteria	Actinomycetota	Actinobacteria	Micrococcales	Micrococcaceae	Micrococcus	CCGCGGTAATACGAATGGAGCGAGCGTTGTTCGGAATCACTGGGCATAAAGGGTGCGTAGGCTGTTTGGTCAGTCAGTTGTGAAAGCCCTCGGCTCAACCGGGGAATTGCAATTGATACTGCCAGACTTGAGGCTGTGAGGGGTGAACGGAATTCAAGGTGTAGCGGTGAAATGCGTAGATATCTTGGAGAACGCCGGAGGCGAAGGCGGTTCACTGGCGCAGTCCTGACGCTGAGGCACGAAAGCGTGGGGAGC
ARW16S_2263	0	0	0	0	0	0	10	Bacteria	Pseudomonadota	Gammaproteobacteria	Coxiellales	Coxiellaceae	Coxiella	CCGCGGTAATACGGAGGGTCCAAGCGTTATCCGGATTTATTGGGTTTAAAGGGTCCGTAGGCGGGAAGATAAGTCAGTGGTGAAAGCCTACAGCTCAACTGTAGAACTGCCATTGAAACTGTCTTTCTTGAATATAGATGAAGTGGGCGGAATATATCATGTAGCGGTGAAATGCATAGATATGATATAGAACACCGATTGCGAAGGCAGCTCACTAAACTATTATTGACGCTGAGGGACGAAAGCGTGGGGAGC
ARW16S_2255	0	0	0	0	5	5	0	Bacteria	Bacteroidota	Bacteroidia	Chitinophagales	Saprospiraceae	Lewinella	CCGCGGTAATACGGAGGGTGCAAGCGTTATCCGGATTCATTGGGTTTAAAGGGTGCGTAGGCGGTCAAATAAGTCAGTGGTGAAAGCCTCCCGCTCAACGGGAGAACTGCCATTGATACTGTTTGACTTGAATCTAGTTGAAGTGGGCGGAATATGTCATGTAGCGGTGAAATGCATAGATATGACATAGAACGCCGATTGCGAAGGCAGCTCACTAAGCTAGTATTGACGCTGAGGCACGAAAGCGTGGGTAGC
ARW16S_2250	0	0	0	0	10	0	0	Bacteria	Actinomycetota	Actinobacteria	Micrococcales	Micrococcaceae	Micrococcus	CCGCGGTAATACGGAGGGTGCAAGCGTTATCCGGAATCACTGGGTTTAAAGGGTGCGTAGGCGGTAATATAAGTCAGAGGTGAAAGCCCGTCGCTTAACGATGGAATTGCCTTTGATACTGTATAACTTGAATTAGGTTGAGGTAGGCGGAATGTGGCATGTAGCGGTGAAATGCATAGATATGCCATAGAACACCAATTGCGAAGGCAGCTTACTGGACCTTAATTGACGCTGAGGCACGAAAGCGTGGGGAGC
ARW16S_2261	0	0	0	0	0	0	10	Bacteria	Bacteroidota	Bacteroidia	Flavobacteriales	Flavobacteriaceae	Incertae Sedis	CCGCGGTAATACGGAGGGTCCAAGCGTTATCCGGAATCATTGGGTTTAAAGGGTCCGTAGGCGGGCAATTAAGTCAGAGGTGAAATCCCACAGCTCAACTGTGGAACTGCCTTTGATACTGGTTGTCTTGAGTTATAGTGAAGTAGATAGAATATGTAGTGTAGCGGTGAAATGCATAGATATTACATAGAATACCGATTGCGAAGGCAGTCTACTAACTGTACACTGACGCTAATGGACGAAAGCGTGGGGAGC
ARW16S_2257	0	0	0	0	0	10	0	Bacteria	Pseudomonadota	Gammaproteobacteria	Coxiellales	Coxiellaceae	Coxiella	CCGCGGTAATACGGAGGGTGCAAGCGTTATCCGGAATCATTGGGTTTAAAGGGTCCGCAGGCGGACTAATAAGTCAGTGGTGAAATCCCATCGCTTAACGATGGAACTGCCATTGAAACTGTTAGTCTTGAATTCGGTCGAAGTGGGCGGAATGTGTCATGTAGCGGTGAAATGCATAGATATGACACAGAACACCGATAGCGAAGGCAGCTCACTAGACCTGAATTGACGCTCAGGGACGAAAGCGTGGGGAGC
ARW16S_2262	0	0	0	0	0	0	10	Bacteria	Actinomycetota	Rubrobacteria	Rubrobacterales	Rubrobacteriaceae	Rubrobacter	CCGCGGTAATACGTAGGGTGCAAGCGTTATCCGGAATTACTGGGTTTAAAGGGTGTGTAGGCGGTTTTTTAAGTCTGTGGTGAAAGGTTACAGCTCAACTGTAAAAGTGCCATGGATACTGGAAGACTTGAGTATTATAAAGGAAGGTGGAATTCGTGGTGTAGCGGTGAAATGCATAGATACCACGAGGAAGGCCGATTGCGAAGGCAGCTTTCTGGATAATAACTGACGCTAAAACACGAAAGCGTGGGGAGC
ARW16S_2251	0	0	0	0	10	0	0	Bacteria	Actinomycetota	Actinobacteria	Micrococcales	Micrococcaceae	Micrococcus	CCGCGGTAATACGGAGGGTGCAAGCGTTGTCCGGATTTATTGGGTTTAAAGGGTGCGTAGGCGGTCAATTAAGTCAGTGGTGAAATCCTATAGCTTAACTATAGAACTGCCATTGATACTGGTTGACTTGAGTACAGACGAGGTAGGCGGAATTTATGGTGTAGCGGTGAAATGCATAGATACCATAAAGAACACCGATAGCGAAGGCAGCTTACTGGACTGTAACTGACGCTGAGGCACGAAAGCATGGGTAGC
ARW16S_2264	0	0	0	0	0	0	10	Bacteria	Myxococcota	bacteriap25	Incertae Sedis	Incertae Sedis	Incertae Sedis	CCGCGGTAATACGGAGGGTGCAAGCGTTAATCGGAATTACTGGGCGTAAAGCGCGCGTAGGCGGTTTGTTAAGTCAGCTGTGAAAGCCCCGGGCTCAACCTGGGAATTGCAGTTGATACTGGCAGACTTGAATACGGGAGAGGGAGGTAGAATTCCATGTGTAGCGGTGAAATGCGTAGATATGTGGAGGAATACCAGTGGCGAAGGCGGCCTCCTGGCCTGATATTGACGCTGAGGTGCGAAAGCGTGGGGAGC
ARW16S_2253	0	0	0	0	10	0	0	Bacteria	Actinomycetota	Actinobacteria	Micrococcales	Micrococcaceae	Micrococcus	CCGCGGTAATACGGAGGGTGCAAGCGTTAATCGGAATTACTGGGCGTAAAGCGCACGCAGGCGGTTTGTTAAGTCAGATGTGAAAGCCCCGGGCTCAACCTGGGAACTGCATTTGATACTGGCAAACTAGAGTATGAGAGAGAGAAGTGGAATTCCACATGTAGCGGTGAAATGCGTAGAGATGTGGAGGAACATCAGTGGCGAAGGCGACTTCTTGGCTCAATACTGACGCTCAGGTGCGAAAGCGTGGGGAGC
ARW16S_2252	0	0	0	0	10	0	0	Bacteria	Actinomycetota	Actinobacteria	Micrococcales	Micrococcaceae	Micrococcus	CCGCGGTAATACGGAGGGTGCAAGCGTTAATCGGAATTACTGGGCGTAAAGCGTGCGCAGGCGGTTTGCTAAGTCAGATGTGAAAGCCCCGGGCTTAACCTGGGAACTGCATTTGATACTGGCAAACTAGAGTGTGGTAGAGGGGAGTGGAATTCCTCATGTAGCGGTGAAATGCGTAGATATGAGGAGGAACACCAGTGGCGAAGGCGACTCCCTGGACCAACACTGACGCTCAGGTACGAAAGCGTGGGTAGC
ARW16S_2256	0	0	0	0	0	10	0	Bacteria	Myxococcota	bacteriap25	Incertae Sedis	Incertae Sedis	Incertae Sedis	CCGCGGTAATACGGAGGGTGCAAGCGTTAATCGGAATTACTGGGCGTAAAGCGCACGTAGGCGGCTATTTAAGTCGAATGTGAAAGCCCTGGGCTCAACCTGGGAACTGCATCCGATACTGGGTAGCTAGAATTTGAGAGAGGCAAGTGGAATTTCCGGTGTAGCGGTGAAATGCATAGAGATCGGAAGGAACACCAGTGGCGAAGGCGACTTGCTGGCTCAAAATTGACGCTGAGGTGCGAAAGCGTGGGTAGC
ARW16S_2266	0	0	0	0	0	0	10	Bacteria	Pseudomonadota	Gammaproteobacteria	Pseudomonadales	Saccharospirillaceae	Incertae Sedis	CCGCGGTAATACGGAGGGTGCAAGCGTTAATCGGAATTACTGGGCGTAAAGCGCACGTAGGTGGTTTGTTAAGTTGGATGTGAAAGCCCAGGGCTCAACCTTGGAACTGCATTCAAAACTGGCGAACTAGAGTATGGTAGAGGTGAGTGGAATTTCCTGTGTAGCGGTGAAATGCGTAGAGATGGGAAGGAACATCAGTGGCGAAGGCGACTCACTGGACCAATACTGACACTGAGGTGCGAAAGCGTGGGTAGC
ARW16S_2267	0	0	0	0	0	0	10	Bacteria	Myxococcota	bacteriap25	Incertae Sedis	Incertae Sedis	Incertae Sedis	CCGCGGTAATACAGAGGGTGCAAGCGTTAATCGGACTTACTGGGCGTAAAGGGCGCGTAGGTGGCCATTTAAGTGAGATGTGAAATCCCCGGGCCTAACCTGGGAACTGCATTTCAAACTGGATGGCTAGAGTATAGGAGAGGAAAGTGGAATTTCCGGTGTAGCGGTGAAATGCGTAGATATCGGAAAGAACATCAGTGGCGAAGGCGACTTTCTGGCCTAATACTGACACTGAGGCGCGAAAGCGTGAGGAGC
ARW16S_2265	0	0	0	0	0	0	10	Bacteria	Pseudomonadota	Gammaproteobacteria	Incertae Sedis	Incertae Sedis	Incertae Sedis	CCGCGGTAATACGGAGGGTGCAAGCGTTAATCGGATTTACTGGGCGTAAAGAGTACGTAGGTGGTTTGTTAAGTCGGATGTGAAATCCCAGGGCTCAACCTTGGAATTGCATTCGAAACTGGCAGACTAGAGATCGGTAGAGGTCAGTGGAATTCCAGGTGTAGCGGTGAAATGCGTAGATATCTGGAGGAACATCGATGGCGAAGGCAACTGACTGGGCCTGATCTGACACTGAGGTACGAAAGCGTGGGGAGC
ARW16S_421	0	0	0	0	0	10	0	Bacteria	Pseudomonadota	Gammaproteobacteria	Gammaproteobacteria Incertae Sedis	Unknown Family	Marinicella	CCGCGGTAATACGGAGGGTGCGAGCGTTAATCGGAATTACTGGGCGTAAAGGGTACGTAGGCGGCTTGATAAGTCAGATGTGAAATCCCCGGGCTTAACCTGGGAACTGCATTTGAAACTGTCTGGCTAGAGTGAGTGAGAGGTTAGTGGAATTCAAGGCGTAGCGGTGAAATGCGTAGAGGTCTTGAGGAACATCAGTGGCGAAGGCGACTAACTGGCACTACACTGACGCTGAGGTACGAAAGCGTGGGGAGC
ARW16S_2260	0	0	0	0	0	10	0	Bacteria	Verrucomicrobiota	Lentisphaeria	Lentisphaerales	Lentisphaeraceae	Lentisphaera	CCGCGGTAATACGGAGGGTGCAAGCGTTGTTCGGATTTACTGGGCGTAAAGAGCGCGTAGGCGGTAATATAAGTTAAGGGTGAAATCCCTGGGCTCAACCCAGGAATGGCTCTTAAAACTGTATAACTAGAGTCTATCAGAGGCAGGCAGAATTCCAGGTGTAGAGGTGAAATTCGTAGATATCTGGAGGAATACCGGAGGCGAAGGCGGCCTGCTGGGATAGTACTGACGCTGAGGCGCGAAAGCATGGGTAGC
ARW16S_839	0	0	0	187	10	0	0	Bacteria	Actinomycetota	Actinobacteria	Micrococcales	Micrococcaceae	Micrococcus	CCGCGGTAATACGAAGGGTGCTAGCATTGTTCGGAATCATTGGGCGTAAAGCGTATGTAGGCGGCTTAGCAAGTTGGTTGTGAAATCCCGGGGCTCAACCTCGGAATTGCAATCAAAACTGCTTCGCTAGAGTATAGTAGGGGATAGTGGAATTCCTAGTGTAGGGGTGAAATCCGTAGATATTAGGAGGAACATCAGCGGCGAAGGCGGCTATCTAGACTATTACTGACGCTGAGATACGAAAGCGTGGGGAGC
ARW16S_2259	0	0	0	0	0	10	0	Bacteria	Thermoproteota	Nitrososphaeria	Nitrososphaerales	Nitrososphaeraceae	Incertae Sedis	CCGCGGTAATACGGAGGGGGCAAGCGTTGTTCGGAATCATTGGGCGTAAAGAGTATGTAGGCGGCTATTTAAGTCAGACGTGTAAGCCCATGGCTCAACCGTGGAATTGCGTTTGAAACTATTTAGCTTGAGTGCAGGAGAGGAAGGCGGAATTCCCAGTGTAGCGGTGAAATGCATTGATATTGGGAAGAACACCGGTGGCGAAGGCGGCCTTCTGGTCTGACACTGACGCTGAGATACGAAAGCCAGGGGAGC
ARW16S_2318	0	0	0	0	9	0	0	Bacteria	Pseudomonadota	Gammaproteobacteria	Enterobacterales	Enterobacteriaceae	Salmonella	CCGCGGTAATACGAACTGCGCAAACGTTATTCGGAATCACTGGGCTTACAGGGTGCGTAGGCGGCTTTTCAGGTCAGATGTGAAATCCCACAGCTCAACTGTGGAACTGCATTTGAAACCGGATGGCTAGAGTGAGCTAGAGGTATACGGAACTTCCGGTGGAGCGGTGATATGTGTTGATATCGGAAGGAACACCAGAGGCGAAAGCGGTATACTGGAGCTTGTCTGACGCTGAGGCACGAAAGCTAGGGGAGC
ARW16S_2331	0	0	0	0	0	0	9	Bacteria	Planctomycetota	Planctomycetes	Pirellulales	Pirellulaceae	Pirellula	CCGCGGTAACACGAACTGCGCGAACGTTATTCGGAATCACTGGGCTTAAAGAGTTCGTAGGCTGCTTAGTTAGTCGGGTGTGAAATCCCTTGGCCCAACCAAGGAACTGCGCCCGATACTGCTAGGCTTGAGGAAGACAGGGGTAAGCGGAACTGATGGTGGAGCGGTGAAATGCGTTGATATCATCAGGAACACCGGTGGCGAAGGCGGCTTACTGGGTCTTTTCTGACGCTGAGGAACGAAAGCTAGGGGAGC
ARW16S_2332	0	0	0	0	0	0	9	Bacteria	Pseudomonadota	Gammaproteobacteria	Nitrosococcales	Methylophagaceae	Incertae Sedis	CCGCGGTAAGACGAACCGGACGAACGTTATTCGGAATCACTGGGCTTAAAGAGTGCGTAGGCGGCTTTGTAGGTTGGGTGTGAAATCCCACAGCTCAACTGTGGAACTGCGCCCAAAACCACAAGGCTTGAGGGAGGCAGAGGTAAGCGGAACTGATGGTGGAGCGGTGAAATGCGTTGATATCATCAGGAACACCAGTGGCGTAGGCGGCTTACTGGGCCTCTTCTGACGCTGAGGCACGAAAGCTAGGGTCGC
ARW16S_2323	0	0	0	0	0	9	0	Bacteria	Pseudomonadota	Alphaproteobacteria	Rickettsiales	Rickettsiaceae	Candidatus Megaira	CCGCGGTAATACGGAGGGTGCGAGCGTTATCCGGAATCACTGGGTTTAAAGGGTGCGCAGGCGGCCAGTTAAGTCAGAAGTGAAAGACCCCCGCTTAACGGGGGAGTTGCTTTTGATACTGACTGGCTCGGATCAAGATGAGGTCGGCGGAATGTAACATGTAGCGGTGAAATGCATAGATATGTTATGGAACACCAATTGCGTAGGCAGCCGGCTGGACTTGTATCGACGCTGAGGCACGAAAGCGTGGGGAGC
ARW16S_2308	0	0	0	0	9	0	0	Bacteria	Bacteroidota	Bacteroidia	Chitinophagales	Saprospiraceae	Incertae Sedis	CCGCGGTAATACGGAGGGTGCAAGCGTTATCCGGAATTACTGGGTTTAAAGGGTGCGTAGGCGGCTTTGTAAGTCAGGAGTGAAAGTTTGCGGCTCAACCGTAAAATTGCTTTTGATACTGCATCGCTAGAATTAGGATGAGGTTAGCGGAATGTGGCATGTAGCGGTGAAATGCATAGATATGCCATAGAACACCAATTGCGAAGGCAGCTGGCTAGACCTATATTGACGCTGAGGCACGAAAGCGTGGGGAGC
ARW16S_2324	0	0	0	0	0	0	9	Bacteria	Pseudomonadota	Alphaproteobacteria	Rickettsiales	Rickettsiaceae	Candidatus Megaira	CCGCGGTAATACGGAGGGTGCAAGCGTTATCCGGAATCACTGGGTTTAAAGGGTGCGTAGGCGGATAAATAAGTCAGGGGTGAAAGCTTTCAGCTTAACTGGAAAATTGCCTTTGAAACTGTATATCTTGAATTATGTTGAGGTTAGCGGAATGTGACATGTAGCGGTGAAATGCATAGATATGTCATAGAACACCAATTGCGAAGGCAGCTAGCTAGGCATATATTGACGCTGAGGCACGAAAGCGTGGGGAGC
ARW16S_2321	0	0	0	0	0	9	0	Bacteria	Pseudomonadota	Gammaproteobacteria	Coxiellales	Coxiellaceae	Coxiella	CCGCGGTAATACGGAGGGTGCAAGCGTTATCCGGATTTATTAGGTTTAAAGGGTCCGTAGGCGGAAAATTAAGTCAGTGGTGAAAGCCCATAGCTCAACTATGGAACTGCCATTGAAACTGATTTTCTTGAATATGATTGAAGTAGGCGGAATATGTCATGTAGCGGTGAAATGCTTAGATATGACATAGAACACCGATAGCGAAGGCAGCTTACTAAGTCATTATTGACGCTGAGGGACGAAAGCGTGGGGAGC
ARW16S_2322	0	0	0	0	0	9	0	Bacteria	Bacteroidota	Bacteroidia	Flavobacteriales	Flavobacteriaceae	Incertae Sedis	CCGCGGTAATACGGAGGGTGCAAGCGTTATCCGGAATCATTGGGTTTAAAGGGTCCGTAGGCGGACTATTAAGTCAGAGGTGAAATCCCACAGCTCAACTGTGGAACTGCCTTTGATACTGGTAGTCTTGAATTATATGGAAGTAGATAGAATGTGTAGTGTAGCGGTGAAATGCTTAGAGATTACACAGAATACCGATTGCGAAGGCAGTCTACTACGTATATATTGACGCTAATGGACGAAAGCGTGGGGAGC
ARW16S_2307	0	0	0	0	9	0	0	Bacteria	Pseudomonadota	Gammaproteobacteria	Enterobacterales	Enterobacteriaceae	Salmonella	CCGCGGTAATACGGAGGGTGCAAGCGTTATCCGGAATCATTGGGTTTAAAGGGTCCGTAGGCGGACTATTAAGTCAGAGGTGAAATCCCACAGCTCAACTGTGGAACTGCCTTTGAAACTGGTAGTCTTGAGTTATATGGAAGTAGATAGAATATGTAGTGTAGCGGTGAAATGCATAGATATTACATAGAATACCGATTGCGAAGGCAGTCTACTACGTATATACTGACGCTGATGGACGAAAGCGTGGGGAGC
ARW16S_2328	0	0	0	0	0	0	9	Bacteria	Bacteroidota	Bacteroidia	Cytophagales	Cyclobacteriaceae	Fulvivirga	CCGCGGTAATACGGAGGGTGCAAGCGTTGTCCGGATTTATTGGGTTTAAAGGGTGCGTAGGCGGGATATTAAGTCATTGGTGAAATCCCACAGCTCAACTGTGGAACTGCCATTGATACTGGTATTCTTGAGTACGGATGAGGTAAGCGGAATTTATGGTGTAGCGGTGAAATGCATAGATACCATAAAGAACACCGATAGCGAAGGCAGCTTACCGGGCCGTAACTGACGCTAAGGCACGAAAGCGTGGGGAGC
ARW16S_2329	0	0	0	0	0	0	9	Bacteria	Bacteroidota	Bacteroidia	Cytophagales	Cyclobacteriaceae	Fulvivirga	CCGCGGTAATACGGAGGGTGCAAGCGTTGTCCGGATTTATTGGGTTTAAAGGGTGCGTAGGCGGTACGCTAAGTCAGTGGTGAAATCCCGCAGCTCAACTGCGGAACTGCCATTGATACTGGCGTACTTGAGTACAGACGAGGTAGGCGGAATTTATGGTGTAGCGGTGAAATGCATAGATACCATAAAGAACACCGATAGCGAAGGCAGCTTACTAGACTGTAACTGACGCTCAGGCACGAAAGCGTGGGGAGC
ARW16S_2325	0	0	0	0	0	0	9	Bacteria	Bacteroidota	Bacteroidia	Cytophagales	Cyclobacteriaceae	Marinoscillum	CCGCGGTAATACGGAGGGTGCAAGCGTTGTCCGGATTTATTGGGTTTAAAGGGTGCGTAGGCGGGTCTTTAAGTCCGTGGTGAAAGCCCATCGCTCAACGATGGAACTGCCATGGATACTGGAGGCCTTGAATTCAGTTGAGGTAGGCGGAATTGATGGTGTAGCGGTGAAATGCATAGATACCATCAGGAACACCGATTGCGAAGGCAGCTTACTGGGCTTGAATTGACGCTGAGGCACGAAAGCGTGGGGAGC
ARW16S_1623	0	0	0	20	9	0	0	Bacteria	Actinomycetota	Actinobacteria	Micrococcales	Micrococcaceae	Micrococcus	CCGCGGTAATACGGAGGGTGCAAGCGTTAATCGGAATTACTGGGCGTAAAGCGCGCGTAGGCGGTTTGTTAAGCGAGATGTGAAAGCCCTGGGCTCAACCTGGGAACTGCATTTCGAACTGGCAGGCTAGAGTACAAGAGAGGGTGGTAGAATTTCCTGTGTAGCGGTGAAATGCGTAGATATAGGAAGGAATACCAGTGGCGAAGGCGGCCACCTGGCTTGATACTGACGCTGAGGTGCGAAAGCGTGGGGAGC
ARW16S_2326	0	0	0	0	0	0	9	Bacteria	Myxococcota	bacteriap25	Incertae Sedis	Incertae Sedis	Incertae Sedis	CCGCGGTAATACGGAGGGTCCAAGCGTTAATCGGAATTACTGGGCGTAAAGCGCGCGTAGGCGGCTTGACAAGTTGGGTGTGAAATCCCCGGGCTTAACCTGGGAACTGCATTCAAAACTTACAAGCTAGAGTACGGGAGAGGAGAGTAGAATTCATGGTGTAGCGGTGAAATGCGTAGATATCATGAGGAATACCAATGGCGAAGGCAACTCTCTGGACCGTAACTGACGCTGAGGTGCGAAAGCGTGGGTAGC
ARW16S_2316	0	0	0	0	9	0	0	Bacteria	Bacteroidota	Bacteroidia	Chitinophagales	Saprospiraceae	Incertae Sedis	CCGCGGTAATACGAGGGGTGCAAGCGTTAATCGGAATTACTGGGCGTAAAGCGTACGCAGGCGGTTTGTTAAGCCAGATGTGAAAGCCCTGGGCTCAACCTAGGAATTGCATTTGGAACTGATAGACTAGAGTCTTGTAGAGGGGGGTAGAATTTCAGGTGTAGCGGTGAAATGCGTAGAGATCTGAAGGAATACCGGTGGCGAAGGCGGCCCCCTGGACAAAGACTGACGCTCATGTACGAAAGCGTGGGGAGC
ARW16S_2310	0	0	0	0	9	0	0	Bacteria	Pseudomonadota	Gammaproteobacteria	Pseudomonadales	Cellvibrionaceae	Incertae Sedis	CCGCGGTAATACGGAGGGTGCAAGCGTTAATCGGAATTACTGGGCGTAAAGCGTACGCAGGCGGTTAGTTAAGCTAGATGTGAAAGCCCCGGGCTCAACCTGGGAACTGCATTTAGAACTGGCTAGCTAGAGTGCAGCAGAGGATAGTGGAATTTCTAGTGTAGCGGTGAAATGCGTAGATATTAGAAGGAACACCAGTGGCGAAGGCGACTGTCTGGGCTGACACTGACGCTCATGTACGAAAGCGTGGGGAGC
ARW16S_2309	0	0	0	0	9	0	0	Bacteria	Pseudomonadota	Gammaproteobacteria	Pseudomonadales	Incertae Sedis	Incertae Sedis	CCGCGGTAATACGGAGGGTGCAAGCGTTAATCGGAATTACTGGGCGTAAAGGGTCCGTAGGTTGTTTTGTAAGTTGGCTGTGAAAGCCCCGGGCTCAACCTGGGATGGTCAGTCAAAACTACAAGACTAGAGTATAGTAGAGGGGTGTGGAATTTCCGGTGTAGCGGTGAAATGCGTAGAGATCGGAAGGAACACCAGTGGCGAAGGCGGCACCCTGGCCTAATACTGACACTGAGGAACGAAAGCGTGGGGAGC
ARW16S_2311	0	0	0	0	9	0	0	Bacteria	Pseudomonadota	Gammaproteobacteria	Pseudomonadales	Cellvibrionaceae	Incertae Sedis	CCGCGGTAATACGGAGGGTGCAAGCGTTAATCGGAATTACTGGGCGTAAAGCGCGCGTAGGCGGTCTGATAAGTCGGGTGTGAAAGCCCCGAGCTCAACTCGGGAACTGCACTCGATACTGTCAGACTAGAGTATGGTAGAGGGAAGTGGAATTCCACATGTAGCGGTGAAATGCATAGAGATGTGGAGGAACACCAATGGCGAAGGCAACTTCCTGGACCAATACTGACGCTGAGGTGCGAAAGCGTGGGGAGC
ARW16S_2313	0	0	0	0	9	0	0	Bacteria	Bacteroidota	Bacteroidia	Chitinophagales	Saprospiraceae	Incertae Sedis	CCGCGGTAATACGGAGGGTGCGAGCGTTAATCGGAATTACTGGGCGTAAAGCGCGCGTAGGCGGCTTTGTCAGTCGGATGTGAAAGCCCCGGGCTTAACCTGGGAATTGCATTCGATACTGCATGGCTAGAGTATGGTAGAGGGAAGTGGAATTCCGGGTGTAGCGGTGAAATGCGTAGATATCCGGAGGAACACCAGTGGCGAAGGCGACTTCCTGGGCCAATACTGACGCTGAGGTGCGAAAGCGTGGGGAGC
ARW16S_2315	0	0	0	0	9	0	0	Bacteria	Actinomycetota	Thermoleophilia	Solirubrobacterales	67-14	Incertae Sedis	CCGCGGTAATACGTAGGGAGCAAGCGTTGTCCGGAATCATTGGGCGTAAAGCGCGCGTAGGCGGCCTCATAAGTCCGTTGTGAAAGTCAAAGGCTCAACCTTTGAAAGCCGATGGATACTGTGAGGCTAGAGTCCGGAAGAGGCGAGTGGAATTCCTGGTGTAGCGGTGGAATGCGCAGATATCAGGAGGAACACCAATAGCGAAGGCAGCTCGCTGGGACGGTACTGACGCTAAGGCGCGAAAGCGTGGGGAGC
ARW16S_2312	0	0	0	0	9	0	0	Bacteria	Pseudomonadota	Gammaproteobacteria	Pseudomonadales	Incertae Sedis	Incertae Sedis	CCGCGGTAATACGGAGGGTGCAAGCGTTGTTCGGAATTACTGGGCGTAAAGCGTACGTAGGCGGTAAGTTAAGTCGAATGTTAAAGCCAAGGGCTCAACCCTATGGATGCCTTCGATACTGGCTTACTAGAGGGTGATAGAGGAAAGTGGAATTCCGAGTGTAGCGGTGAAATGCGTAGATATTCGGAGGAACATCAGTAGCGAAGGCGACTTTCTGGGTCACACCTGACGCTGAGGTACGAAAGCGTGGGTAGC
ARW16S_2319	0	0	0	0	6	0	3	Bacteria	Bacteroidota	Bacteroidia	Chitinophagales	Saprospiraceae	Lewinella	CCGCGGTAATACGGAGGGATCGAGCGTTGCTCGGAATTACTGGGCGTAAAGGGCGCGTAGGCGGTCTTGTATGTCGGGCGTGAAAGCCCCGGGCTCAACCCGGGATGTGCGTCCGAAACTGCAAGACTAGAGTCTCGGAGAGGGAGGTGGAATTCCAGGTGTAGCGGTGGAATGCGTAGATATCTGGAAGAACACCGGTGGCGAAGGCGACCTCCTGGACGATGACTGACGCTGAGGCGCGAAAGCGTGGGTAGC
ARW16S_2314	0	0	0	0	9	0	0	Bacteria	Myxococcota	Polyangiia	Polyangiales	Phaselicystaceae	Phaselicystis	CCGCGGTAATACGGAGGGGGCTAGCGTTGTTCGGAATTACTGGGCGTAAAGAGCACGTAGGCGGTTGATCTAGTTAGGCGTGAAAGCCCTAGGCTTAACCTAGGAACTGCGTTTAATACTGATTAACTAGAGGCCGGGAGAGGGTGGTGGAATTCCCAGTGTAGAGGTGAAATTCGTAGATATTGGGAGGAACACCAGTGGCGAAGGCGGCCACCTGGACCGGTTCTGACGCTGAGGTGCGAAAGCGTGGGGAGC
ARW16S_2333	0	0	0	0	0	0	9	Bacteria	Pseudomonadota	Alphaproteobacteria	Acetobacterales	Acetobacteraceae	Incertae Sedis	CCGCGGTAATACGAAGGGGGCTAGCGTTGCTCGGAATGACTGGGCGTAAAGGGCGCGTAGGCGGTTTATACAGTCAGATGTGAAATTCCTGGGCTCAACCTGGGGACTGCATTTGATACGTATGAACTTGAGTGGAGAAGAGGGTCGTGGAATTTCCAGTGTAGAGGTGAAATTCGTAGATATTGGAAAGAACACCGGTGGCGAAGGCGGCGACCTGGTCTTTAACTGACGCTGAGGCGCGAAAGCGTGGGGAGC
ARW16S_2334	0	0	0	0	0	0	9	Bacteria	Pseudomonadota	Alphaproteobacteria	Incertae Sedis	Incertae Sedis	Incertae Sedis	CCGCGGTAATACGGAGGGGGCAAGCGTTGTTCGGAATTACTGGGCGTAAAGCGCGCGTAGGCGGGTCTTTAAGTCAGAGGTGAAATCCTGGAGCTCAACTCCAGAACTGCCTTTGATACTGGAGATCTTGAGTCCGGAAGAGGTTAGTGGAATTCCCAGTGTAGAGGTGAAATTCGTAGATATTGGGAAGAACACCAGTGGCGAAGGCGGCTAACTGGTCCGGTACTGACGCTGAGGTGCGAAAGCGTGGGGAGC
ARW16S_2320	0	0	0	0	4	5	0	Bacteria	Pseudomonadota	Zetaproteobacteria	Mariprofundales	Mariprofundaceae	Mariprofundus	CCGCGGTAATACGGAGGGGACTAGCGTTGTTCGGAATTACTGGGCGTAAAGAGTTCGTAGGCGGATAAGCAAGTAAGAGGTGAAAGCCCAGGGCTCAACCCTGGAACTGCCTTTTAAACTGCTTATCTAGAGACTGATAGAGGTTAGGGGAATACCTAGTGTAGAGGTGAAATTCGTAGATATTAGGTGGAACACCAGTGGCGAAGGCGCCTAACTGGATCAGTACTGACGCTGAGGAACGAAAGCGTGGGGAGC
ARW16S_1497	0	0	0	29	9	0	0	Bacteria	Actinomycetota	Actinobacteria	Micrococcales	Micrococcaceae	Micrococcus	CCGCGGTAATACGGGGGGTGCAAGCGTTGTTCGGAATTATTGGGCGTAAAGCGTGCGTAGGCGGACTGTTAAGTCTGATGTGAAAGCCCTCGGCTCAACCGAGGACCTGCATTGGATACTGGCAGTCTTGAGTCCCGGAGAGGATAGCGGAATTCCTAGTGTAGAGGTGAAATTCGTAGATATTAGGAGGAACACCAGTGGCGAAAGCGGCTATCTGGACGGTGACTGACGCTGAGGCACGAAAGCATAGGTAGC
ARW16S_2327	0	0	0	0	0	0	9	Bacteria	Myxococcota	bacteriap25	Incertae Sedis	Incertae Sedis	Incertae Sedis	CCGCGGTAATACGGAGGGTGCAAGCGTTGTTCGGATTTATTGGGCGTAAAGCGAGTGTAGGCGGCTTAGCAAGTCGGATGTGAAATCCCAGGGCCCAACCCTGGAACTGCATCCGATACTGTTAGGCTAGAATTCCGGAGAGGGTGGCGGAATTCCCGGTGTAGGGGTGAAATCCGTAGATATCGGGAGGAACACCAGTGGCGAAGGCGGCCACCTGGACGGTAATTGACGCTCAGACTCGAAAGCGTGGGTAGC
ARW16S_2317	0	0	0	0	9	0	0	Bacteria	Myxococcota	Polyangiia	Polyangiales	Phaselicystaceae	Phaselicystis	CCGCGGTAAGACAGAGGGTGCAAACGTTGTTCGGAATTACTGGGCGTAAAGCGCGTGTAGGCGGCCATGCAAGTCGGATGTGAAAGCCCTCGGCTCAACCGGGGAAGTGCACTCGAAACTGCAAGGCTAGAGTCTCGGAGAGGATCGTGGAATTCTCGGTGTAGAGGTGAAATTCGTAGATATCGAGAGGAACACCGGTGGCGAAGGCGGCGATCTGGACGATGACTGACGCTGAGACGCGAAAGCGTGGGGAGC
ARW16S_2413	0	0	0	0	0	0	8	Bacteria	Planctomycetota	Planctomycetes	Pirellulales	Pirellulaceae	Pirellula	CCGCGGTAATACGAGAGGCCCAAACGTTATTCGGATTTACTGGGCTTAAAGAGTTCGTAGGCGGTCCGTCAAGTGGGGTGTGAAATCCCTCGGCTTAACCGAGGAATTGCGCTCCAAACTGTCGGGCTCGAGGGAGATAGAGGTGAGCGGAACTGATGGTGGAGCGGTGAAATGCGTTGATATCATCAGGAACACCAGAGGCGAAGGCGGCTCACTGGGTCTCTTCTGACGCTGAGGAACGAAAGCTAGGGGAGC
ARW16S_2414	0	0	0	0	0	0	8	Bacteria	Actinomycetota	Rubrobacteria	Rubrobacterales	Rubrobacteriaceae	Rubrobacter	CCGCGGTAATACGGAGGATGCAAGCGTTATCCGGATTTATTGGGTTTAAAGGGTGCGTAGGCGGGAAATTAAGTCAGTGGTGAAATCCTACAGCTTAACTGTAGAACTGCCATTGAAACTGATTTTCTTGAGTGCAGCTGAGGTGGGCGGAATGTGTAATGTAGCGGTGAAATGCTTAGATATTACACAGAACACCAATTGCGTAGGCAGCTCACTAAACTGTAACTGACGCTAAGGCACGAAAGCGTGGGGAGC
ARW16S_2402	0	0	0	0	0	8	0	Bacteria	Pseudomonadota	Alphaproteobacteria	Rickettsiales	Rickettsiaceae	Candidatus Megaira	CCGCGGTAATACGGAAGGTGCAAGCGTTATCCGGAATCACTGGGTTTAAAGGGTGCGTAGGCGGCGTAATAAGTCAGAGGTGAAAGCTCACAGCTTAACTGTGGAACTGCCTTTGATACTGTTATGCTTGAATTAGGTTGAGGTTGGCGGAATGTGACATGTAGCGGTGAAATGCATAGATATGTCATAGAACATCGATTGCGAAGGCAGCTGGCTAGACCTTAATTGACGCTGAGGCACGAAAGCGTGGGGAGC
ARW16S_2391	0	0	0	0	8	0	0	Bacteria	Bacteroidota	Bacteroidia	Chitinophagales	Saprospiraceae	Incertae Sedis	CCGCGGTAATACGGAGGGTGCAAGCGTTATCCGGAATCACTGGGTTTAAAGGGTGCGTAGGCGGTTAGATAAGTCAGAGGTGAAAGGTTGTCGCTTAACGATAAAATTGCCTTTGATACTGTTTAACTTGAATTAGGATGAGGTAGGCGGAATGTGACATGTAGCGGTGAAATGCATAGATATGTCATAGAACACCAATTGCGAAGGCAGCTTACTAGACCTTAATTGACGCTGAGGCACGAAAGCGTGGGGAGC
ARW16S_2407	0	0	0	0	0	0	8	Bacteria	Pseudomonadota	Alphaproteobacteria	Rickettsiales	Rickettsiaceae	Candidatus Megaira	CCGCGGTAATACGGAGGGTGCAAGCGTTATCCGGAATCACTGGGTTTAAAGGGTGCGTAGGCGGTTAGATAAGTCAGAGGTGAAAGGTTGTCGCTTAACGATAAAATAGCCTTTGATACTGTTTAACTAGAATGAGTTTAAGGTAGGCGGAATGGGACATGTAGCGGTGAAATGCATAGATATGTCTTAGAACACCAATTGCGAAGGCAGCTTACTAGGACTTTATTGACGCTGAGGCACGAAAGCGTGGGGAGC
ARW16S_2410	0	0	0	0	0	0	8	Bacteria	Pseudomonadota	Alphaproteobacteria	Rickettsiales	Rickettsiaceae	Candidatus Megaira	CCGCGGTAATACGGAGGGTGCAAGCGTTATCCGGAATTACTGGGTTTAAAGGGTGCGTAGGCGGCCAGATCAGTCAGGCGTGAAAGTTTTCGGCTTAACCGGAAAATTGCGTTTGATACTGTTTGGCTAGAATCAGGATGAGGTTGGCGGAATGTGGCATGTAGCGGTGAAATGCATAGATATGCCATAGAACACCGATTGCGAAGGCAGCTGACTGGACCTGAATTGACGCTGAGGCACGAAAGCGTGGGGAGC
ARW16S_2401	0	0	0	0	0	8	0	Bacteria	Pseudomonadota	Alphaproteobacteria	Rickettsiales	Rickettsiaceae	Candidatus Megaira	CCGCGGTAATACGGAGGGTGCAAGCGTTATCCGGAATCACTGGGTTTAAAGGGTGCGTAGGCGGCCTGGTAAGTCAGAGGTGAAATACACGAGCTTAACTGGTGAATTGCCTTTGAAACTATCAAGCTAGAATTATGTTGAGGTCAGCGGAATGAGTCATGTAGCGGTGAAATGCATAGATATGACTTAGAACACCAATTGCGTAGGCAGCTGGCTAGGCATTGATTGACGCTGAGGCACGAAAGCGTGGGGAGC
ARW16S_2408	0	0	0	0	0	0	8	Bacteria	Balneolota	Balneolia	Balneolales	Balneolaceae	Incertae Sedis	CCGCGGTAATACGGAGGGTGCAAGCGTTATCCGGATTCACTGGGTTTAAAGGGTGCGCAGGCGGGAAATTAAGTCAGTGGTGAAAGCCCCGAGCTCAACTTGGGAACTGCCATTGATACTGATTTTCTTGAATATAGTTGAGGTAGGCGGAATACAACATGTAGCGGTGAAATGCATAGATATGTTGTAGAACACCAACTGCGAAGGCAGCTTACTAAACTATTATTGACGCTGAGGCACGAAAGCGTGGGGAGC
ARW16S_2409	0	0	0	0	0	0	8	Bacteria	Pseudomonadota	Gammaproteobacteria	Coxiellales	Coxiellaceae	Coxiella	CCGCGGTAATACGGAGGGTGCAAGCGTTATCCGGATTTATTAGGTTTAAAGGGTCCGTAGGCGGGAAATTAAGTCAGTGGTGAAAGCCCATAGCTCAACTATGGAACTGCCATTGATACTGGTTTTCTTGAATTTGATTGAAGTAGGCGGAATATGACATGTAGCGGTGAAATGCATAGATATGTCATAGAACACCGATAGCGAAGGCAGCTTACTAAGTCAATATTGACGCTGATGGACGAAAGCGTGGGTAGC
ARW16S_2405	0	0	0	0	0	4	4	Bacteria	Pseudomonadota	Gammaproteobacteria	Coxiellales	Coxiellaceae	Coxiella	CCGCGGTAATACGGAGGGTGCAAGCGTTATCCGGATTTATTGGGTTTAAAGGGTCCGTAGGTGGAAATTTAAGTCAGTGGTGAAAGCCCACAGCTCAACTGTGGAATTGCCATTGATACTGAATTTCTTGAATCTGATTGAAGTAGGCGGAATATGACATGTAGCGGTGAAATGCTTAGATATGTCATAGAACACCGATAGCGAAGGCAGCTTACTAAGTCAGTATTGACACTAAGGGACGAAAGCGTGGGGAGC
ARW16S_2406	0	0	0	0	0	0	8	Bacteria	Bacteroidota	Bacteroidia	Flavobacteriales	Flavobacteriaceae	Pseudofulvibacter	CCGCGGTAATACGGAGGGTCCGAGCGTTATCCGGAATCATTGGGTTTAAAGGGTTCGTAGGCGGATAGATAAGTCAGAGGTGAAATCTTGCAGCTCAACTGTAAAATTGCCTTTGATACTGTTTATCTTGAATTACTGTGAAGTGGTTAGAATATGTAGTGTAGCGGTGAAATGCTTAGAGATTACATAGAATACCGATTGCGAAGGCAGATCACTAACAGTATATTGACGCTGATGAACGAAAGCGTGGGTAGC
ARW16S_2419	0	0	0	0	0	0	8	Bacteria	Cyanobacteriota	Cyanobacteriia	Chloroplast	Incertae Sedis	Incertae Sedis	CCGCGGTAATACGGAGGGTGCAAGCGTTGTCCGGATTCACTGGGTTTAAAGGGTGCGTAGGCGGATTAATAAGTCAGTGGTGAAATCCTACAGCTTAACTGTAGAACTGCCATTGATACTGTTAGTCTTGAGTCCAGTCGAGGTGGATGGAATTTATGATGTAGCGGTGAAATGCATAGATATCATAAAGAACACCAATTGCGTAGGCAGTTCACTAGACTGGTACTGACGCTGAGGCACGAAAGCGTGGGGAGC
ARW16S_2400	0	0	0	0	0	8	0	Bacteria	Cyanobacteriota	Cyanobacteriia	Chloroplast	Incertae Sedis	Incertae Sedis	CCGCGGTAATACGGAGGGTGCGAGCGTTGTCCGGAATTATTGGGTTTAAAGGGTGCGTAGGCGGTCTTTTAAGTCAGAGGTGAAATCCCACAGCTCAACTGTGGAACTGCCTTTGATACTGGAAGACTTGAATATGGTTGAGGTAAGCGGAATTGAAGGTGTAGCGGTGAAATGCATAGATATCTTCAAGAACACCAATTGCGAAGGCAGCTTACTGGCCCATTATTGACGCTGAGGCACGAAAGCATGGGTAGC
ARW16S_2392	0	0	0	0	8	0	0	Bacteria	Bacteroidota	Bacteroidia	Chitinophagales	Saprospiraceae	Incertae Sedis	CCGCGGTAATACGGAGGGTGCAAGCGTTGTCCGGATTTATTGGGTTTAAAGGGTGCGCAGGCGGACTTATAAGTCAGTGGTGAAATCTTACGGCTCAACCGTAAAACTGCCATTGATACTGTCAGTCTTGAGTATGTTTGAGGTGGTTGGAATACGTAGTGTAGCGGTGAAATGCATAGATATTACGTAGAACACCTATTGCGAAGGCAGATCACTAAGACATAACTGACGCTGAGGCACGAAAGCGTGGGGAGC
ARW16S_2420	0	0	0	0	0	0	8	Bacteria	Bacteroidota	Bacteroidia	Flavobacteriales	Flavobacteriaceae	Pseudofulvibacter	CCGCGGTAATACGGAGGGTGCAAGCGTTGTCCGGATTTATTGGGTTTAAAGGGTGCGTAGGCGGATTTGTAAGTCAGTGGTGAAAGTCTTCGGCTCAACCGGAGGACTGCCATTGATACTGCAAGTCTTGAGTATGTTTGAGGTATTTGGAATGCGTAGTGTAGCGGTGAAATGCATAGATATTACGCAGAACACCAATTGCGAAGGCAGAGTACTGGAACATAACTGACGCTGAGGCACGAAAGCGTGGGGAGC
ARW16S_2418	0	0	0	0	0	0	8	Bacteria	Rhodothermota	Rhodothermia	Rhodothermales	Rhodothermaceae	Incertae Sedis	CCGCGGTAATACGGAGGGTGCAAGCGTTGTCCGGAATCACTGGGTGTAAAGGGTGTGTAGGCGGGATTGTAAGTCAGAGGTGAAATCCTACAGCTCAACTGTAGAACTGCCTTTGATACTGCAATTCTTGAGTTTCGGAGAGGTCATTAGAATTCGTGGTGTAGCGGTGAAATGCGTAGATATCACGAGGAATACCAGAGGCGTAGGCGGATGACTGGACGAATACTGACGCTGAGGCACGAAAGCGTGGGGAGC
ARW16S_2395	0	0	0	0	8	0	0	Bacteria	Pseudomonadota	Gammaproteobacteria	Pseudomonadales	Incertae Sedis	Incertae Sedis	CCGCGGTAATACGGAGGGTGCAAGCGTTAATCGGAATTACTGGGCGTAAAGCGCGCGTAGGCGGTTTGTTAAGCGAGATGTGAAAGCCCAGGGCTCAACCTTGGAATTGCATTTCGAACTGGCAAGCTAGAGTACAGTAGAGGGTGGTGGAATTTCCAGTGTAGCGGTGAAATGCGTAGAGATTGGAAGGAACATCAGTGGCGAAGGCGACCACCTGGACTGATACTGACGCTGAGGTGCGAAAGCGTGGGGAGC
ARW16S_2416	0	0	0	0	0	0	8	Bacteria	Myxococcota	bacteriap25	Incertae Sedis	Incertae Sedis	Incertae Sedis	CCGCGGTAATACGGAGGGTGCAAGCGTTAATCGGAATTACTGGGCGTAAAGCGCGCGTAGGCGGTTTGTTAAGTCGGATGTGAAAGCCCCGGGCTCAACCTGGGAACTGCATTCGATACTGATCGACTAGAGTACGAGAGAGGGGGGTAGAATTTCTAGTGTAGCGGTGAAATGCGTAGATATTAGAAGGAATACCAGTGGCGAAGGCGGCCCCCTGGCTCGATACTGACGCTGAGGTGCGAAAGCGTGGGGAGC
ARW16S_2411	0	0	0	0	0	0	8	Bacteria	Pseudomonadota	Gammaproteobacteria	Pseudomonadales	Spongiibacteraceae	Incertae Sedis	CCGCGGTAATACGGAGGGTGCAAGCGTTAATCGGAATTACTGGGCGTAAAGCGCGCGTAGGCGGCTTGGTCAGTTGGATGTGAAAGCCCCGGGCTTAACCTGGGAACTGCATTCAATACTGCCAAGCTAGAGTATGGGAGAGGGCTGTGGAATTCCACGTGTAGCGGTGAAATGCGTAGATATGTGGAGGAACATCAGTGGCGAAGGCGGCAGCCTGGCCCAATACTGACGCTGAGGTGCGAAAGCGTGGGGAGC
ARW16S_2415	0	0	0	0	0	0	8	Bacteria	Pseudomonadota	Gammaproteobacteria	Nitrosococcales	Methylophagaceae	Incertae Sedis	CCGCGGTAATACGGAGGGTGCAAGCGTTAATCGGAATTACTGGGCGTAAAGCGCGCGTAGGCGGTTAAATAAGTCAGATGTGAAATCCCTGGGCTCAACCTAGGAACTGCATTTGATACTGTTTAGCTAGAGTATGGTAGAGGTGAGTGGAATTTCAGGTGTAGCGGTGAAATGCGTAGAGATCTGAAGGAACATCAGTGGCGAAGGCGACTCACTGGGCCATTACTGACGCTGAGGTGCGAAAGCGTGGGTAGC
ARW16S_2394	0	0	0	0	8	0	0	Bacteria	Pseudomonadota	Alphaproteobacteria	Incertae Sedis	Incertae Sedis	Incertae Sedis	CCGCGGTAATACGGAGGGTGCAAGCGTTAATCGGAATTACTGGGCGTAAAGCGCGCGTAGGCGGTTACATAAGTTGGAAGTGAAAGCCCCGGGCTCAACCTGGGAACTGCTTTCAAAACTGTGTGACTAGAGTGCAGCAGAGGATAGTGGAATTTCTAGTGTAGCGGTGAAATGCGTAGATATTAGAAGGAACACCAGTGGCGAAGGCGACTGTCTGGGCTGACACTGACGCTGAGGTGCGAAAGCGTGGGGAGC
ARW16S_2417	0	0	0	0	0	0	8	Bacteria	Myxococcota	bacteriap25	Incertae Sedis	Incertae Sedis	Incertae Sedis	CCGCGGTAATACAGAGGGTGCAAGCGTTAATCGGAATTACTGGGCGTAAAGCGTACGTAGGCGGGTGTTTAAGTCGAATGTGAAAGCCCTGGGCTTAACCTGGGAACTGCATACGATACTGGGCACCTAGAGTATGGCAGAGGGAAGTGGAATTTCCGGAGTAGCGGTGAAATGCGTAGATATCGGAAGGAACATCAGTGGCGAAGGCGACTTCCTGGACCAATACTGACGCTGAGGTACGAAAGCGTGGGGAGC
ARW16S_2036	0	0	0	6	0	8	0	Bacteria	Aenigmarchaeota	Aenigmarchaeia	Aenigmarchaeales	Incertae Sedis	Candidatus Aenigmarchaeum	CCGCGGTAATACGGAAGGTGCGAGCGTTAATCGGAATTACTGGGCGTAAAGAGTACGTAGGCTGTTAGATAAGTCGGATGTGAAATCCCCGGGCTCAACCTGGGAACTGCATCCGAAACTATTTAACTAGAGTATGGGAGAGGTAAGTAGAATTTCCGGTGTAGCGGTGAAATGCGTAGATATCGGAAGGAATACCAGTGGCGAAGGCGGCTTACTGGACCAATACTGACGCTGAGGTACGAAAGCGTGGGGAGC
ARW16S_2399	0	0	0	0	0	8	0	Bacteria	Myxococcota	bacteriap25	Incertae Sedis	Incertae Sedis	Incertae Sedis	CCGCGGTAATACGGAGGGTGCAAGCGTTAATCGGAATTACTGGGCGTAAAGCGCACGTAGGTGGTTAATTAAGTTGGCTGTGAAAGCCCCGGGCTCAACCTGGGATGGTCAGTCAAAACTGTTTAACTAGAGTACGGTAGAGGGTAGTGGAATTTCCGGTGTAGCGGTGAAATGCGTAGATATCGGAAGGAACACCAGTGGCGAAGGCGACTACCTGGCCCGATACTGACACTGAGGTGCGAAAGCGTGGGGAGC
ARW16S_1273	0	0	0	0	0	0	8	Bacteria	Myxococcota	bacteriap25	Incertae Sedis	Incertae Sedis	Incertae Sedis	CCGCGGTAATACGGAGGGTGCAAGCGTTAATCGGATTTACTGGGCGTAAAGCGTGCGTAGGCGGCTTGGTCAGTCAGATGTGAAAGCCCCGGGCTCAACCTGGGAACTGCATTTGATACTGCCAAGCTAGAGTATGTTAGAGGGAAGTGGAATTTCTGGTGTAGCGGTGAAATGCGTAGAGATCAGAAAGAACACCAATGGCGAAGGCAACTTCCTGGGACAATACTGACGCTGAGGTACGAAAGCGTGGGGAGC
ARW16S_2404	0	0	0	0	0	8	0	Bacteria	Pseudomonadota	Gammaproteobacteria	Gammaproteobacteria Incertae Sedis	Unknown Family	Incertae Sedis	CCGCGGTAATACTGAGGGTGCAAGCGTTAATCGGAATTACTGGGCGTAAAGCGAGTGTAGGCGGTTACCTAAGTCGGATGTGAAAGCCCTGGGCTCAACCTGGGAATGGCATTCGATACTGGGTAACTAGAGTTTGGTAGAGGTAAGTGGAATTCCGGGTGTAGCGGTGAAATGCGTAGATATCCGGAGGAACATCAGTGGCGAAGGCGGCTTACTGGACCAAAACTGACGCTGAGGCTCGAAAGCGTGGGGAGC
ARW16S_2423	0	0	0	0	0	0	8	Bacteria	Pseudomonadota	Gammaproteobacteria	Gammaproteobacteria Incertae Sedis	Unknown Family	Incertae Sedis	CCGCGGTAATACTGAGGGTGCAAGCGTTAATCGGAATTACTGGGCGTAAAGCGAGTGTAGGCGGCTATTTAAGTCGGATGTGAAAGCCCTGGGCTCAACCTGGGAATTGCATTCGATACTGGGTAGCTAGAGTTTGGTAGAGGTAAGTGGAATTCCGGGTGTAGCGGTGAAATGCGTAGATATCCGGAGGAACATCAGTGGCGAAGGCGGCTTACTGGACCAAAACTGACGCTGAGGCTCGAAAGCGTGGGGAGC
ARW16S_2412	0	0	0	0	0	0	8	Bacteria	Actinomycetota	Rubrobacteria	Rubrobacterales	Rubrobacteriaceae	Rubrobacter	CCGCGGTAATACGGAGGTCCCAAGCGTTGTTCGGATTTACTGGGCGTAAAGGGTGCGTAGGCGGTGGGCAAAGTTCGATGTGAAAGCTCCGAGCTTAACTCGGAAACGGCATTGAAAACTAATTCACTAGAGGATCGGAGAGGGGAGTGGAATTCTTGGTGTAGCAGTGAAATGCGTAGATATCAAGAGGAACACCAGTGGCGAAGGCGACTCCCTGGACGAATCCTGACGCTGAGGCACGAAGGCTAGGTTAGC
ARW16S_1849	0	0	0	11	8	0	0	Bacteria	Pseudomonadota	Gammaproteobacteria	Pseudomonadales	Incertae Sedis	Incertae Sedis	CCGCGGTAATACGGAGGGTGCAAGCGTTACTCGGAATCACTGGGCGTAAAGAGAATGTAGGCGGGTAATTAAGTCAGAAGTGAAATCCAATAGCTCAACTATTGAACTGCTTTTGAAACTGATAACCTAGAATATGGGAGAGGTAGATGGAATTTCTGGTGTAGGGGTAAAATCCGTAGATATCAGAAGGAATACCGATTGCGAAGGCGATCTACTGGAACATTATTGACGCTGAGATTCGAAAGCGTGGGGAGC
ARW16S_2393	0	0	0	0	8	0	0	Bacteria	Pseudomonadota	Alphaproteobacteria	Rickettsiales	Rickettsiaceae	Candidatus Megaira	CCGCGGTAAGACGGAGGGGGCTAGCGTTGTTCGGAATTACTGGGCGTAAAGAGCGCGTAGGCGGATTAGTAAGTTGGGAGTGAAAGCCCGGGGCTTAACCTCGGAACTGCTTTCAAAACTGCTAGTCTTGAGTGAAGTAGGGGATGATGGAATTCCTAGTGTAGAGGTGAAATTCTTAGATATTAGGAGGAACACCGGTGGCGAAGGCGGTCATCTGGACTTCAACTGACGCTGAGGCGCGAAAGCGTGGGGAGC
ARW16S_2403	0	0	0	0	0	8	0	Bacteria	Actinomycetota	Rubrobacteria	Rubrobacterales	Rubrobacteriaceae	Rubrobacter	CCGCGGTAATACGGAGGGGACTAGCGTTGTTCGGATTTACTGGGCGTAAAGAGCGCGTAGGCGGTTTGTTAAGTTGGAAGTGAAAGCCCGGGGCTCAACCTCGGAACTGCTTCCAAAACTGGCAAACTAGAGTACGGGAGGGGACAGTGGAATTCCTAGTGTAGAGGTGAAATTCTTAGATATTAGGAGGAACACCGGTGGCGAAGGCGACTGTCTGGAACGTAACTGACGCTGAGGCGCGAAAGCGTGGGGAGC
ARW16S_2397	0	0	0	0	8	0	0	Bacteria	Pseudomonadota	Alphaproteobacteria	Caulobacterales	Hyphomonadaceae	Incertae Sedis	CCGCGGTAATACGAAGGGGGCTAGCGTTGTTCGGAATTACTGGGCGTAAAGCGCACGTAGGCGGATTATTAAGTCAGATGTGAAATCCCAAGGCTCAACCTTGGAACTGCATTTGAAACTGGTAATCTAGAGATCAGGAGAGGTTAGTGGAATACCGAGTGTAGAGGTGAAATTCGTAGATATTCGGTGGAACACCAGTGGCGAAGGCGACTAACTGGACTGATACTGACGCTGAGGTGCGAAAGTGTGGGGAGC
ARW16S_2422	0	0	0	0	0	0	8	Bacteria	Pseudomonadota	Alphaproteobacteria	Incertae Sedis	Incertae Sedis	Incertae Sedis	CCGCGGTAATACGAAGGGGGCTAGCGTTGTTCGGATTAGCTGGGCGTAAAGGGTGCGTAGGCGGGCTTTTAAGTCAGGGGTGAAATCCCAAGGCTCAACCTTGGAACTGCCTTTGATACTGGAAGTCTTGAGTCCGGGAGAGGTGAGTGGAACTGCGAGTGTAGAGGTGAAATTCGTAGATATTCGCAAGAACACCAGTGGCGAAGGCGGCTCACTGGCCCGGAACTGACGCTGAGGCACGAAAGCGTGGGGAGC
ARW16S_2396	0	0	0	0	8	0	0	Bacteria	Pseudomonadota	Alphaproteobacteria	Rhodobacterales	Paracoccaceae	Pseudophaeobacter	CCGCGGTAATACGGAGGGGGTTAGCGTTGTTCGGAATTACTGGGCGTAAAGCGCACGTAGGCGGATCAGAAAGTATAGGGTGAAATCCCGGGGCTCAACCCCGGAACTGCCTTGTAAACTCCTGGTCTTGAGTTCGAGAGAGGTAAGTGGAATTCCGAGTGTAGAGGTGAAATTCGTAGATATTCGGAGGAACACCAGTGGCGAAGGCGGCTTACTGGCTCGATACTGACGCTGAGGTGCGAAAGTGTGGGGAGC
ARW16S_1950	0	0	0	8	8	0	0	Bacteria	Pseudomonadota	Alphaproteobacteria	Incertae Sedis	Incertae Sedis	Incertae Sedis	CCGCGGTAATACGAAGGGGGCTAGCGTTGTTCGGAATTACTGGGCGTAAAGAGTACGTAGGCGGATTAGAAAGTTAGGGGTGAAATCCCGAGGCTCAACCTCGGAACTGCCTCTAAAACTCCTAATCTTGAGTTCGAGAGAGGTGAGTGGAATTCCGAGTGTAGAGGTGAAATTCGTAGATATTCGGAGGAACACCAGTGGCGAAGGCGGCTCACTGGCTCGATACTGACGCTGAGGTACGAAAGCGTGGGGAGC
ARW16S_2507	0	0	0	0	0	0	7	Bacteria	Actinomycetota	Rubrobacteria	Rubrobacterales	Rubrobacteriaceae	Rubrobacter	CCGCGGTAATACGAGGGGTGCTAGCGTTATTCGGAATTACTGGGCGTAAAGGGCGTGTAGGCGGGCATATAAGTCAGTTGTTAAAGACCATCGCATACCGATGGAAAGGCAATTGAAACTATAAGTCTTGAGGATGGGAGAGAGCAGTGGAATTCTCGGAGTAGCGGTAAAATGCGTAGATCTCGAGAGGAACACCGATGGCGAAGGCAGCTGCTTGGCCCATATCTGACGCTGAGGCGCGAAAGCGTGGGTAGC
ARW16S_2491	0	0	0	0	7	0	0	Bacteria	Bacteroidota	Bacteroidia	Sphingobacteriales	Sphingobacteriaceae	Sphingobacterium	CCGCGGTAATACAGAGGTGGCAAGCGTTGTTCGGATTTATTGGGCGTAAAGGGTTCGTAGGCGGTCCGGAAAGTCGGATGTGAAATCCCGCAGCTTAACTGCGGAACTGCATTCGAAACTGTCGGACTGGAGCATGAGAGGGGTAAAGGGAATTCCCGGTGTAAGGGTGAAATCTGCAGAGATCGGGAAGAACACCAGTCGCGAAGGCGCTTTACTGGCTCATTGCTGACGCTGAGGGACGAAAGCTAGGGTAGC
ARW16S_2496	0	0	0	0	7	0	0	Bacteria	Planctomycetota	Planctomycetes	Planctomycetales	Rubinisphaeraceae	Rubinisphaera	CCGCGGTAACACGTACTGTGCGAACGTTATTCGGAATCACTGGGCTTAAAGGGTACGTAGGCGGCCTATCAAGTCAGGTGTGAAATCCCACGGCTCAACCGTGGAACTGCGCTTGAAACTGATAGGCTTGAGAAAGACAGGGGTGTGTGGAACTTCTAGTGGAGCGGTGAAATGTGTTGATATTAGAAGGAACACCGGCGGCGAAAGCGACACACTGGGTCTTTTCTGACGCTGAGGTACGAAAGCTAGGGGAGC
ARW16S_2505	0	0	0	0	0	0	7	Bacteria	Pseudomonadota	Gammaproteobacteria	Coxiellales	Coxiellaceae	Coxiella	CCGCGGTAATACGGAGGGTCCAAGCGTTATCCGGATTCATTGGGTTTAAAGGGTCCGCAGGCGGGACATTAAGTCAGTGGTGAAAGCCTACAGCTCAACTGTAGAACTGCCATTGAAACTGATGTCCTTGAATATAGTTGAAGTGGGCGGAATGTGTAGTGTAGCGGTGAAATGCATAGATATTACACAGAACGCCAATTGCGAAGGCAGCTCACTAAACTATTATTGACGCTCAGGGACGAAAGCGTGGGGAGC
ARW16S_2490	0	0	0	0	7	0	0	Bacteria	Bacteroidota	Bacteroidia	Chitinophagales	Saprospiraceae	Incertae Sedis	CCGCGGTAATACGGAGGGTCCAAGCGTTATCCGGATTTATTGGGTTTAAAGGGTCCGTAGGCGGGACATTAAGTCAGTGGTGAAATCCTACAGCTCAACTGTAGAACTGCCATTGATACTGATGTTCTTGAGTACGTTAGAAGTGGGCGGAATATGTCATGTAGCGGTGAAATGCATAGATATGACATAGAACACCGATTGCGAAAGCAGCTCACTATGCCGTTACTGACGCTGAGGGACGAAAGCGTGGGGAGC
ARW16S_1975	0	0	0	0	7	0	0	Bacteria	Bacteroidota	Bacteroidia	Sphingobacteriales	Sphingobacteriaceae	Sphingobacterium	CCGCGGTAATACGGAGGATCCAAGCGTTATCCGGATTTATTGGGTTTAAAGGGTGCGTAGGCGGTCCTATAAGTCAGTGGTGAAAGACGGCAGCTTAACTGTCGCAGTGCCTTTGATACTGTAGGACTTGAATCTATTTGAAGTGGGCGGAATAAGACAAGTAGCGGTGAAATGCATAGATATGTCTTAGAACTCCGATTGCGAAGGCAGCTCACTAAGTTAGTATTGACGCTGATGCACGAAAGCGTGGGGATC
ARW16S_2506	0	0	0	0	0	0	7	Bacteria	Bacteroidota	Bacteroidia	Flavobacteriales	Flavobacteriaceae	Polaribacter	CCGCGGTAATACGGAGGGTGCAAGCGTTATCCGGAATCATTGGGTTTAAAGGGTCCGCAGGCGGTCAATTAAGTCAGAGGTGAAATCCCGTCGCTCAACGACGGAACTGCCTTTGATACTGGTTGACTTGAGTTATACGGAAGTAGATAGAATGTGTAGTGTAGCGGTGAAATGCATAGATATTACACAGAATACCGATTGCGAAGGCAGTCTACTACGTATATACTGACGCTCATGGACGAAAGCGTGGGGAGC
ARW16S_2499	0	0	0	0	0	7	0	Bacteria	Bacteroidota	Bacteroidia	Flavobacteriales	Flavobacteriaceae	Incertae Sedis	CCGCGGTAATACGGAGGGTCCGAGCGTTATCCGGAATCATTGGGTTTAAAGGGTCCGTAGGCGGGTTTATAAGTCAGTGGTGAAAGTTTGCAGCTTAACTGTAAAATTGCCATTGATACTGTAGATCTTGAATTAGTGTGAAGTGATTAGAATGTGTAGTGTAGCGGTGAAATGCATAGATATTACACAGAATACCAATTGCGAAGGCAGGTCACTAACACTATATTGACGCTGAGGGACGAAAGCGTGGGGAGC
ARW16S_2501	0	0	0	0	0	7	0	Bacteria	Planctomycetota	BD7-11	Incertae Sedis	Incertae Sedis	Incertae Sedis	CCGCGGTAATACGGAGGGTGCAAGCGTTATCCGGATTCATTGGGTTTAAAGGGTGCGCAGGCGGAACTTTAAGTCAGTGGTGAAATCTTGCCGCTTAACGGTAAAATTGCCATTGAAACTGAAGTTCTTGAATATGGTTGAGGTAGGCGGAATGTGTTGTGTAGCGGTGAAATGCATAGATATGACACAGAACGCCGATTGCGAAGGCAGCTTACTAAGCCATTATTGACGCTGAGGCACGAAAGCGTGGGGAGC
ARW16S_2502	0	0	0	0	0	7	0	Bacteria	Bacteroidota	Bacteroidia	Cytophagales	Cyclobacteriaceae	Fulvivirga	CCGCGGTAATACGGAGGGTGCAAGCGTTGTCCGGATTTATTGGGTTTAAAGGGTGCGTAGGCGGTCCGTTAAGTCAGTGGTGAAATCCAGCAGCTCAACTGCTGAACTGCCATTGATACTGGCGGACTTGAGTACGGACGAGGTAGGCGGAATTTATGGTGTAGCGGTGAAATGCATAGATACCATAAAGAACACCGATAGCGAAGGCAGCTTACTAGACCGTAACTGACGCTCAGGCACGAAAGCGTGGGGAGC
ARW16S_2508	0	0	0	0	0	0	7	Bacteria	Balneolota	Balneolia	Balneolales	Balneolaceae	Incertae Sedis	CCGCGGTAATACGGAGGGTGCGAGCGTTAATCGGAATTACTGGGCGTAAAGCGTACGTAGGCGGCTTGTTAAGTCAGATGTGAAATCCCGGGGCTCAACCTCGGAACTGCATTTGAAACTGGCAAGCTAGAGTTTTGTAGAGGGTGGTGGAATTTCCAGTGTAGCGGTGAAATGCGTAGAGATTGGAAGGAACATCAGTGGCGAAGGCGGCCACCTGGACAAAAACTGACGCTGAGGTACGAAAGCGTGGGGAGC
ARW16S_2504	0	0	0	0	0	7	0	Bacteria	Pseudomonadota	Gammaproteobacteria	Pseudomonadales	Marinobacteraceae	Marinobacter	CCGCGGTAATACGGAGGGTCCGAGCGTTAATCGGAATTACTGGGCGTAAAGCGCACGCAGGCGGTTTGTTAAGTTAGATGTGAAAGCCCCGGGCTTAACCTGGGAATAGCATTTAAAACTGGCAGGCTAGAGTCTTGGAGAGGGGAGTGGAATTCCAGGTGTAGCGGTGAAATGCGTAGATATCTGGAGGAACATCAGTGGCGAAGGCGACTCCCTGGCCAAAGACTGACGCTCATGTGCGAAAGTGTGGGTAGC
ARW16S_2487	0	0	0	0	7	0	0	Bacteria	Bacteroidota	Bacteroidia	Sphingobacteriales	Sphingobacteriaceae	Sphingobacterium	CCGCGGTAATACAGAGGGTGCGAGCGTTAATCGGAGTTACTGGGCGTAAAGCGTACGTAGGCTGACATAAAAGTCAGATGTGAAATCCCTGGGCTCAACCTAGGAACTGCATTTGATACTATATGTCTAGAGTATGGTAGAGGGAAGTGGAATTTCCGGTGTAGCGGTGAAATGCATAGATATCGGAAGGAACATCAGTGGCGAAGGCGACTTCCTGGACCAATACTGACGCTGAGGTACGAAAGCATGGGTAGC
ARW16S_2515	0	0	0	0	0	0	7	Bacteria	Pseudomonadota	Gammaproteobacteria	Burkholderiales	Alcaligenaceae	Incertae Sedis	CCGCGGTAATACGTAGGGTGCAAGCGTTAATCGGAATTACTGGGCGTAAAGCGTGCGCAGGCGGTTCGGAAAGAAAGATGTGAAACCCCAGAGCTTAACTTTGGAACTGCATTTTTAACTACCGAGCTAGAGTGTGTCAGAGGGAGGTGGAACTCCGCGTGTAACAGTGAAATGCGTAGATATGCGGAGGAACACCGATGGCGAAGGCAGCCTCCTGGGATAACACTGACGCTCATGCACGAAAGCGTGGGGAGC
ARW16S_2492	0	0	0	0	7	0	0	Bacteria	Bacteroidota	Bacteroidia	Sphingobacteriales	Sphingobacteriaceae	Sphingobacterium	CCGCGGTAATACGGAGGGTGCAAGCGTTAATCGGAATTACTGGGCGTAAAGGGTACGTAGGCTGTTAAATAAGTTGGATGTGAAATCCCTGGGCTCAACCTAGGAACTGCATCCAAAACTGTTTAGCTAGAGTGTATAAGAGGTTAGCGGAATTCCAGGTGTAGCAGTGAAATGCGTAGATATCTGGAGGAACATCAGTGGCGAAGGCGGCTAACTGGTATAACACTGACGCTGAGGTACGAAAGCGTGGGGAGC
ARW16S_2509	0	0	0	0	0	0	7	Bacteria	Pseudomonadota	Gammaproteobacteria	B2M28	Incertae Sedis	Incertae Sedis	CCGCGGTAATACAGAGGGTGCAAGCGTTAATCGGAATTACTGGGCGTAAAGCGCGCGTAGGCGGCTTGGTCAGTCGGATGTGAAAGCCCCGGGCTTAACCTGGGAATTGCATTCGATACTGCCTGGCTAGAATGTAGTAGAGGGAAGTGGAATTCCGGGTGTAGCGGTGAAATGCGTAGATATCCGGAGGAACATCAGTGGCGAAGGCGACTTCCTGGACTAACATTGACGCTGAGGTGCGAAAGCGTGGGGAGC
ARW16S_2485	0	0	0	0	7	0	0	Bacteria	Bacteroidota	Bacteroidia	Sphingobacteriales	Sphingobacteriaceae	Sphingobacterium	CCGCGGTAATACGGAGGGTGCAAGCGTTAATCGGAATTATTGGGCGTAAAGCGCGCGTAGGCGGACGTTTAAGTCAGATGTGAAAGCCCCGGGCTCAACCTGGGAACAGCATTTGATACTGGATGTCTAGAGTATGGTAGAGGGTAGTGGAATTCTCGGTGTAGCGGTGAAATGCGTAGATATCGGGAGGAACACCAGTGGCGAAGGCGACTGCCTGGACCAATACTGACGCTGAGGTGCGAAAGCGTGGGGAGC
ARW16S_2511	0	0	0	0	0	0	7	Bacteria	Verrucomicrobiota	Verrucomicrobiia	Verrucomicrobiales	DEV007	Incertae Sedis	CCGCGGTAATACGAAGGTCCCAAGCGTTGTTCGGATTTACTGGGCGTAAAGCGTCTGTAGGCGGGATGGTAAGTCAGATGTGAAATCCCGGGGCTCAACCCCGGAACTGCATCCGATACTGCCAACCTAGAGGGTCGGAGGGGAGTCTGGAATTCTCGGTGTAGCAGTGAAATGCGTAGATATCGAGAGGAACACTCGTGGCGAAGGCGAGACTCTGGACGACACCTGACGCTGAGAGACGAAGGCCAGGGGAGC
ARW16S_2514	0	0	0	0	0	0	7	Bacteria	Acidobacteriota	Acidobacteriae	Subgroup 2	Incertae Sedis	Incertae Sedis	CCGCGGTAATACGTAGGGGGCCAGCGTTGCTCGGAATAACTGGGCGTAAAGGGTCTGTAGGCGGTGCGGCAAGTCGGGAGTGAAATTTCTGGGCTTAACTCAAGGACTGCTTCCGAAACTGCCGTGCTCGAGTGCGAGAGAGGTGAGTGGAATTGCAGGTGTAGCGGTGAAATGCGTAGATATCTGCAGGAACACCCGTGGCGAAGGCGGCTCACTGGATCGCAACTGACGCTGAGAGACGAAAGCTAGGGGAGC
ARW16S_2498	0	0	0	0	7	0	0	Bacteria	Bacteroidota	Bacteroidia	Sphingobacteriales	Sphingobacteriaceae	Sphingobacterium	CCGCGGTAATACGAGAGATGCGAGCGTTATCCGGAATTATTAGGCGTAAAGCGTCAGTAGGTGGCTCGATAAGTCTGTTGTTAAATTGTAGAGCTTAACTCTATCCCAGCAATCGAAACTATCAAGCTAGAGTGCAGTAGAGGGTGAAGGAATTCCCTGTGTAGTAGTGAAATACGTAGATATAGGGAGGAACACCAATTGCGAAAGCATTCACCTGGGCTAGCACTGACACTCAGAGACGAAAGCTAAGGTAGC
ARW16S_2484	0	0	0	0	7	0	0	Bacteria	Verrucomicrobiota	Verrucomicrobiia	Opitutales	Puniceicoccaceae	Pelagicoccus	CCGCGGTAATACAGAGACCTCAAGCGTTATTCGGATTTACTGGGCGTAAAGGGTGCGCAGGCGGCCAAGTGTGTCGGAGGTGAAATCTTGCAGCTTAACTGTAAAATTGCCTACGAAACTACTTGGCTAGAGTATCGGAGAGGATAGCGGAATTCCAGGTGTAGCAGTGAAATGCGTAGATATCTGGAGGAACACCAATGGCGAAGGCAGCTATCTGGACGATTACTGACGCTCAGGCACGAAAGCATGGGTAGC
ARW16S_2497	0	0	0	0	7	0	0	Bacteria	Bacteroidota	Bacteroidia	Chitinophagales	Saprospiraceae	Incertae Sedis	CCGCGGTAATACGAAGGGTGCAAGCGTTGTTCGGATTTACTGGGCGTAAAGCGCGCGCAGGCGGCTTGATAAGTCAGATGTGAAATCTCGGGGCTCAACCCCGAAACTGCGTCTGAAACTGTCAAGCTAGAGTTATGGAGGGGAGAGCGGAATTTCGCATGTAGGGGTAAAATCCGTAGAGATGCGAAGGAACACCAGAGCCGAAGGGGGCTCTCTGGCCATTAACTGACGCTGAGGCGCGAAAGCGTGGGTAGC
ARW16S_1884	0	0	0	11	7	0	0	Bacteria	Bacteroidota	Bacteroidia	Chitinophagales	Saprospiraceae	Incertae Sedis	CCGCGGTAATACGGAGGGTGCAAGCGTTGCTCGGAATCACTGGGCGTAAAGAGAGCGTAGGCGGTTGATTAAGTCAGTTGTGAAAGCCCGGAGCTCAACTCCGGAATTGCAACTGAAACTGGTCATCTAGAGTATAGGAGAGGAGAGTGGAATTCCTGGTGTAGAGGTGAAATTCGCTGATATCAGGAGGAACACCCGTGGCGAAGGCGGCTCTCTGGCCTAATACTGACGCTGAGGCTCGAAAGTGTGGGGAGC
ARW16S_2493	0	0	0	0	7	0	0	Bacteria	Incertae Sedis	Incertae Sedis	Incertae Sedis	Incertae Sedis	Incertae Sedis	CCGCGGTAAGACGGAGGGTCCTAGCGTTGTTCGGAATGACTGGGCGTAAAGGGTACGTAGGCGGTTTGGTCAGTTAGATGTGAAAGCCCAGGGCTCAACCTTGGAACTGCATTTAATACTGCCAGACTTGAGATCGGAAGAGGAAAGCGGAATTTCTAGTGTAGAGGTGAAATTCGTAGATATTAGAAGGAACATCAGAGGCGAAGGCGGCTTTCTGGTCCGATACTGACGCTGAGGTACGAAAGCGTGGGGAGC
ARW16S_2494	0	0	0	0	7	0	0	Bacteria	Incertae Sedis	Incertae Sedis	Incertae Sedis	Incertae Sedis	Incertae Sedis	CCGCGGTAATACATAGGGGCCAAGCGTTATCCGGATTTATTGGGCGTAAAGCGCGTGTAGGTGGTTAGATAAGTCAGGTGTTAAACCTAGAAGCTCAACTTCTATTTGCCCCTGAAACTATTTAGCTTCGAGTTTGGGAGAGGATAGTGGAACTCATAGTGTAGCGGTGAAATGCGTAGATATTATGAGGAACACCAGTGGCGAAGGCGACTATCTGGACCAATACTGACACTGAGACGCGAAAGCATGGGGAGC
ARW16S_2513	0	0	0	0	0	0	7	Archaea	Nanoarchaeota	Nanoarchaeia	Woesearchaeales	Incertae Sedis	Incertae Sedis	CGCGGTAACACCAGCGCCCCAAGTGGCGGTCACGTTTATTGGGCCTAAAGCGTTCGTAGCCGGTCAGGTAAATCCCTTGTGAAATCGACGTGCTTAACACGTCGGCGGGCAGGGGACACTGCCAGACTTGGAACCGGGAGGAGTTAGAGGTATGTCGTGGGGACTGGTAAAATGGGATAATCCACGATGGACCGCCGATGGCGAAGGCATCTAACCAGAACGGATTCGACGGTGAGGAACGAAAGCCAGGGGAGC
ARW16S_2500	0	0	0	0	0	7	0	Bacteria	Actinomycetota	Rubrobacteria	Rubrobacterales	Rubrobacteriaceae	Rubrobacter	CCGCGGTAATACGGAGGGGGCTAGCGTTGTTCGGAATTACTGGGCGTAAAGCGCGCGTAGGCGGTCAAGTAAGTTGGTGGTGAAATCCCGGAGCTCAACTCCGGAACTGCCTTCAAAACTGCTTGACTAGAGGCAGGGAGAGGAGAGTGGAATATCCAGTGTAGAGGTGAAATTCGTAGATATTGGATGGAACACCAGTGGCGAAGGCGACTCTCTGGCCCTGATCTGACGCTAAGGCGCGAAAGCGTGGGGAGC
ARW16S_2488	0	0	0	0	7	0	0	Bacteria	Bacteroidota	Bacteroidia	Sphingobacteriales	Sphingobacteriaceae	Sphingobacterium	CCGCGGTAATACGAAGGGTGCAAGCGTTGTTCGGAATTACTGGGCGTAAAGCGCGCGCAGGCGGTTTAATAAGTTGGGAGTGAAATCCCGGGGCTCAACCTCGGAATTGCTCTCAAAACTATTAATCTAGAGTATGGTAGAGGACAGTGGAATTCCTAGTGTAGAGGTGAAATTCGTAGATATTAGGAGGAACACCAGTGGCGAAGGCGACTGTCTGGGCCATTACTGACGCTGAGGCGCGAAAGCGTGGGGAGC
ARW16S_2503	0	0	0	0	0	7	0	Bacteria	Actinomycetota	Rubrobacteria	Rubrobacterales	Rubrobacteriaceae	Rubrobacter	CCGCGGTAATACGGAGGGTGCAAGCGTTGTTCGGAATTACTGGGCGTAAAGCGTGCGTAGGCGGTTTGAAAAGTTGGGAGTGAAAGCCCGGGGCTCAACCTCGGAATTGCTTCCAAAACTGTTAAACTAGAGTATGGTAGAGGATAGTGGAATTCTTAGTGTAGGGGTGAAATCCGTAGATATTAAGAGGAACACCAGAGGCGAAGGCGACTATCTGGGCCATTACTGACGCTAAGGCACGAAAGCGTGGGGAGC
ARW16S_1496	0	0	0	31	7	0	0	Bacteria	Bacteroidota	Bacteroidia	Chitinophagales	Saprospiraceae	Incertae Sedis	CCGCGGTAATACGGAGGGGGCTAGCGTTGTTCGGAATTACTGGGCGTAAAGCGTGCGTAGGCGGATCAATAAGTAAGGGGTGAAATCCCGAGGCTCAACCTCGGAACTGCCTCTTAAACTGTTGGTCTTGAGTTCTGGAGAGGTGAGTGGAATTGCTAGTGTAGAGGTGAAATTCGTAGATATTAGCAGGAACACCAGAGGCGAAGGCGGCTCACTGGACAGATACTGACGCTGAGGCACGAAAGTGTGGGGAGC
ARW16S_2510	0	0	0	0	0	0	7	Bacteria	Thermodesulfobacteriota	Desulfobacteria	Desulfatiglandales	Desulfatiglandaceae	Desulfatiglans	CCGCGGTAATACGGAGGGTGCAAGCGTTGTTCGGAATTACTGGGCGTAAAGGGCGTGCAGGCGGGTTGGTAAGTCAGATGTGAAAGCCCTGGGCTTAACCCAGGAAGTGCATTTGAAACTGCCATCCTAGAGTATGGGAGAGGAGAGTGGAATTCCCAATGTAGAGGTGAAATTCGTAGATATTGGGAGGAACACCCGTGGCGAAGGCGACTCTCTGGACCAATACTGACGCTGAGACGCGAAAGCGTGGGGAGC
ARW16S_2483	0	0	0	0	7	0	0	Bacteria	Incertae Sedis	Incertae Sedis	Incertae Sedis	Incertae Sedis	Incertae Sedis	CCGCGGTAATACGGAGGGTGCTAGCGTTGTTCGGAATTACTGGGCGTAAAGCGCGTGTAGGCGGACTCGGAAGTCGGGTGTGAAAGCCCTGGGCTCAACCCAGGAAGTGCGCCCGAAACCACGAGTCTTGAGGTCCGGAGGGGATCGGGGAATTCCTGGTGTAGAGGTGAAATTCGTAGATATCAGGAAGAACACCGGCGGCGAAGGCGCCGATCTGGACGGATTCTGACGCTGAGACGCGAAAGCGTGGGGAGC
ARW16S_2486	0	0	0	0	7	0	0	Bacteria	Incertae Sedis	Incertae Sedis	Incertae Sedis	Incertae Sedis	Incertae Sedis	CCGCGGTAATACGGAGGGTGCAAGCGTTGTTCGGAATTACTGGGCGTAAAGCGCGTGTAGGCGGCCTCAGTAGTCGGGTGTGAAAGCCCTGGGCTCAACCCAGGAAGTGCGCCCGAAACCATGAGGCTTGAGGTCCGGAGGGGATCGGGGAATTCCCAGTGTAGAGGTGAAATTCGTAGATATTGGGAGGAACACCGGCGGCGAAGGCGCCGATCTGGACGGAATCTGACGCTGAGACGCGAAAGCGTGGGTAGC
ARW16S_2609	0	0	0	0	0	0	6	Bacteria	Planctomycetota	Planctomycetes	Pirellulales	Pirellulaceae	Pirellula	CCGCGGTAACACGTACCGTGCGAACGTTATTCGGAATCACTGGGCTTAAAGGGTGCGTAGGCGGCATGGCAAGTAGGATGTGAAATCTCCCGGCTCAACCGGGAAACTGCGTTCTAAACTGCCATGCTTGAGTGAGATAGGGGTGTGTGGAACTTCCGGTGGAGCGGTGAAATGTGTTGAGATCGGAAGGAACGCCGGTGGCGAAAGCGACACACTGGGTCTTAACTGACGCTGAGGCACGAAAGCCAGGGTAGC
ARW16S_2601	0	0	0	0	0	6	0	Bacteria	Planctomycetota	BD7-11	Incertae Sedis	Incertae Sedis	Incertae Sedis	CCGCGGTAAGACGAAGGTGGCAACCGTTGTTCGGAATTACTGGGCATAAAGAGCACGTAGGCGGACTACTAAGTCGGGTGTGAAATCCCTCGGCCCAACCGAGGAACTGCGCCCGAAACTGGTGGTCTTGAGGACAGGAGGGGAGCGTGGAATTCCTGGTGGAGCGGTGAAATGCGTTGATATCAGGAGGAACACCGGCGGCGAAGGCGACGCTCTGGCCTGTTTCTGACGCTGAGGTGCGAAAGCTAGGGGAGC
ARW16S_2596	0	0	0	0	0	6	0	Bacteria	Balneolota	Balneolia	Balneolales	Balneolaceae	Incertae Sedis	CCGCGGTAATACGGAGGGTGCAAGCGTTGTCCGGAATCATTGGGTGTAAAGGGTACGTAGGCGGGAGCCTAAGTCTGGGGTGAAATCTTGCCGCTTAACGGTAAAATGGCCCTGGATACTGGGTTTCTTGAGTGCAGAAGAGGCAGGTGGAATTCGTGGTGTAGCGGTGAAATGCTTAGATATCACGAAGAACATCAGTGGCGAAGGCGGCCTGCTGGTCTGCAACTGACGCTGAGGTACGAAAGCGTGGGGAGC
ARW16S_2608	0	0	0	0	0	0	6	Bacteria	Pseudomonadota	Gammaproteobacteria	Coxiellales	Coxiellaceae	Coxiella	CCGCGGTAATACGGAGGGTCCAAGCGTTATCCGGAATCATTGGGTTTAAAGGGTGCGTAGGCGGGAGATTAAGTCAGTGGTGAAATCCTACAGCTCAACTGTGGAACTGCCATTGAAACTGATCTTCTTGAATTTAGTCGAAGTGGGCGGAATGTGTCATGTAGCGGTGAAATGCATAGATATGACACAGAACACCGATTGCGAAGGCAGCTCACTAGCCTAATATTGACGCTGAGGCACGAAAGCGTGGGTAGC
ARW16S_2583	0	0	0	0	6	0	0	Bacteria	Bacteroidota	Bacteroidia	Chitinophagales	Saprospiraceae	Lewinella	CCGCGGTAATACGGAGGGTGCAAGCGTTATCCGGATTTATTGGGTTTAAAGGGTGCGTAGGCGGGGTATTAAGTCAGTGGTGAAATCTTTCGGCTCAACCGAGAAACTGCCATTGATACTGATACTCTTGAATTTGGTTGAAGTAGGCGGAATGAGGCATGTAGCGGTGAAATGCATAGATATGCCTCAGAACACCGATTGCGAAGGCAGCTTACTAAGTCAACATTGACGCTGAGGCACGAAAGCGTGGGTAGC
ARW16S_2600	0	0	0	0	0	6	0	Bacteria	Pseudomonadota	Alphaproteobacteria	Rickettsiales	Rickettsiaceae	Candidatus Megaira	CCGCGGTAATACGGAGGATGCGAGCGTTATCCGGAATCACTGGGTTTAAAGGGTGCGTAGGCGGGAAAATAAGTCAGAGGTGAAATCTGGTCGCTTAACGATCAAATTGCCTTTGAAACTGTTTTTCTTGAAATATGATGAGGTTGGCAGAATGTGACATGTAGCGGTGAAATGCATAGATATGTCATAGAATACCAATTGCGAAGGCAGCTGACTGGTCATTATTTGACGCTGAGGCACGAAAGCGTGGGGAGC
ARW16S_2582	0	0	0	0	6	0	0	Bacteria	Bacteroidota	Bacteroidia	Chitinophagales	Saprospiraceae	Lewinella	CCGCGGTAATACGGAGGGTGCAAGCGTTATCCGGAATCACTGGGTTTAAAGGGTACGTAGGCGGCTAAATAAGTCAGAGGTGAAAGCCCGGCGCTCAACGTCGGAATTGCCTTTGATACTGTTTAGCTTGAATTAGGTTGAGGTGGGCGGAATGTGGCATGTAGCGGTGAAATGCATAGATATGCCATAGAACACCAATTGCGAAGGCAGCTCACTGGCCCTAAATTGACGCTGAGGTACGAAAGCGTGGGGAGC
ARW16S_2584	0	0	0	0	6	0	0	Bacteria	Incertae Sedis	Incertae Sedis	Incertae Sedis	Incertae Sedis	Incertae Sedis	CCGCGGTAATACGGAGGGTGCAAGCGTTATCCGGATTCACTGGGTTTAAAGGGTGCGCAGGCGGGAAATTAAGTCAGTGGTGAAAGCCCCGAGCTCAACTTGGGAACTGCCATTGATACTGATTTTCTTGAATATAGTTGAAGCTGGCGGAATACAACATGTAGCGGTGAAATGCATAGATATGTTGTAGAACACCAATTGCGAAGGCAGCTAGCTAAACTATTATTGACGCTGAGGCACGAAAGCGTGGGGAGC
ARW16S_2602	0	0	0	0	0	0	6	Bacteria	Pseudomonadota	Gammaproteobacteria	Coxiellales	Coxiellaceae	Coxiella	CCGCGGTAATACGGAGGGTGCAAGCGTTATCCGGATTCATTGGGTTTAAAGGGTGCGTAGGCGGGTTATTAAGTCAGTGGTGAAAGCCCATAGCTCAACTATGGAACTGCCATTGATACTGATAGCCTTGAATATGATTGAAGTGGGCGGAATATGACATGTAGCGGTGAAATGCATAGATATGTCATAGAACACCGATAGCGAAGGCAGCTCACTAAGTCATCATTGACGCTGAGGCACGAAAGCGTGGGGAGC
ARW16S_2603	0	0	0	0	0	0	6	Bacteria	Bacteroidota	Bacteroidia	Flavobacteriales	Flavobacteriaceae	Aquimarina	CCGCGGTAATACGGAGGATCCAAGCGTTATCCGGAATCATTGGGTTTAAAGGGTCCGTAGGCGGGCTTGTAAGTCAGTGGTGAAAGTTTTCGGCTCAACCGGAAAATTGCCATTGATACTGCAAGTCTTGAATTATTGTGAAGTGGTTAGAATGTGTAGTGTAGCGGTGAAATGCATAGATATTACACAGAATACCGATTGCGAAGGCAGATCACTAACAATTAATTGACGCTAAGGGACGAAAGCGTGGGTAGC
ARW16S_2593	0	0	0	0	6	0	0	Bacteria	Bacteroidota	Bacteroidia	Chitinophagales	Saprospiraceae	Lewinella	CCGCGGTAATACGGAGGTGGCGAGCGTTACTCGGAATTATTGGGTGTAAAGGGCAAGTAGGCGGTCTATTAAGTGAGGGGTGAAATCTTCCGACTCAATCGGAAAACTGCCTTTCAAACTAATAGACTTGAGATTGGAAGAGGGAAACGGAATTAGCAGTGTAAGGGTGAAATCTGTAGATATTGCTAAGAACACCGGCGGCGAAGGCGGTTTCCTGGTCCAATTCTGACGCTAAATTGCGAAAGCTAGGGGAGC
ARW16S_2114	0	0	0	6	0	0	6	Bacteria	Aenigmarchaeota	Aenigmarchaeia	Aenigmarchaeales	Incertae Sedis	Candidatus Aenigmarchaeum	CCGCGGTAATACGGAGGGTGCAAGCGTTAATCGGAATTACTGGGCGTAAAGCGCGCGTAGGCGGTAAGTTAAGTTGGATGTGAAAGCCCAGGGCTCAACCTTGGAACTGCATCCAAAACTGGCTTACTAGAGTATTGTAGAGGGGTGTGGAATTTCAGGTGTAGCGGTGAAATGCGTAGAGATCTGAAGGAACATCAGTGGCGAAGGCGACACCCTGGACAAATACTGACGCTGAGGTGCGAAAGCGTGGGGAGC
ARW16S_2595	0	0	0	0	0	6	0	Bacteria	Myxococcota	bacteriap25	Incertae Sedis	Incertae Sedis	Incertae Sedis	CCGCGGTAATACGGGGGGTCCGAGCGTTAATCGGAATTACTGGGCGTAAAGCGCGCGTAGGCGGTTTAGTAAGTTGGCTGTGAAAGCCCCGGGCTCAACCTGGGATGGTCAGTCAAAACTATTAGACTAGAGTACAGTAGAGGGGTGTGGAATTTCCGGTGTAGCGGTGAAATGCGTAGAGATCGGAAGGAACACCAGTGGCGAAGGCGGCACCCTGGACTGATACTGACGCTGAGGTGCGAAAGCGTGGGGAGC
ARW16S_2249	0	0	0	4	0	0	6	Bacteria	Bdellovibrionota	Oligoflexia	Oligoflexales	Oligoflexaceae	Incertae Sedis	CCGCGGTAATACAGAGGGTGCAAGCGTTAATCGGAATTACTGGGCGTAAAGGGTGCGTAGGTTGTTACATAAGTCAGGTGTGAAATCCCAGAGCTTAACTCTGGAATTGCGCTTGAAACTGTGTGGCTAGAGTTCTGTAGAGGGTAGTGGAATTTCCGGTGTAGCGGTGAAATGCGTAGATATCGGAAGGAACATCAGTGGCGAAGGCGACTGCCTGGACAGAAACTGACACTGAGGCACGAAAGCGTGGGTAGC
ARW16S_2611	0	0	0	0	0	0	6	Bacteria	Pseudomonadota	Gammaproteobacteria	Lysobacterales	Lysobacteraceae	Xanthomonas	CCGCGGTAATACGAAGGGTGCAAGCGTTACTCGGAATTACTGGGCGTAAAGCGTGCGTAGGTGGTGGTTTAAGTCTGTTGTGAAAGCCCTGGGCTCAACCTGGGAATTGCAGTGGATACTGGGTCACTAGAGTGTGGTAGAGGGTAGCGGAATTCCCGGTGTAGCAGTGAAATGCGTAGAGATCGGGAGGAACATCCGTGGCGAAGGCGGCTACCTGGACCAACACTGACACTGAGGCACGAAAGCGTGGGGAGC
ARW16S_2597	0	0	0	0	0	6	0	Bacteria	Bacillota	Bacilli	Staphylococcales	Gemellaceae	Gemella	CCGCGGTAATACGGAGGGTGCAAGCGTTGTTCGGATTTACTGGGCGTAAAGCGCGCGCAGGCGGATTAACAAGTCAGATGTGAAATCCCGGGGCTCAACCTCGGAACTGCGTCTGAAACTGTTAATCTAGAGTCTCAGAGGGGGTGGGAGAATTTCACGTGTAGGGGTAAAATCCGTAGAGATGTGAAGGAACACCAGTGGCGAAGGCGCCCACCTGGATGAGTACTGACGCTGAGGCGCGAAAGCGTGGGGAGC
ARW16S_2591	0	0	0	0	6	0	0	Bacteria	Bacteroidota	Bacteroidia	Chitinophagales	Saprospiraceae	Lewinella	CCGCGGTAATACGAAAGGTGCAAGCGTTGTTCGGAATCATTGGGCGTAAAGAGCACGTAGGCGGATCTGTGTGTCGATTGTGAAAGCCCAGGGCTTAACCTTGGAATTGCAGTCGAAACTGCGGATCTTGAATACTTGATAGGGTGGGAGAATTCCTGGTGGAGCAGTGAAATGCGTAGAGATCAGGAGGAATACCGGAGGCGAAGGCGCCTGCCTGGCAAGATATTGACGCTGAGGTGCGAAAGCGTGGGGAGC
ARW16S_2592	0	0	0	0	6	0	0	Bacteria	Pseudomonadota	Alphaproteobacteria	Incertae Sedis	Incertae Sedis	Incertae Sedis	CCGCGGTAATACGAGGGGTGCTAGCGTTGTCCGGAATAACTGGGCGTAAAGGGTCCGTAGGCGTTTTGCCAAGTTGATCGTTAAAGCCACCGGCTCAACCGGTGATCTGCGATCAAAACTGGCAGAATAGAATATGTGAGGGGAATGTGGAATTCCTGGTGTAGCGGTGACATGCGTAGATATCAGGAGGAACACCAATGGCGAAGGCAGCATTCTGGCACAATATTGACGCTGAGGGACGAAAGCGTGGGGAGC
ARW16S_2587	0	0	0	0	6	0	0	Bacteria	Pseudomonadota	Alphaproteobacteria	Incertae Sedis	Incertae Sedis	Incertae Sedis	CCGCGGTAAGACGGAGGGTGCTAGCGTTGTTCGGAATCACTGGGCGTAAAGGGCGCGTAGGCGGCGATAGAAGTCGGGTGTGAAAGCCCGGAGCTCAACTCCGGAACTGCACTCGAAACTTTGTTGCTGGAGGTCGGAAGAGGAGAGTGGAATACCCAGTGTAGAGGTGAAATTCGTAGATATTGGGTGGAACACCAGTGGCGAAAGCGGCTCTCTGGTCCGTACCTGACGCTGAGGCGCGAAAGCGTGGGGAGC
ARW16S_2606	0	0	0	0	0	0	6	Bacteria	Actinomycetota	Rubrobacteria	Rubrobacterales	Rubrobacteriaceae	Rubrobacter	CCGCGGTAATACGGAGGGGGCTAGCGTTGTTCGGAATTACTGGGCGTAAAGCGCGCGTAGGCGGTCTATTAAGTTGGAGGTGAAATCCCGGAGCTCAACTCCGGAACTGCCTTCAAAACTGCTAGACTAGAGGCAGGGAGAGGAGAGTGGAATATCCAGTGTAGAGGTGAAATTCGTAGATATTGGATGGAACACCAGTGGCGAAGGCGACTCTCTGGCCCTGATCTGACGCTAAGGCGCGAAAGCGTGGGGAGC
ARW16S_2589	0	0	0	0	6	0	0	Bacteria	Bacteroidota	Bacteroidia	Chitinophagales	Saprospiraceae	Lewinella	CCGCGGTAATACGGAGGGTGCTAGCGTTGTTCGGATTTACTGGGCGTAAAGGGTACGTAGGCTGTCTATCAAGTTGGGAGTGAAATCCCGGGGCTCAACCCCGGAACTGCTCTCAAAACTGGCAGACTAGAGTTAAGTAGAGGATAGTGGAATTCCCAGTGTAGAGGTGAAATTCGTAGATATTGGGAGGAACACCAGAAGCGAAGGCGACTATCTGGGCTTATACTGACGCTGAGGTACGAAAGTGTGGGGAGC
ARW16S_2607	0	0	0	0	0	0	6	Bacteria	Pseudomonadota	Alphaproteobacteria	Rhodospirillales	Magnetospirillaceae	Incertae Sedis	CCGCGGTAATACGAAGGGGGCTAGCGTTGTTCGGAATTACTGGGCGTAAAGCGCACGCAGGCGGCTCGATAAATTAGGAGTGAAAGCCCCGGGCTTAACCTGGGAATTGCTTTTAAGACTGTCGAGCTAGAATCCAGAAGAGGGTAGTGGAATTCCGAGTGTAGAGGTGAAATTCGTAGATATTCGGAAGAACACCAGTGGCGAAGGCGACTACCTGGTCTGGCATTGACGCTCATGTGCGAAAGCGTGGGGAGC
ARW16S_2588	0	0	0	0	6	0	0	Bacteria	Pseudomonadota	Alphaproteobacteria	Incertae Sedis	Incertae Sedis	Incertae Sedis	CCGCGGTAATACGGAGGGAGCTAGCGTTGTTCGGAATTACTGGGCGTAAAGCGCGCGTAGGCGGCTTTGCAAGTAGAGGGTGAAATCCCGGGGCTTAACCTCGGAACTGCCTCCTAAACTGCAGAGCTAGAATCCTGGAGAGGTGAGCGGAATTCCTAGTGTAGAGGTGAAATTCGTAGATATTAGGAAGAACACCAGTGGCGAAGGCGGCTCACTGGACAGGTATTGACGCTGAGGTGCGAAAGCGTGGGGAGC
ARW16S_2586	0	0	0	0	6	0	0	Bacteria	Bacteroidota	Bacteroidia	Chitinophagales	Saprospiraceae	Lewinella	CCGCGGTAATACGAAGGGTGCAAGCGTTGTTCGGAATTACTGGGCGTAAAGAGCGTGTAGGCGGTTTGCCAAGTTAGACGTGAAAGCCCTGGGCTCAACCCAGGAACTGCGTTTAAAACTGGCGAACTTGAGATTCAGAGGGGTGAGTGGAATTCCTAGTGTAGAGGTGAAATTCGTAGATATTAGGAGGAACACCAGTGGCGAAGGCGACTCACTGGCTGAATACTGACGCTAAGACGCGAAAGCGTGGGGAGC
ARW16S_2594	0	0	0	0	6	0	0	Bacteria	Bacteroidota	Bacteroidia	Chitinophagales	Saprospiraceae	Lewinella	CCGCGGTAATACGGAGGGTGCAAGCGTTGTTCGGAATTACTGGGCGTAAAGAGCGCGTAGGCGGTTTAATAAGTCAGACGTGAAAGCCCTGGGCTTAACCCAGGAGGTGCGTTTGAAACTATTAGACTCGAGGACCAGAGAGGTGAGTGGAATTCCTAGTGTAGAGGTGAAATTCGTAGATATTAGGAGGAACACCAGTGGCGAAGGCGGCTCACTGGCTGGTAACTGACGCTGAGGCGCGAAAGCGTGGGGAGC
ARW16S_2598	0	0	0	0	0	6	0	Bacteria	Pseudomonadota	Alphaproteobacteria	Rhodobacterales	Paracoccaceae	Incertae Sedis	CCGCGGTAATACGGAGGGGGTTAGCGTTGTTCGGAATTACTGGGCGTAAAGCGTACGTAGGCGGATTAGTAAGTTAGAGGTGAAATCCCATGGCTCAACCATGGAACTGCCTTTAAAACTGCTAGTCTTGAGTTCGAGAGAGGTGAGTGGAATTCCAAGTGTAGAGGTGAAATTCGTAGATATTTGGAGGAACACCAGTGGCGAAGGCGGCTCACTGGCTCGATACTGACGCTGAGGTACGAAAGTGTGGGGAGC
ARW16S_2604	0	0	0	0	0	0	6	Bacteria	Actinomycetota	Rubrobacteria	Rubrobacterales	Rubrobacteriaceae	Rubrobacter	CCGCGGTAATACGGAGGGGACTAGCGTTGTTCGGAATTACTGGGCGTAAAGAGTTCGTAGGCGGATAAGCAAGTAAGAGGTGAAAGCCCAGGGCCCAACCCTGGAACTGCCTTTTAAACTGCTTATCTAGAGACTGATAGAGGTTAGGGGAATACCTAGTGTAGAGGTGAAATTCGTAGATATTAGGTGGAACACCAGTGGCGAAGGCGCCTAACTGGATCAGTACTGACGCTGAGGAACGAAAGCGTGGGGAGC
ARW16S_2610	0	0	0	0	0	0	6	Bacteria	Acidobacteriota	Incertae Sedis	Incertae Sedis	Incertae Sedis	Incertae Sedis	CCGCGGTAATACGAGGGGAGCAAGCGTTGTTCGGAATCATTGGGCGTAAAGGGCGCGTAGGCGGCCAGACAAGTCTGGGGTGAAATCCCTCGGCTCAACCGAGGAATGGCCTTGGAAACTGTATGGCTGGAGTACTGGAGAGGAAAGCGGAATTCCCAGTGTAGCGGTGAAATGCGTAGATATTGGGAGGAACACCGGTGGCGAAGGCGGCTTTCTGGACAGTCACTGACGCTGATGCGCGAGAGCTAGGGGAGC
ARW16S_2605	0	0	0	0	0	0	6	Bacteria	Thermodesulfobacteriota	Desulfobulbia	Desulfobulbales	Desulfocapsaceae	Incertae Sedis	CCGCGGTAATACGGAGGGTGCAAGCGTTGTTCGGAATTACTGGGCGTAAAGCGCGCGTAGGCGGTTTTGTAAGTCATTTGTGAAAGTCCATGGCTCAACCATGGAAGTGCATGTGAAACTGCAAGACTTGAGTACTGGAGGGGGTGGTGGAATTCCCGGTGTAGAGGTGAAATTCGTAGATATCGGGAGGAATACCGGTGGCGAAGGCGACCACCTGGCCAGATACTGACGCTGAGGTGCGAAAGCGTGGGGAGC
ARW16S_2599	0	0	0	0	0	6	0	Bacteria	Myxococcota	Myxococcia	Myxococcales	Anaeromyxobacteraceae	Anaeromyxobacter	CCGCGGTAATACAGAGGGTGCAAGCGTTGTTCGGAATTATTGGGCGTAAAGCGCGTGTAGGCGGCCATGCAGGTCGGGTGTGAAAGCCCTCGGCTTAACCGAGGAAGTGCGCCCGAAACTACATGGCTTGAGTACCGGAGAGGGTGGCGGAATTCCCGGTGTAGAGGTGAAATTCGTAGATATCGGGAGGAACACCAGCGGCGAAGGCGGCCACCTGGACGGATACTGACGCTGAGACGCGAAAGCGTGGGGAGC
ARW16S_2585	0	0	0	0	6	0	0	Bacteria	Pseudomonadota	Alphaproteobacteria	Incertae Sedis	Incertae Sedis	Incertae Sedis	CCGCGGTAATACAGAGGGTGCAAACGTTGTTCGGAATTACTGGGCGTAAAGCGCGTGTAGGCGGCACTGTAGGTCGGATGTGAAATCCCGCGGCTCAACCGTGGAAGTGCATTCGAAACCGCAGAGCTAGAGTATCGGAGAGGAAAGTGGAATGCTTGGTGTAGAGGTGAAATTCGTAGATATCAAGCGGAACACCGGTGGCGAAGGCGGCTTTCTGGACGATTACTGACGCTGAGACGCGAAAGCGTGGGTAGC
ARW16S_2706	0	0	0	0	5	0	0	Bacteria	Bacteroidota	Bacteroidia	Chitinophagales	Saprospiraceae	Lewinella	CCGCGGTAATACGTAGGTGGCGAGCGTTGTCCGGATTTATTGGGCGTAAAGGGAACGCAGGCGGTCTTTTAAGTCTGATGTGAAAGCCTTCGGCTTAACCGAAGTAGTGCATTGGAAACTGGAAGACTTGAGTGCAGAAGAGGAGAGTGGAACTCCATGTGTAGCGGTGAAATGCGTAGATATATGGAAGAACACCAGTGGCGAAAGCGGCTCTCTGGTCTGTAACTGACGCTGAGGTTCGAAAGCGTGGGTAGC
ARW16S_2725	0	0	0	0	0	0	5	Bacteria	Actinomycetota	Rubrobacteria	Rubrobacterales	Rubrobacteriaceae	Rubrobacter	CCGCGGTAATACGAAGGGCCCGAGCGTTGATCGGATTTACTGGGCTTAAAGAGTGCGTAGGCGGATGTGTAAGTGTCCTGTGAAATCCCACTGCTCAACGGTGGAACTGCGGGGCAAACTGCATATCTTGAGGTCGGTAGGGGCTGTCGGAACAATAGGTGTAGCGGTGAAATGCGTAGATATCTATTGGAACGCCAATGGCGAAGGCAGACAGCTGGGCCGATTCTGACGCTGAGGCACGAAAGCGTGGGGAGC
ARW16S_1949	0	0	0	11	5	0	0	Bacteria	Bacteroidota	Bacteroidia	Chitinophagales	Saprospiraceae	Lewinella	CCGCGGTAATACAGAGGGCCCGAGCGTTAATCGGAATCACTGGGCTTAAAGAGTGTGTAGGCGGACATATAGGTACTTTGTGAAATCCCACGGCTCAACCGTGGAATAGCTTGGTAAACCATATGTCTTGAGGCAGGTAGGGGTGGTCGGAACGATAGGTGGAGCGGTGAAATGCGTAGATATCTATCGGAACGCCAACGGAGAAGTCAGGCCACTGGGCCTGTCCTGACGCTGAGACACGAAAGCATGGGTAGC
ARW16S_1883	0	0	0	13	0	0	5	Bacteria	Pseudomonadota	Gammaproteobacteria	Gammaproteobacteria Incertae Sedis	Unknown Family	Marinicella	CCGCGGTAATACAGAGAGTGCGAACGTTGTTCGGAATTACTGGGCTTAAAGAGTACGTAGGCGGCATGATAAGTGATAGGTGAAATCCCACGGCTTACCCGTGGAACTGCCTAGCAAACTGTCAAGCTAGAGTGTGGTAGGGGAGAACAGAACTCATGGTGGAGCGGTGAAATGCGTAGATATCATGAGGAATACCGGTGGCGAAGGCGGTTCTCTGGTCCACAACTGACGCTGAGGTACGAAAGCTAGGGTAGC
ARW16S_2713	0	0	0	0	0	5	0	Bacteria	Pseudomonadota	Alphaproteobacteria	Rickettsiales	Rickettsiaceae	Candidatus Megaira	CCGCGGTAATACGGAGGGTGCAAGCGTTATCCGGAATCACTGGGTTTAAAGGGTGCGTAGGCGGTCAGATAAGTTAGAGGTGAAAGGTTGTCGCTTAACGATAAAATTGCCTTTAATACTGTTTGACTTGAATTAGGTTAAGGTAGGCGGAATGTGACATGTAGCGGTGAAATGCATAGATATGTCATGGAACACCAATTGCGAAGGCAGCTTACTAGACCTTGATTGACGCTGAGGCACGAAAGCGTGGGTAGC
ARW16S_2705	0	0	0	0	5	0	0	Bacteria	Chlamydiota	Chlamydiia	Chlamydiales	Incertae Sedis	Incertae Sedis	CCGCGGTAATACGGAGGGTGCGAGCGTTGTCCGGATTTATTGGGTTTAAAGGGTGCGTAGGTTGTTTAATAAGTCAGTGGTGAAAGGCATCAGCTTAACTGGTGAGCTGCCATTGAAACTGTTAAACTTGAGTACTGTAGGGGTAGGCGGAATTTGTGGTGTAGCGGTGAAATGCATAGATACCACAAGGAACACCAGCGGCGAAGGCGGCCTACTGGGCAGTTACTGACACTGATGCACGAAAGCGTGGGGAGC
ARW16S_2714	0	0	0	0	0	5	0	Bacteria	Bacteroidota	Bacteroidia	Flavobacteriales	Flavobacteriaceae	Pseudofulvibacter	CCGCGGTAATACGGAGGGTGCAAGCGTTGTCCGGATTTATTGGGTTTAAAGGGTGCGTAGGCGGCCTTTTAAGTCAGTGGTGAAATCCTACGGCTCAACCGTGGAACTGCCATTGATACTGAAGGGCTTGAGTCCGTTCGAGGTGGTTGGAATAAGTAGTGTAGCGGTGAAATGCATAGATATTACTTAGAACACCGATTGCGAAGGCAGATCACTGGGACGGAACTGACGCTGAGGCACGAAAGTGTGGGGAGC
ARW16S_2724	0	0	0	0	0	0	5	Bacteria	Verrucomicrobiota	Lentisphaeria	Lentisphaerales	Lentisphaeraceae	Lentisphaera	CCGCGGTAATACGTAGGTGGCGAGCATTATTCGGAATTACTGGGCGTAAAGGGTCCGCAGGGGGTTTATCAAGTCAGATGTGAAATTTCAGGGCTTAACTCTGAACGTGCATTTGAAACTGATAGACTAGAGTATGTGAGAGGTGAGCGGAATTTGTGGTGTAGCGGTGGAATGCGTAGATATCACAAGGAAGACCAAAGGCGAAAGCAGCTCACTGGCACAATACTGACCCTCATGGACGAAGGCTAAGGTAGC
ARW16S_2723	0	0	0	0	0	0	5	Bacteria	Actinomycetota	Rubrobacteria	Rubrobacterales	Rubrobacteriaceae	Rubrobacter	CCGCGGTAATACGGAGGGTGCAAGCGTTAATCGGATTTACTGGGCGTAAAGGGTGCGCAGGCGGGAACTTAAGTCAGGTGTAAAAGACCAAGGCTCAACCTTGGAAATGCACTTGAAACTGGGTTTCTTGAGTTTAGTTAAGGAAGACGGAATTTTGCAAGTAGCGGTGGAATGCTAAGATATGCAAAGGAACACCAGTGGCGTAGGCGGTTTTTCGAACTACAACTGACGCTCATGCACGAAAGCGAGGGGAGC
ARW16S_2712	0	0	0	0	5	0	0	Bacteria	Chlamydiota	Chlamydiia	Chlamydiales	Incertae Sedis	Incertae Sedis	CCGCGGTAATACGGAGGGTGCAAGCATTAATCGGATTTACTGGGCGTAAAGGGTGCGTAGGCGGATTGGAAAGTCAGGTGTGAAATTCCGGTACTTAATACCGGAGCTGCACTTGAAACTACCTCTCTTGAGTATAGGCGGAGAAAACGGAATTCCATATGTAGCGGTGAAATGCGTAGATATATGGAAGAACACCTGTGGCGAAAGCGGTTTTCTAGCTTACTACTGACGCTGAGGCACGAGAGCGTGGGGAGC
ARW16S_2171	0	0	0	6	0	5	0	Bacteria	Aenigmarchaeota	Aenigmarchaeia	Aenigmarchaeales	Incertae Sedis	Candidatus Aenigmarchaeum	CCGCGGTAATACGGAGGGTGCAAGCGTTAATCGGAATTACTGGGCGTAAAGCGCGCGTAGGCGGTATTGTAAGTGGGATGTGAAAGCCCCGGGCTCAACCTGGGAACTGCATTCCAAACTGCAAAACTAGAGTATGGTAGAGGGAAGTGGAATTTCAGGTGTAGCGGTGAAATGCGTAGAGATCTGAAGGAACACCAGTGGCGAAGGCGACTTCCTGGACCAATACTGACGCTGAGGTGCGAAAGCGTGGGGAGC
ARW16S_2720	0	0	0	0	0	5	0	Bacteria	Pseudomonadota	Alphaproteobacteria	Rickettsiales	Rickettsiaceae	Candidatus Megaira	CCGCGGTAATACGAAGGTCCCGAGCGTTATTCGGAATCACTGGGCGTAAAGGGAGCGTAGGCGGCGCGGTAAGTCAGATGTGAAAGCCCAAGGCTCAACCTTGGAATTGCATTCGATACTGCCGTGCTAGAGTAATGGAGAGGTAAATGGAATTTTGGGTGTAGCAGTGAAATGCGTAGATATTCAAAGGAAGACCAATGGCGAAGGCAATTTACTGGACATTTACTGACGCTGAGGCTCGAAGGCTAGGGTAGC
ARW16S_2704	0	0	0	0	5	0	0	Bacteria	Pseudomonadota	Alphaproteobacteria	Rhodospirillales	Terasakiellaceae	Terasakiella	CCGCGGTAATACGGAGGGTGCGAGCGTTGTCCGGAATCACTGGGCGTAAAGGGCGCGTAGGCGGCCTGATAAGTAGGGGGTGAAATCCTGCGGCTTAACCGCAGGGCTGCCTTCTAAACTGTCGGGCTCGAGCACGGTAGAGGCAGATGGAATTCCCGGTGTAGCGGTGGAATGCGTAGAGATCGGGAAGAACATCAGTGGCGAAGGCGGTCTGCTGGGCCGTTGCTGACGCTGAGGCGCGACAGCGTGGGGAGC
ARW16S_2722	0	0	0	0	0	0	5	Bacteria	Gemmatimonadota	Gemmatimonadia	Gemmatimonadales	Gemmatimonadaceae	Gemmatimonas	CCGCGGTAATACGGAGGGTGCGAGCGTTGTCCGGAATCACTGGGCGTAAAGGGCGCGTAGGCGGCCTGGCAAGTCGGTGGTGAAAGCTCGGGGCTCAACTCCGAGTCGGCCATCGATACTGCGAGGCTTGAGTCGACTAGAGGCAGATGGAATTCCGGGTGTAGCGGTGGAATGCGTAGAGATCCGGAAGAACACCGGTGGCGAAGGCGGTCTGCTGGGCAGTTGCTGACACTGAGGCGCGACAGCGTGGGGAGC
ARW16S_2718	0	0	0	0	0	5	0	Bacteria	Bacillota	Bacilli	Staphylococcales	Gemellaceae	Gemella	CCGCGGTAATACGAAGGGTGCAAGCGTTATTCGGAATCATTGGGCGTAAAGCGCGCGCAGGCGGATTGACAAGTCAGGTGTGAAATCTCGGGGCTCAACCTCGAAACTGCGCCTGAAACTGTTAGTCTAGAGTGTCGGAGGGGGTAGGGGAATTTCACGTGTAGGGGTAAAATCCGTAGAGATGTGAAGGAACACCGGGGGCGAAGGCGCCTACCTGGACGACTACTGACGCTGAGGCGCGAAAGCGTGGGGAGC
ARW16S_2709	0	0	0	0	5	0	0	Bacteria	Chlamydiota	Chlamydiia	Chlamydiales	Incertae Sedis	Incertae Sedis	CCGCGGTAATACGGAAGGTGCAAGCGTTGTTCGGATTGACTGGGCGTAAAGAGCACGTAGGCGGGTTTGTAAGTCGATTGTGAAAGCCCTGGGCTTAACCTAGGAACAGCAGTCGAAACTACAAGCCTTGAATACCTGAGGGGTTAGTGGAATTCCTGGTGTAGGAGTGAAATCCGTAGATATCAGGAGGAACATCAGAGGCGAAGGCGACTAACTGGCAGTGTATTGACGCTGAGGTGCGAAAGCGTGGGTAGC
ARW16S_2708	0	0	0	0	5	0	0	Bacteria	Pseudomonadota	Alphaproteobacteria	Rhodospirillales	Terasakiellaceae	Terasakiella	CCGCGGTAATACGAAGGGAGCTAGCGTTGTTCGGAATTACTGGGCGTAAAGGGCGCGTAGGCGGCTTTATAAGTCAGATGTGAAATCCCTGGGCTTAACCTAGGAATGGCATTTGAAACTGTAAGGCTAGAGATCGAGAGAGGATAGAGGAATTGCGAGTGTAGAGGTGAAATTCGTAGATATTCGCAAGAACACCGGTGGCGAAGGCGGCTATCTGGCTCGATACTGACGCTAAGGCGCGAAAGCGTGGGGAGC
ARW16S_2717	0	0	0	0	0	5	0	Bacteria	Actinomycetota	Rubrobacteria	Rubrobacterales	Rubrobacteriaceae	Rubrobacter	CCGCGGTAATACAGAGACCTCAAGCGTTATCCGGATTTATTGGGCGTAAAGAGCATGTAGGCGGATATATTAGTCAGATGTCAAATCTCCGAGCTCAACTCGGAAACTGCATTTGAAACGGTATATCTCGAGGAAGTGAGAGACCACTAGAACGTATGGTGTAGCAGTGAAATGCGTTGATATCATACGGAATACCAAAGGCGAAGGCATGTGGTTGGCACTTTTCTGACGCTGAGATGCGAAAGCGTGGGTAGC
ARW16S_2703	0	0	0	0	5	0	0	Bacteria	Pseudomonadota	Alphaproteobacteria	Rhodospirillales	Terasakiellaceae	Terasakiella	CCGCGGTAATACGGAGGGTGCAAGCGTTATCCGGAATTATTGGGCGTAAAGCGTCCGCAGGCGGCATGTTAAGTATGATATCAAAGGCAACAGCTCAACTGTTGTTAGGTATTGTAAACTGGCAAGCTAGAGTCATAGAGAGGTGCGTGGAATTCTGCATGTAGGGGTTAAATCCGTAGATATGCAGAGGAACACCAAAAGCGAAGGCAGCGCACTGGATATGTACTGACGCTCATGGACGAAAGCGTGGGTAGC
ARW16S_2716	0	0	0	0	0	5	0	Bacteria	Pseudomonadota	Alphaproteobacteria	Rickettsiales	Rickettsiaceae	Candidatus Megaira	CCGCGGTAAGACGGAGGGGGCTAGCGTTATTCGGAATTACTGGGCGTAAAGGGCGCGTAGGCGGATTAGTAAGTTGGGAGTGAAAGCCCGGGGCTTAACCTCGGAACTGCTTTCAAAACTGCTAGTCTTGAGTAAAGTAGGGGGTGATGGAATTCCTAGTGTAGAGGTGAAATTCTTAGATATTAGGAGGAACACCGGTGGCGAAGGCGGTCACCTGGACTTCAACTGACGCTGAGGCGCGAAAGCGTGGGGAGC
ARW16S_2707	0	0	0	0	5	0	0	Bacteria	Pseudomonadota	Alphaproteobacteria	Rhodospirillales	Terasakiellaceae	Terasakiella	CCGCGGTAATACGAAGGGGGCTAGCGTTGTTCGGAATAACTGGGCGTAAAGCGCGCGTAGGCGGATTGTTTAGTTGGGGGTGAAATCCCGAGGCTCAACCTCGGAACTGCCTCCAATACTGGCAATCTTGAGTTCGAGAGAGGTGAGTGGAACTCCTAGTGTAGAGGTGAAATTCGTAGATATTAGGAAGAACACCAGTGGCGAAGGCGGCTCACTGGCTCGATACTGACGCTGAGGTGCGAAAGCGTGGGGAGC
ARW16S_2721	0	0	0	0	0	5	0	Bacteria	Verrucomicrobiota	Lentisphaeria	Lentisphaerales	Lentisphaeraceae	Lentisphaera	CCGCGGTAATACGAATGGAGCGAGCGTTGTTCGGAATCATTGGGCGTAAAGCGTATGTAGGCGGACTAGATAGTCAGAAGTGAAATCCCGAGGCTCAACCTCGGAATTGCTTTTGAAACTTCTAGTCTAGTGTCCCGGAGGGGTTGACGGAATTCCTAGTGTAGAGGTGAAATTCGCAGATATTAGGAGGAACACCAGTGGCGTAGGCGGTCAACTGGACGGGTACAGACGCTGAGATACGAAAGCGTGGGGAGC
ARW16S_2711	0	0	0	0	5	0	0	Bacteria	Pseudomonadota	Alphaproteobacteria	Rhodospirillales	Terasakiellaceae	Terasakiella	CCGCGGTAATACGAAGGGAACTAGCGTTGTTCGGATTTACTGGGCGTAAAGAGCATGTAGGCGGATTGGTTAGTTGGATGTGAAATCCCAGAGCTCAACTCTGGAACTGCATTCAATACTACCAGTCTAGAGTCTGTAAGGGGGTGGTGGAATTCCGAGTGTAGAGGTGAAATTCGTAGATATTCGGAGGAACACCAGTGGCGAAGGCGACCACCTGGTACAGTACTGACGCTGAGATGCGAAAGCGTGGGGAGC
ARW16S_2482	0	0	0	2	0	5	0	Bacteria	Chloroflexota	Anaerolineae	Anaerolineales	Anaerolineaceae	Incertae Sedis	CCGCGGTAATACGGAGGGTGCAAGCGTTGTTCGGAATCACTGGGCGTAAAGCGCGTGTAGGCGGTTTTTTAAGTCGGATGTGAAATCCCTCGGCTCAACCGAGGACGTGCATCCGATACTGGAGAACTAGAGTACCGGAGGGGATGGTGGAATTCCTGGTGTAGAGGTGAAATTCGTAGATATCAGGAGGAACATCAGTGGCGAAGGCGACCATCTGGAAGGTAACTGACGCTGAGACGCGAAAGCGTGGGGAGC
ARW16S_2715	0	0	0	0	0	5	0	Bacteria	Myxococcota	bacteriap25	Incertae Sedis	Incertae Sedis	Incertae Sedis	CCGCGGTAATACGGAGGGTGCAAGCGTTGTTCGGAATTATTGGGCGTAAAGAGCGTGTAGGCGGTTCGGTAAGTCAGATGTGAAAGCCCTGGGCTCAACCCAGGAAGTGCATTTGAAACTACCAGACTTGAGTACGGGAGAGGAGGGGGGAATTCCCGGTGTAGAGGTGAAATTCGTAGATATCGGGAGGAATACCAGTGGCGAAGGCGCCCCTCTGGACCGATACTGACGCTGAGACGCGAAAGCGTGGGGAGC
ARW16S_2719	0	0	0	0	0	5	0	Bacteria	Myxococcota	Polyangiia	Nannocystales	Nannocystaceae	Incertae Sedis	CCGCGGTAATACGGAGGGTGCGAACGTTGCTCGGAATTATTGGGCGTAAAGCACATGTAGGCGGCGCAGCAAGTTGGATGTGAAAGCCCAGGGCTCAACCTTGGAAGTGCATCCAAAACTGCTGTGCTTGAGTTCCGGAGGGGCCCAGAGAATTCCCGGTGTAGAGGTGAAATTCGTAGATATCGGGAGGAATACCAGTGGCGAAGGCGCTGGGCTGGACGGATACTGACGCTGAGATGTGAAAGCGTGGGGAGC
ARW16S_2846	0	0	0	0	0	4	0	Bacteria	Zixibacteria	Incertae Sedis	Incertae Sedis	Incertae Sedis	Incertae Sedis	CCGCGGTAATACGGGGGGTGCAAGCGTTGTTCGGATTTACTGGGCGTAAAGGGCGCGTAGGCGGACTAACAAGTCAGATGTGAAAACTATGGGCTTAACCCATAGCCTGCATTTGAAACTGTTAGTCTTGAGTACAGGAGAGGAAAGCGGAATTCCAGGTGTAGCGGTGAAATGCGTAGATATCTGGAAGAACACCAGTAGCGAAGGCGGCTTTCTGGACTGATACTGACGCTAAAGCGCGAAGGCTTGGGTAGC
ARW16S_2838	0	0	0	0	0	4	0	Bacteria	Actinomycetota	Rubrobacteria	Rubrobacterales	Rubrobacteriaceae	Rubrobacter	CCGCGGTAATACGAGGGGAGCGAGCGTTGTTCGGAATTACTGGGCGTAAAGGGCGTCTAGGTGGTTTGATTAGTTGGATGTGAAATCCCTGGGCTCAACTCAGGAACTGCATCCAAAACTGTCAGACTAGAGTGTGAGATGGGAAGGCGGAATTCCTGGTGTAGCGGTGAAATGCGTAGATATCAGGAGGAACACCAGCGGCGAAGGCGGCCTTCTGGCTCAACACTGACACTAAAGCGCGAAGGCTAGGGGAGC
ARW16S_2861	0	0	0	0	0	0	4	Bacteria	Actinomycetota	Rubrobacteria	Rubrobacterales	Rubrobacteriaceae	Rubrobacter	CCGCGGTAAGACGAAGGTGGCGAGCGTTGTTCGGTGTTACTGGGCTTAAAGCGTGTGTAGGCGGAAAGGTAAGCGTCTTGTGAAATCCCTCGGCTTAACCGGGGAATTGCTCGGCGAACTGTCTTTCTTGAGGCAAGTAGGGGTGCACGGAACTCTTGGTGGAGCGGTGGAATGCGTAGATATCAAGAGGAACGCCGATGGAGAAATCAGTGCACTGGGCTTGTCCTGACGCTGAGACACGAAAGCGTGGGGAGC
ARW16S_2833	0	0	0	0	4	0	0	Bacteria	Pseudomonadota	Zetaproteobacteria	Mariprofundales	Mariprofundaceae	Mariprofundus	CCGCGGTAATACGAAGGGCCCGAGCGTTACGCGGAATCACTGGGCTTAAAGCGTACGTAGGCGGGAACACAGGCGTCTTGTGAAAGCCCTCGGCTCAACCGAGGAATTGCTCGGCGAACCGTGTTTCTTGAGGCGAGTAGGGGCTGTCGGAACGCTAGGTGGAGTGGTGAAATGCGTTGATATCTAGCGGAACGCCGAAGGAGAAATCAGGCAGCTGGGCTCGTACTGACGCTGAGGTACGAAAGCGTGGGGAGC
ARW16S_2830	0	0	0	0	4	0	0	Bacteria	Pseudomonadota	Zetaproteobacteria	Mariprofundales	Mariprofundaceae	Mariprofundus	CCGCGGTAAGACGAAGGTGGCTAGCGTTGTTCGGAATTACTGGGCATAAAGCGCGTGTAGGCGGTCAATTAAGTCTGATGTGAAAGCCCCCGGCCCAACCGGGGAATGGCGTTTGATACTGATTGACTTGAGAGTTGGAGGGGTGCGCGGAATACCTGGTGGAGCGGTGAAATGCGTTGATATCAGGTGGAACACCGAAGGCGAAGGCAGCGCACTGGCCAATTTCTGACGCTGAGATGCGAAAGTATGGGGAGC
ARW16S_2841	0	0	0	0	0	4	0	Bacteria	Pseudomonadota	Gammaproteobacteria	Coxiellales	Coxiellaceae	Coxiella	CCGCGGTAATACGGAGGGTCCAAGCGTTATCCGGATTCATTGGGTTTAAAGGGTCCGCAGGCGGAAAGATAAGTCAGTGGTGAAAGCCTACAGCTCAACTGTAGAACTGCCATTGATACTGTCTTTCTTGAATATAGATGAAGTGGGCGGAATGTGTCATGTAGCGGTGAAATGCATAGATATGACACAGAACACCGATTGCGAAGGCAGCTCACTAAACTATTATTGACGCTCATGGACGAAAGCGTGGGGAGC
ARW16S_2821	0	0	0	0	4	0	0	Bacteria	Pseudomonadota	Zetaproteobacteria	Mariprofundales	Mariprofundaceae	Mariprofundus	CCGCGGTAATACGGAGGGTGCAAGCGTTATCCGGAATCACTGGGTTTAAAGGGTGCGTAGGCGGCGTTATAAGTCAGAGGTGAAAGGCCACCGCTTAACGGTGGGACTGCCTTTGATACTGTAGTGCTTGAATAAGGTTGAGGTTAGCGGAATGTGACATGTAGCGGTGAAATGCATAGATATGTCATAGAACACCAATTGCGAAGGCAGCTGGCTAGACCTTTATTGACGCTGAGGCACGAAAGCGTGGGGAGC
ARW16S_2839	0	0	0	0	0	4	0	Bacteria	Pseudomonadota	Alphaproteobacteria	Rickettsiales	Rickettsiaceae	Candidatus Megaira	CCGCGGTAATACGGAGGGTGCAAGCGTTATCCGGAATTACTGGGTTTAAAGGGTGCGTAGGCGGATTAACAAGTCAGAGGTGAAAGCTTTCAGCTTAACTGAAAAATTGCCTTTGAAACTGTTAGTCTTGAATTATGTTGAGGTTAGCGGAATGTGACATGTAGCGGTGAAATGCATAGATATGTCATAGAACACCAATTGCGAAGGCAGCTAGCTAGGCATATATTGACGCTGAGGCACGAAAGCATGGGGAGC
ARW16S_2840	0	0	0	0	0	4	0	Bacteria	Myxococcota	bacteriap25	Incertae Sedis	Incertae Sedis	Incertae Sedis	CCGCGGTAATACGGAGGGTCCAAGCGTTATCCGGATTCATTGGGTTTAAAGGGTACGTAGGCGGATAGATAAGTTAGTGGTGAAATCCCGAAGCTCAACTTCGGAACTGCCATTAAAACTGTTTATCTTGAATTTGGTTGAAGTGGGCGGAATATGACATGTAGCGGTGAAATGCATAGATATGTCATGGAACACCAATAGTGAAGACAGCTCACTAAACCAATATTGACGCTGAGGTACGAAAGCATGGGTAGC
ARW16S_2856	0	0	0	0	0	0	4	Bacteria	Bacteroidota	Bacteroidia	Cytophagales	Cyclobacteriaceae	Marinoscillum	CCGCGGTAATACGGAGGGTGCAAGCGTTGTCCGGATTTATTGGGTTTAAAGGGTGCGTAGGCGGATTATTAAGTCAGTGGTGAAAGTTTGCGGCTCAACCGTAAAAGTGCCATTGATACTGGTAGTCTTGAGTACAGTAGAGGTAGGCGGAATTTATGGTGTAGCGGTGAAATGCATAGATACCATAAAGAACACCGATAGCGAAGGCAGCTTACTATACTGTAACTGACGCTGAGGCACGAAAGCGTGGGGAGC
ARW16S_2854	0	0	0	0	0	0	4	Bacteria	Cyanobacteriota	Cyanobacteriia	Chloroplast	Incertae Sedis	Incertae Sedis	CCGCGGTAATACGGAGGGTGCAAGCGTTGTCCGGATTTATTGGGTTTAAAGGGTGCGCAGGCGGATTATTAAGTCAGTGGTGAAAGCCTACAGCTCAACTGTAGAATTGCCATTGATACTGGTAGTCTTGAGTATGTTCGAGGTTCTTGGAATACGTAGTGTAGCGGTGAAATGCATAGATATTACGTAGAACACCAATTGCGAAGGCAGAGAACTGGGACATAACTGACGCTGAGGCACGAAAGCGTGGGGAGC
ARW16S_2862	0	0	0	0	0	0	4	Bacteria	Rhodothermota	Rhodothermia	Rhodothermales	Rhodothermaceae	Incertae Sedis	CCGCGGTAATACGGAGGGTCCAAGCGTTGTCCGGATTTATTGGGTGTAAAGGGTGTGTAGGCGGGTCTGCCAGTCAGAGGTGAAAGCCCACGGCTCAACCGTGGAACTGCCTCTGATACTGCAGATCTTGAGTCCTGGAGAGGTTGTCGGAATTCGTGGTGTAGCGGTGAAATGCGTAGATATCACGAGGAACACCGGTTACGAAGGTGGGCAACTGGACAGGTACTGACGCTGAGGCACGAAAGCGTGGGGAGC
ARW16S_2847	0	0	0	0	0	4	0	Bacteria	Zixibacteria	Incertae Sedis	Incertae Sedis	Incertae Sedis	Incertae Sedis	CCGCGGTAATACGTAGGGGGCAAGCGTTATCCGGAATTACTGGGTGTAAAGGGTGCGTAGGCGGTTTAATAAGTCAGATGTGAAAGCCCGGAGCTCAACTCCGGGACTGCATTTGAAACTGTTTAACTAGAATACAGGAGAGGTAAGTGGAATTCCTAGTGTAGCGGTGAAATGCGTAGATATTAGGAGGAACACCAGTGGCGAAGGCGACTTACTGGACTGTTATTGACGCTGAGGCACGAAAGCGTGGGGAGC
ARW16S_2831	0	0	0	0	4	0	0	Bacteria	Bacillota	Bacilli	Mycoplasmatales	Mycoplasmataceae	Candidatus Bacilloplasma	CCGCGGTAATACGTAGGTCCCGAGCGTTATCCGGAATTATTGGGCGTAAAGAGCATGTAGGCGGTTATAAAAGTCTTTTGTTAAAACTGTTGGCTCAACCAACTAGGTGCAAAGGAAACTGTATAACTAGAATACTGGAGAGGCAAGTGGAATTCCATGTGTAGCGGTGGAATGCGTAGATATATGGAGGAACACCAATGGCGAAGGCAGCTTGCTGGACAGAGATTGACGCTGAGATGCGAAAGCGTGGGTAGC
ARW16S_2837	0	0	0	0	4	0	0	Bacteria	Pseudomonadota	Zetaproteobacteria	Mariprofundales	Mariprofundaceae	Mariprofundus	CCGCGGTAATACGTAGGTGGCAAGCGTTATTCGGATTTATTGGGCGTAAAGGGTTCGTAGGGGGCCTGTTAAGTCTGGTGTGAAAGCCCGCAGCTCAACTGCGGAACTGCACTGGAAACTGGCAGGCTAGAGCATCGGAGAGGAGAGTGGAATTCCTGGTGTAGCGGTGGAATGCGTAGATATCAGGAGGAACACCGAAGGCGAAGGCAGCTCTCTGGACGATTGCTGACCCTGAGGAACGAAAGCTAGGGGAGC
ARW16S_2858	0	0	0	0	0	0	4	Bacteria	Actinomycetota	Rubrobacteria	Rubrobacterales	Rubrobacteriaceae	Rubrobacter	CCGCGGTAAGACGTAGGTGGCAAGCGTTATTCGGATTTATTGGGCGTAAAGGGTTCGTAGGGGGTTTGTTAAGTTTGGTGTGAAAGCCCACGGCTCAACCGTGGAACTGCACTGGAAACTGGCAGACTAGAGTATCGGAGAGGAGAGTGGAATTCCTGGTGTAGCGGTGGAATGCGTAGATATCAGGAGGAACACCGATGGCGAAGGCAGCTCTCTGGACGATTACTGACCCTGAGGAACGAAAGCCTGGGTAGC
ARW16S_2855	0	0	0	0	0	0	4	Bacteria	Verrucomicrobiota	Lentisphaeria	Lentisphaerales	Lentisphaeraceae	Lentisphaera	CCGCGGTAAGACGGAGGGCGCAAGCGTTGTTCGGAATTACTGGGCGTAAAGCGCACGCAGGCGGTTTACTAAGTCTTCTGTGAAAGCCCGGAGCTCAACTCCGGAACTGCAGGGGATACTGGTAGACTGGAGACAGGTAGAGGCTAGCGGAATTCCTGGTGTAGCGGTGGAATGCGTAGATATCAGGAAGAACACCTGTGGCGAAGGCGGCTAGCTGGGCCTGTTCTGACGCTCATGTGCGAAAGCGTGGGGAGC
ARW16S_2852	0	0	0	0	0	4	0	Bacteria	Pseudomonadota	Gammaproteobacteria	Gammaproteobacteria Incertae Sedis	Unknown Family	Incertae Sedis	CCGCGGTAATACGGAGGGTGCAAGCGTTAATCGGAATTACTGGGCGTAAAGGGTGCGTAGGCGGTTTAATAAGTCGGGTGTGAAAGCCCCAAGCTTAACTTGGGAATTGCATCCGATACTGTTGAACTAGAGTGTGGTAGAGGAAAGCGGAATTCCGGGTGTAGCGGTGAAATGCGTAGATATCCGGAGGAACACCAGTGGCGAAGGCGGCTTTCTGGACCAACACTGACGCTCAAGCACGAAAGCGTGGGGAGC
ARW16S_2823	0	0	0	0	4	0	0	Bacteria	Bacillota	Bacilli	Mycoplasmatales	Mycoplasmataceae	Candidatus Bacilloplasma	CCGCGGTAATACGGAGGGTGCGAGCGTTAATCGGAATTACTGGGCGTAAAGGGCGCGTAGGCGGCCAGATAAGTCGGGTGTGAAAGCCCTGGGCTCAACCCGGGAATTGCACTCGATACTGTCTGGCTAGAGTATGGTAGAGGAAAGCGGAATTCCGGGTGTAGCGGTGAAATGCGTAGATATCCGGAGGAACACCAGTGGCGAAGGCGGCTTTCTGGACCAATACTGACGCTGAGGCGCGAAAGCGTGGGGAGC
ARW16S_1156	0	0	0	0	4	0	0	Bacteria	Pseudomonadota	Zetaproteobacteria	Mariprofundales	Mariprofundaceae	Mariprofundus	CCGCGGTAATACGGAGGGTGCGAGCGTTAATCGGAATAACTGGGCGTAAAGGGCACGCAGGCGGTGACTTAAGTGAGGTGTGAAAGCCCCGGGCTTAACCTGGGAATTGCATTTCATACTGGGTCGCTAGAGTACTTTAGGGAGGGGTAGAATTCCACGTGTAGCGGTGAAATGCGTAGAGATGTGGAGGAATACCGAAGGCGAAGGCAGCCCCTTGGGAATGTACTGACGCTCATGTGCGAAAGCGTGGGGAGC
ARW16S_2822	0	0	0	0	4	0	0	Bacteria	Bacillota	Bacilli	Mycoplasmatales	Mycoplasmataceae	Candidatus Bacilloplasma	CCGCGGTAATACGGAGGGTGCAAGCGTTAATCGGAATTACTGGGCGTAAAGCGTACGTAGGCGGTTTGTTTAGTCAGATGTGAAAGCCCCGGGCTTAACCTGGGAATTGCATTTGAAACTGGCAGACTAGAGTATGGTAGAGGGGGGTAGAATTTCTAGTGTAGCGGTGAAATGCGTAGATATTAGAAGGAATACCAGTGGCGAAGGCGGCCCCCTGGACCAATACTGACGCTGAGGTACGAAAGCGTGGGTAGC
ARW16S_2035	0	0	0	10	0	4	0	Bacteria	Pseudomonadota	Gammaproteobacteria	Enterobacterales	Vibrionaceae	Incertae Sedis	CCGCGGTAATACGGGGGGTGCAAGCGTTAATCGGATTTACTGGGCGTAAAGAGTTCGTAGGCGGCTATTTAAGTTGGATGTGAAAGCCCCGGGCTTAACCTGGGAACTGCATTCAAAACTGGGTAGCTAGAATGAGGGAGAGGAGAGTGGAATTTCCGGTGTAGCGGTGAAATGCATAGATATCGGAAGGAACACCAGTGGCGAAGGCGACTCTCTGGCCTATCATTGACGCTGAGGAACGAAAGCGTGGGGAGC
ARW16S_2829	0	0	0	0	4	0	0	Bacteria	Bacillota	Bacilli	Mycoplasmatales	Mycoplasmataceae	Candidatus Bacilloplasma	CCGCGGTAATACGGGGGGTGCAAGCGTTAATCGGAGTTATTGGGCGTAAAGGGTGCGTAGGTTGTTTATTAAGTTATCTGGGAAATACCTAGGCTCAACCTAGGAATGTCGGGTAATACTGGTAAACTTGAGTATAGTAGAGGGTAGTGGAATTTCCGGTGTAGCGGTGAAATGCGTAGAGATCGGAAGGAACACCAGTGGCGAAGGCGGCTACCTGGACTAATACTGACACTGAGGCACGAAAGCGTGGGGAGC
ARW16S_2827	0	0	0	0	4	0	0	Bacteria	Bacillota	Bacilli	Mycoplasmatales	Mycoplasmataceae	Candidatus Bacilloplasma	CCGCGGTAATACAGAGGGTGCAAGCGTTAATCGGATTTATTGGGCGTAAAGGGCACGTAGGTGGTTAATTAAGTGAGATGTGAAAGACCCGGGCTTAACCTGGGGGCTGCATATTATACTGGTTGACTAGAGTATAGTAGAGGTAAGTGGAATTTCCTGTGTAGCGGTGAAATGCGTAGATATAGGAAAGAACATCAGTGGCGAAGGCGACTTACTGGACTATTACTGACACTGAGGTGCGAAAGCGTGGGGAGC
ARW16S_2834	0	0	0	0	4	0	0	Bacteria	Bacillota	Bacilli	Mycoplasmatales	Mycoplasmataceae	Candidatus Bacilloplasma	CCGCGGTAATACAGAGGGTGCGAGCGTTAATCGGAATTACTGGGCGTAAAGGGTACGTAGGTTGTTTCTCAAGTTAGGTGTGAAATCCCTGGGCTTAACCTAGGAATTGCGCTTAAGACTGAGAAGCTAGAGTATTGTAGAGGGAAGTGGAATTTCCGGAGTAGCGGTGAAATGCGTAGATATCGGAAGGAACATCAGGGGCGAAGGCGGCTTTCTGGACAAATACTGACACTGAGGTACGAAAGCGTGGGTAGC
ARW16S_2836	0	0	0	0	4	0	0	Bacteria	Bacillota	Bacilli	Mycoplasmatales	Mycoplasmataceae	Candidatus Bacilloplasma	CCGCGGTAATACGGAGGGTGCGAGCGTTAATCGGAATTACTGGGCGTAAAGGGTTCGTAGGTGGTTTAGATAGTCGGATGTGAAATCCCCGGGCTCAACCTGGGAACTGCGTCCGAAACTACTAAACTAGAGTATAATAGAGGAAAGTGGAATTCCCGGTGTAGCGGTGAAATGCGTAGATATCGGGAGGAACACCAGTGGCGAAGGCGGCTTTCTGGATTAATACTGACACTGAGGAACGAAAGCGTGGGGAGC
ARW16S_2857	0	0	0	0	0	0	4	Bacteria	Acidobacteriota	Vicinamibacteria	Vicinamibacterales	Incertae Sedis	Incertae Sedis	CCGCGGTAATACAGAGGGGGCAAGCGTTGTTCGGAATTACTGGGCGTAAAGGGCGCGTAGGTGGCCTGCTAAGTCGAACGTGAAATCCCTGGGCTCAACCCAGGAACTGCGTCCGATACTGGTTGGCTTGAATCCGGGAGAGGGATGTGGAATTCCAGGTGTAGCGGTGAAATGCGTAGATATCTGGAGGAACACCGGTGGCGAAGGCGACATCCTGGACCGGTATTGACGCTGAGGCGCGAAAGCCAGGGGAGC
[truncated: 331 more rows]

## Sheet: Fig.3 18S
ASV	0_1um_T192_A	0_1um_T192_B	0_1um_T192_C	100um_T0_A	100um_T192_A	100um_T192_B	100um_T192_C	kingdom	phylum	class	order	family	genus	sequence
[truncated: 1,149 more rows]

[truncated: 7 more sheets: Fig4 AB, Fig. 4C, Fig5, FigS1A, FigS1B, FigS1C, Fig. S2]
